# Supplementary material for: Riboflavin metabolism shapes FSP1-driven ferroptosis resistance
Source: Nat Cell Biol. 2026 Mar 13;28(4):696–706. doi: 10.1038/s41556-025-01856-x (PMC13086581; doi:10.1038/s41556-025-01856-x)
Supplement: Supplementary file 4 — Results from the CRISPR screen [file 41556_2025_1856_MOESM4_ESM.xls]

## Sheet: HT_FSP1_A1_D14_DMSO_vs_D14_Lip1
id	num	neg|score	neg|p-value	neg|fdr	neg|rank	neg|goodsgrna	neg|lfc	pos|score	pos|p-value	pos|fdr	pos|rank	pos|goodsgrna	pos|lfc
SUCLG1	5	9.7325e-11	1.6529e-06	0.000291	1	4	-0.72622	0.83204	0.83876	0.999998	2436	1	-0.72622
CREBBP	5	1.4856e-10	1.6529e-06	0.000291	2	5	-0.5754	1	1	0.999998	2995	0	-0.5754
CHD8	5	1.5977e-10	1.6529e-06	0.000291	3	5	-1.1001	1	1	0.999998	2994	0	-1.1001
TYMS	4	4.029e-10	1.6529e-06	0.000291	4	4	-1.7855	1	1	0.999998	2993	0	-1.7855
ACACA	5	6.7025e-10	1.6529e-06	0.000291	5	5	-1.26	1	1	0.999998	2992	0	-1.26
RAB7A	5	4.375e-09	1.6529e-06	0.000291	6	5	-1.1948	1	1	0.999998	2991	0	-1.1948
SMPD4	5	3.15e-08	1.6529e-06	0.000291	7	4	-0.67465	0.93701	0.93689	0.999998	2751	0	-0.67465
SHMT2	5	4.0247e-08	1.6529e-06	0.000291	8	5	-0.72925	1	1	0.999998	2990	0	-0.72925
ACAT2	5	4.2709e-08	1.6529e-06	0.000291	9	5	-1.4664	1	1	0.999998	2989	0	-1.4664
FASN	5	8.2424e-08	1.6529e-06	0.000291	10	5	-0.95687	1	1	0.999998	2983	0	-0.95687
OGDH	5	1.0145e-07	1.6529e-06	0.000291	11	5	-1.6271	1	1	0.999998	2988	0	-1.6271
BRD1	5	1.0868e-07	1.6529e-06	0.000291	12	5	-0.86054	0.99998	0.99998	0.999998	2977	0	-0.86054
FPGS	3	1.4011e-07	1.6529e-06	0.000291	13	3	-0.91667	1	1	0.999998	2987	0	-0.91667
GET3	5	2.0138e-07	1.6529e-06	0.000291	14	5	-1.307	1	1	0.999998	2986	0	-1.307
BRPF1	5	5.5944e-07	1.6529e-06	0.000291	15	4	-0.55394	0.98299	0.98263	0.999998	2904	0	-0.55394
TP53	5	1.0712e-06	1.6529e-06	0.000291	16	5	-0.38049	0.99559	0.99564	0.999998	2937	0	-0.38049
SLC2A1	5	1.202e-06	1.6529e-06	0.000291	17	5	-0.6467	0.99979	0.99981	0.999998	2968	0	-0.6467
TSC1	3	1.3535e-06	1.157e-05	0.001733	18	3	-0.9049	1	1	0.999998	2985	0	-0.9049
DHODH	5	1.6667e-06	4.9588e-06	0.000825	19	5	-0.73179	0.99999	1	0.999998	2978	0	-0.73179
PFAS	5	2.8556e-06	8.2646e-06	0.001303	20	5	-2.479	1	1	0.999998	2984	0	-2.479
UCHL5	4	4.6028e-06	2.1488e-05	0.003065	21	3	-0.84838	0.70373	0.72494	0.999998	2157	1	-0.84838
SCD	3	5.8708e-06	2.81e-05	0.003366	22	3	-3.9407	0.99999	0.99999	0.999998	2982	0	-3.9407
RFK	4	6.2162e-06	2.4794e-05	0.003094	23	4	-4.1716	0.99999	0.99999	0.999998	2979	0	-4.1716
FUS	4	6.5301e-06	2.4794e-05	0.003094	24	4	-0.68636	0.99999	1	0.999998	2981	0	-0.68636
ACO2	3	7.6512e-06	3.8017e-05	0.004379	25	3	-0.88203	0.99999	0.99999	0.999998	2980	0	-0.88203
SDHB	5	8.8176e-06	2.4794e-05	0.003094	26	5	-0.97312	0.99559	0.99564	0.999998	2938	0	-0.97312
HIBCH	4	2.2599e-05	8.0993e-05	0.008663	27	4	-0.45344	0.99998	0.99997	0.999998	2976	0	-0.45344
LCMT1	4	2.9079e-05	0.00010413	0.010726	28	4	-0.89614	0.99953	0.99957	0.999998	2965	0	-0.89614
IDH3A	2	3.0372e-05	5.4546e-05	0.006051	29	2	-1.1386	0.99997	0.99996	0.999998	2975	0	-1.1386
ITGB1	4	3.1625e-05	0.00010744	0.010726	30	4	-0.93091	0.99979	0.99982	0.999998	2969	0	-0.93091
TRPM7	5	4.0798e-05	0.00019339	0.0181	31	5	-0.49252	0.99792	0.99791	0.999998	2946	0	-0.49252
MAP4K4	4	4.9042e-05	0.00016033	0.01549	32	4	-0.46751	0.99935	0.99939	0.999998	2961	0	-0.46751
SQLE	5	5.067e-05	0.00022645	0.020552	33	5	-0.75389	0.99966	0.99966	0.999998	2967	0	-0.75389
MTHFD2	5	5.5746e-05	0.00024959	0.021986	34	4	-0.37316	0.87721	0.87759	0.999998	2560	1	-0.37316
SPTLC2	4	8.7731e-05	0.00027934	0.023904	35	4	-0.4997	0.99991	0.99993	0.999998	2974	0	-0.4997
RAB11A	5	8.9385e-05	0.00037521	0.030372	36	4	-0.48739	0.94332	0.94314	0.999998	2774	0	-0.48739
CDC42	3	0.00010529	0.00035207	0.02929	37	3	-1.2808	0.99989	0.99991	0.999998	2973	0	-1.2808
CDK8	5	0.00010773	0.00045125	0.035565	38	4	-0.35296	0.99196	0.99174	0.999998	2926	0	-0.35296
NF2	5	0.00013536	0.00054712	0.040965	39	5	-0.41151	0.9981	0.9981	0.999998	2948	0	-0.41151
NDUFS8	4	0.00015297	0.00053389	0.040965	40	4	-1.2206	0.99985	0.99988	0.999998	2972	0	-1.2206
VKORC1L1	4	0.00018038	0.00062315	0.04552	41	4	-0.4682	0.99982	0.99984	0.999998	2971	0	-0.4682
HLCS	5	0.00019809	0.00086448	0.061645	42	5	-0.61893	0.9998	0.99981	0.999998	2970	0	-0.61893
GSK3B	5	0.00023299	0.0010331	0.07032	43	4	-0.44343	0.85579	0.85791	0.999998	2498	1	-0.44343
TAOK1	3	0.00029046	0.00090415	0.062975	44	2	-0.50142	0.88808	0.88885	0.999998	2592	0	-0.50142
TOP1MT	5	0.00038267	0.0017372	0.113108	45	4	-0.33444	0.95105	0.95081	0.999998	2793	0	-0.33444
SMARCA4	5	0.00042342	0.0019488	0.124184	46	5	-0.50418	0.99958	0.99959	0.999998	2966	0	-0.50418
NR2C2	5	0.00048728	0.0021901	0.136654	47	5	-0.3002	0.99951	0.99952	0.999998	2964	0	-0.3002
DHRS2	3	0.00054979	0.0016909	0.112541	48	3	-0.32836	0.99943	0.99953	0.999998	2963	0	-0.32836
HTT	5	0.0006142	0.002729	0.164257	49	5	-0.22321	0.99939	0.99938	0.999998	2962	0	-0.22321
MAPKAPK2	5	0.00062013	0.0027422	0.164257	50	4	-0.25241	0.78464	0.80652	0.999998	2328	1	-0.25241
DGKG	5	0.00065815	0.0029207	0.17152	51	5	-0.50373	0.99934	0.99935	0.999998	2960	0	-0.50373
UMPS	5	0.00080948	0.003572	0.197224	52	4	-0.58082	0.91378	0.91334	0.999998	2677	0	-0.58082
DAPK3	5	0.00082815	0.0036348	0.197224	53	5	-0.31494	0.99917	0.99921	0.999998	2959	0	-0.31494
GRK1	5	0.00084211	0.0036877	0.197224	54	4	-0.3759	0.30393	0.47842	0.999998	1350	1	-0.3759
CLK3	5	0.00085705	0.0037571	0.197412	55	5	-0.26932	0.99914	0.99917	0.999998	2958	0	-0.26932
TK1	4	0.00086302	0.0030562	0.176028	56	4	-0.28016	0.99914	0.99919	0.999998	2957	0	-0.28016
ADAM10	5	0.00090203	0.003972	0.205104	57	5	-0.31098	0.99418	0.99421	0.999998	2932	0	-0.31098
LARS2	5	0.00096698	0.0043059	0.216749	58	4	-1.4663	0.78336	0.80578	0.999998	2325	1	-1.4663
AK2	5	0.00097494	0.0043422	0.216749	59	5	-0.35354	0.99844	0.99841	0.999998	2953	0	-0.35354
MAP3K4	5	0.0010059	0.0044877	0.219658	60	5	-0.29439	0.99899	0.99901	0.999998	2956	0	-0.29439
NDUFB2	5	0.0010219	0.0045472	0.219658	61	5	-0.7146	0.99898	0.99899	0.999998	2955	0	-0.7146
GUK1	5	0.001157	0.0051158	0.239403	62	5	-0.72166	0.99884	0.99884	0.999998	2954	0	-0.72166
GUCY1B1	4	0.0013118	0.0048183	0.229059	63	3	-0.35916	0.9363	0.93634	0.999998	2749	0	-0.35916
CLPP	5	0.0015761	0.0068712	0.301263	64	5	-0.36804	0.99842	0.9984	0.999998	2952	0	-0.36804
PRMT3	4	0.001578	0.0057373	0.264356	65	4	-0.29286	0.99842	0.99852	0.999998	2951	0	-0.29286
G6PD	5	0.0015909	0.0069406	0.301263	66	5	-1.9722	0.99841	0.9984	0.999998	2950	0	-1.9722
SPTLC1	2	0.0016451	0.0033406	0.188773	67	2	-1.193	0.99835	0.99849	0.999998	2949	0	-1.193
FARS2	4	0.0019118	0.0067985	0.301263	68	4	-1.1739	0.99809	0.99818	0.999998	2947	0	-1.1739
ADAM12	5	0.0019389	0.0084216	0.35525	69	4	-0.25664	0.88675	0.88694	0.999998	2590	0	-0.25664
SUZ12	4	0.0019559	0.0069373	0.301263	70	3	-0.44922	0.97768	0.97744	0.999998	2883	0	-0.44922
GLRX2	5	0.0020456	0.0089125	0.361052	71	3	-0.33109	0.76191	0.79342	0.999998	2278	1	-0.33109
GNAS	5	0.0022619	0.0097902	0.385813	72	5	-0.25763	0.99753	0.99753	0.999998	2945	0	-0.25763
PDHA1	5	0.0024139	0.010365	0.403176	73	4	-0.97312	0.59557	0.71789	0.999998	1967	1	-0.97312
NDUFA1	4	0.0024447	0.0087853	0.361052	74	3	-1.0738	0.98044	0.98037	0.999998	2895	0	-1.0738
YWHAE	4	0.0024974	0.0089208	0.361052	75	4	-0.55035	0.99693	0.99692	0.999998	2941	0	-0.55035
NOTCH2	3	0.0025251	0.0071323	0.305163	76	3	-0.36655	0.98657	0.98707	0.999998	2913	0	-0.36655
PIP5K1A	5	0.0025421	0.010878	0.417682	77	4	-0.31764	0.99062	0.99038	0.999998	2923	0	-0.31764
LIG3	5	0.0026006	0.011106	0.421043	78	5	-0.71325	0.9974	0.99744	0.999998	2944	0	-0.71325
PAFAH1B3	4	0.0027523	0.0097638	0.385813	79	4	-0.28494	0.99725	0.99727	0.999998	2943	0	-0.28494
DGKA	5	0.0028559	0.012213	0.45724	80	5	-0.19952	0.99714	0.99715	0.999998	2942	0	-0.19952
FGG	5	0.0029164	0.012448	0.460274	81	4	-0.25745	0.91187	0.91131	0.999998	2671	0	-0.25745
USP14	5	0.0030803	0.013053	0.465405	82	4	-0.39785	0.6182	0.7262	0.999998	2000	1	-0.39785
SPOP	5	0.0033679	0.014174	0.49361	83	5	-0.21639	0.99663	0.99664	0.999998	2940	0	-0.21639
FURIN	4	0.003568	0.012742	0.465287	84	3	-0.27121	0.18003	0.31675	0.973865	975	1	-0.27121
VDAC1	5	0.0037318	0.015737	0.533152	85	5	-0.52833	0.99435	0.99441	0.999998	2933	0	-0.52833
EP300	5	0.0037616	0.015843	0.533152	86	4	-0.16967	0.87927	0.87951	0.999998	2567	1	-0.16967
NDUFA8	5	0.0040031	0.016766	0.55179	87	5	-0.5476	0.996	0.99603	0.999998	2939	0	-0.5476
LPAR3	4	0.004316	0.015238	0.524582	88	3	-0.36297	0.93356	0.9336	0.999998	2742	0	-0.36297
GLS	3	0.0046605	0.012894	0.465287	89	3	-0.66749	0.99534	0.99547	0.999998	2936	0	-0.66749
NDUFS3	5	0.0047525	0.019728	0.619585	90	4	-1.0423	0.77806	0.80274	0.999998	2309	1	-1.0423
LAMA1	5	0.0047841	0.01986	0.619585	91	4	-0.23404	0.96372	0.96328	0.999998	2839	0	-0.23404
HDAC7	5	0.0049594	0.020567	0.631832	92	5	-0.23389	0.99504	0.99506	0.999998	2935	0	-0.23389
CTSG	4	0.0052493	0.018263	0.588151	93	4	-0.19242	0.99475	0.99479	0.999998	2934	0	-0.19242
NPC1L1	5	0.0052724	0.021754	0.645084	94	2	0.16304	0.11273	0.24326	0.945006	731	3	0.16304
SLC22A13	4	0.0053741	0.018647	0.594112	95	3	-0.40329	0.83668	0.83612	0.999998	2448	0	-0.40329
TLR8	5	0.0054508	0.022435	0.658756	96	3	-0.32382	0.35182	0.51845	0.999998	1461	1	-0.32382
TGFBR2	5	0.0058783	0.024062	0.692927	97	2	-0.027975	0.57498	0.7103	0.999998	1933	1	-0.027975
COX5A	3	0.0058902	0.016045	0.533938	98	3	-1.4372	0.99411	0.99434	0.999998	2931	0	-1.4372
CD40	4	0.0060251	0.020766	0.631832	99	4	-0.15553	0.99397	0.99398	0.999998	2930	0	-0.15553
GOT2	4	0.0061247	0.021096	0.631832	100	3	-0.25817	0.92573	0.92539	0.999998	2714	0	-0.25817
TRPM3	5	0.006191	0.025255	0.706903	101	4	-0.28755	0.068047	0.17196	0.938259	488	1	-0.28755
NR1H2	5	0.0064332	0.026002	0.721076	102	4	-0.16666	0.97362	0.97312	0.999998	2873	0	-0.16666
PSMB6	3	0.0065371	0.017728	0.577109	103	3	-2.4636	0.99346	0.99373	0.999998	2929	0	-2.4636
PSMB1	4	0.0069713	0.023962	0.692927	104	4	-1.906	0.99303	0.99305	0.999998	2928	0	-1.906
DPH5	2	0.0070449	0.01344	0.473559	105	2	-1.3326	0.99289	0.99302	0.999998	2927	0	-1.3326
SDHA	4	0.00716	0.024594	0.701509	106	3	-0.79579	0.82892	0.82849	0.999998	2431	0	-0.79579
GUCY1A1	5	0.0073188	0.028528	0.770627	107	3	-0.25059	0.3096	0.48318	0.999998	1363	2	-0.25059
EIF2AK4	5	0.0073308	0.028561	0.770627	108	4	-0.65659	0.90658	0.90607	0.999998	2650	0	-0.65659
IL4R	5	0.008221	0.03109	0.816788	109	4	-0.25123	0.94302	0.94278	0.999998	2770	0	-0.25123
CDK2	4	0.0084145	0.028491	0.770627	110	4	-0.48493	0.99159	0.99165	0.999998	2925	0	-0.48493
ARG1	5	0.0087033	0.032366	0.82851	111	4	-0.31636	0.021422	0.066023	0.818268	224	1	-0.31636
ESRRB	4	0.0087846	0.029724	0.794864	112	3	-0.20465	0.94861	0.94829	0.999998	2790	0	-0.20465
NDUFS2	5	0.009369	0.03424	0.861761	113	2	-0.15488	0.10165	0.2258	0.938259	674	1	-0.15488
ATP5F1A	3	0.0094319	0.025186	0.706903	114	3	-1.4807	0.99057	0.99082	0.999998	2922	0	-1.4807
PARP3	5	0.0098758	0.035645	0.875061	115	3	-0.1465	0.44117	0.59526	0.999998	1685	1	-0.1465
NMNAT3	4	0.010477	0.035067	0.867973	116	2	-0.16637	0.16849	0.30443	0.971155	942	2	-0.16637
CATSPER2	5	0.010634	0.037725	0.895338	117	3	-0.2899	0.22637	0.41031	0.996678	1126	2	-0.2899
PDXP	5	0.01072	0.037966	0.895338	118	4	-0.42907	0.93139	0.9312	0.999998	2735	0	-0.42907
SLC1A4	4	0.010815	0.036049	0.877767	119	3	-0.24228	0.60802	0.66527	0.999998	1985	1	-0.24228
NTRK2	5	0.010829	0.03833	0.896852	120	2	-0.055622	0.80242	0.81789	0.999998	2370	1	-0.055622
FAP	4	0.011143	0.037087	0.895338	121	3	-0.26691	0.89814	0.89805	0.999998	2624	0	-0.26691
PSMB2	2	0.011173	0.020997	0.631832	122	2	-2.3232	0.98883	0.98909	0.999998	2920	0	-2.3232
CYTH3	4	0.011326	0.037655	0.895338	123	3	-0.96533	0.030878	0.082129	0.874289	281	1	-0.96533
HDAC10	5	0.011354	0.039721	0.902228	124	3	-0.32988	0.53781	0.68005	0.999998	1864	2	-0.32988
GSK3A	5	0.011373	0.039764	0.902228	125	4	-0.22255	0.21091	0.38819	0.995829	1073	1	-0.22255
OR51I1	5	0.011621	0.040432	0.910482	126	3	-0.1393	0.7741	0.80027	0.999998	2300	1	-0.1393
HCRT	4	0.011787	0.039186	0.902228	127	2	-0.16831	0.84736	0.84696	0.999998	2478	0	-0.16831
CUBN	4	0.011926	0.039589	0.902228	128	4	-0.20437	0.98807	0.98805	0.999998	2919	0	-0.20437
EZH2	5	0.011992	0.041576	0.921047	129	4	-0.35564	0.95863	0.95833	0.999998	2819	0	-0.35564
RPL11	3	0.012066	0.031764	0.827249	130	3	-1.0438	0.98793	0.98834	0.999998	2918	0	-1.0438
APH1A	4	0.012674	0.041824	0.921047	131	2	-0.20946	0.21947	0.35747	0.986755	1107	1	-0.20946
PIM1	3	0.012781	0.033718	0.855806	132	3	-0.23188	0.98722	0.98767	0.999998	2916	0	-0.23188
IFNA4	4	0.013045	0.042872	0.930442	133	4	-0.22906	0.98695	0.98689	0.999998	2914	0	-0.22906
CAPNS1	4	0.013045	0.042872	0.930442	134	4	-0.21588	0.98695	0.98689	0.999998	2915	0	-0.21588
SLC52A2	4	0.013254	0.043493	0.937139	135	3	-0.40256	0.59158	0.6565	0.999998	1958	1	-0.40256
TRPM8	5	0.013435	0.045467	0.962092	136	4	-0.24749	0.78591	0.80737	0.999998	2334	1	-0.24749
S100A13	5	0.013593	0.045817	0.962092	137	4	-0.33044	0.90178	0.90144	0.999998	2635	0	-0.33044
FADS1	5	0.013636	0.045936	0.962092	138	4	-0.18395	0.74946	0.78641	0.999998	2252	1	-0.18395
ENO2	5	0.014132	0.047216	0.96808	139	4	-0.19184	0.98095	0.98056	0.999998	2898	0	-0.19184
FRK	4	0.014359	0.046786	0.966985	140	4	-0.1579	0.98564	0.98562	0.999998	2911	0	-0.1579
HCAR1	4	0.014373	0.046816	0.966985	141	4	-0.26903	0.98563	0.98561	0.999998	2910	0	-0.26903
BLVRB	5	0.014481	0.04824	0.96808	142	4	-0.25208	0.82927	0.83669	0.999998	2432	1	-0.25208
USP2	5	0.014806	0.049173	0.96808	143	3	-0.28414	0.21222	0.39012	0.996678	1082	2	-0.28414
SMO	5	0.014926	0.049483	0.96808	144	4	-0.2554	0.84459	0.84867	0.999998	2469	1	-0.2554
ALDH1A1	4	0.015287	0.049517	0.96808	145	2	-0.19726	0.3854	0.5305	0.999998	1544	2	-0.19726
ADH7	4	0.015332	0.049612	0.96808	146	3	-0.22568	0.18548	0.32256	0.973865	993	1	-0.22568
RALB	5	0.015454	0.050822	0.96808	147	4	-0.16923	0.96818	0.96786	0.999998	2855	0	-0.16923
ADK	3	0.015711	0.041001	0.916396	148	3	-0.21247	0.98429	0.98476	0.999998	2908	0	-0.21247
HTR5A	5	0.015787	0.051698	0.96808	149	2	0.067653	0.14972	0.29921	0.971155	879	2	0.067653
AMY2B	4	0.015868	0.051206	0.96808	150	3	-1.5224	0.98178	0.98169	0.999998	2901	0	-1.5224
SOAT2	4	0.015922	0.051371	0.96808	151	2	-0.14128	0.58523	0.65296	0.999998	1949	1	-0.14128
BAD	5	0.015971	0.052141	0.96808	152	4	-0.25922	0.9547	0.95438	0.999998	2810	0	-0.25922
PRCP	5	0.016071	0.052403	0.96808	153	4	-0.50758	0.94557	0.94533	0.999998	2778	0	-0.50758
PLD1	4	0.016234	0.052333	0.96808	154	4	-0.12566	0.98377	0.98375	0.999998	2907	0	-0.12566
NDUFV2	2	0.016696	0.03107	0.816788	155	2	-0.58902	0.9833	0.98362	0.999998	2906	0	-0.58902
EED	4	0.01673	0.053758	0.975788	156	4	-0.44222	0.98327	0.98322	0.999998	2905	0	-0.44222
IL12RB2	5	0.016894	0.054674	0.980524	157	3	-0.31918	0.93305	0.93282	0.999998	2740	0	-0.31918
CYP27B1	5	0.017041	0.055074	0.981819	158	3	-0.34232	0.038832	0.11154	0.911975	340	1	-0.34232
RIOK2	3	0.017132	0.044611	0.954349	159	3	-0.90596	0.98287	0.98344	0.999998	2903	0	-0.90596
IL2	2	0.01729	0.032131	0.82851	160	1	-0.10945	0.14418	0.21709	0.938259	861	1	-0.10945
CD6	5	0.017518	0.056449	0.98868	161	3	-0.2352	0.74217	0.78237	0.999998	2234	1	-0.2352
BRD4	4	0.018114	0.056933	0.991365	162	2	-0.35395	0.07682	0.17258	0.938259	541	1	-0.35395
NDUFB9	4	0.01835	0.057457	0.993092	163	3	-0.77347	0.94114	0.94109	0.999998	2765	0	-0.77347
CDK13	3	0.018762	0.048393	0.96808	164	2	-0.38531	0.84222	0.84361	0.999998	2464	0	-0.38531
MMACHC	2	0.018862	0.034948	0.867973	165	1	-0.35575	0.8482	0.84755	0.999998	2481	0	-0.35575
EGF	4	0.018928	0.05869	0.993092	166	3	-0.29193	0.9753	0.97516	0.999998	2877	0	-0.29193
NARS	3	0.019849	0.051077	0.96808	167	3	-2.1333	0.98015	0.98075	0.999998	2893	0	-2.1333
MYD88	4	0.019953	0.060813	0.999985	168	3	-0.29262	0.71547	0.73296	0.999998	2179	1	-0.29262
MTNR1A	5	0.020072	0.063137	0.999985	169	3	-0.1268	0.94774	0.94741	0.999998	2787	0	-0.1268
TUBA3C	4	0.020206	0.061335	0.999985	170	2	-0.094321	0.21519	0.35316	0.983985	1091	2	-0.094321
CSK	5	0.020253	0.063606	0.999985	171	3	-0.1244	0.97925	0.97897	0.999998	2892	0	-0.1244
TOP2A	4	0.020563	0.06197	0.999985	172	2	-0.62416	0.28252	0.42293	0.996678	1296	2	-0.62416
BICRA	5	0.020643	0.064578	0.999985	173	2	-0.04927	0.051821	0.14354	0.929763	419	2	-0.04927
NUP98	5	0.020679	0.06468	0.999985	174	3	-0.31675	0.83309	0.83952	0.999998	2439	1	-0.31675
GCH1	3	0.020841	0.053437	0.975788	175	3	-0.23899	0.97916	0.97971	0.999998	2890	0	-0.23899
TLK2	3	0.02124	0.054403	0.980524	176	3	-0.70152	0.97876	0.97928	0.999998	2886	0	-0.70152
TOP1	4	0.021551	0.064105	0.999985	177	2	-0.75588	0.21916	0.3571	0.986755	1105	2	-0.75588
PROS1	5	0.02169	0.067275	0.999985	178	4	-0.27331	0.93195	0.93171	0.999998	2737	0	-0.27331
BSG	3	0.022016	0.056155	0.98868	179	3	-0.5617	0.97798	0.97851	0.999998	2884	0	-0.5617
CMPK1	4	0.022481	0.066105	0.999985	180	3	-0.5869	0.96754	0.96723	0.999998	2850	0	-0.5869
COX6C	3	0.022734	0.057907	0.993092	181	3	-0.45867	0.97727	0.9778	0.999998	2881	0	-0.45867
BIRC2	3	0.022901	0.058294	0.993092	182	2	-0.46251	0.80964	0.81098	0.999998	2386	0	-0.46251
ACHE	3	0.022963	0.058426	0.993092	183	3	-0.36643	0.97704	0.97756	0.999998	2880	0	-0.36643
LRP1	5	0.023226	0.071355	0.999985	184	4	-0.24973	0.70968	0.76592	0.999998	2167	1	-0.24973
HRH2	4	0.023371	0.068016	0.999985	185	3	-0.25505	0.052079	0.12511	0.925404	421	1	-0.25505
DHRS1	5	0.023734	0.072869	0.999985	186	4	-0.26513	0.87795	0.87832	0.999998	2563	1	-0.26513
DAPK2	5	0.023764	0.072952	0.999985	187	4	-0.23555	0.63928	0.73461	0.999998	2039	1	-0.23555
LDHC	5	0.024187	0.074142	0.999985	188	4	-0.19458	0.93813	0.93793	0.999998	2757	0	-0.19458
TNFRSF18	5	0.024263	0.07439	0.999985	189	4	-0.19324	0.98753	0.98732	0.999998	2917	0	-0.19324
GRIK5	5	0.02431	0.074571	0.999985	190	3	-0.25236	0.40831	0.56679	0.999998	1603	1	-0.25236
UGDH	4	0.024731	0.070925	0.999985	191	3	-0.23375	0.95583	0.95553	0.999998	2811	0	-0.23375
HRAS	5	0.024825	0.075821	0.999985	192	4	-0.16547	0.30037	0.47548	0.999998	1343	1	-0.16547
OR5AU1	5	0.024955	0.076195	0.999985	193	4	-0.13819	0.96992	0.96947	0.999998	2862	0	-0.13819
GYG1	4	0.025066	0.07158	0.999985	194	2	-0.18173	0.39371	0.53906	0.999998	1571	2	-0.18173
MTTP	5	0.025313	0.077292	0.999985	195	2	0.02351	0.45428	0.60633	0.999998	1709	2	0.02351
PAK5	3	0.025338	0.064294	0.999985	196	2	-0.36309	0.58514	0.6042	0.999998	1948	1	-0.36309
ATP5F1D	5	0.025528	0.077778	0.999985	197	4	-0.89716	0.98538	0.98505	0.999998	2909	0	-0.89716
PDE9A	5	0.026318	0.079831	0.999985	198	3	-0.16875	0.60527	0.72136	0.999998	1983	1	-0.16875
P2RX7	5	0.026413	0.080056	0.999985	199	3	-0.23138	0.48272	0.63114	0.999998	1772	2	-0.23138
PTPN11	3	0.026725	0.067553	0.999985	200	2	-0.3881	0.79955	0.80088	0.999998	2361	0	-0.3881
MTHFD1	5	0.026867	0.081289	0.999985	201	4	-1.1327	0.58665	0.71467	0.999998	1950	1	-1.1327
HDAC9	5	0.027742	0.083583	0.999985	202	3	-0.20194	0.39305	0.55343	0.999998	1568	1	-0.20194
DOT1L	4	0.027777	0.077312	0.999985	203	2	-0.19708	0.8072	0.80757	0.999998	2379	1	-0.19708
RTN4	2	0.027848	0.050895	0.96808	204	2	-0.30664	0.97215	0.97282	0.999998	2869	0	-0.30664
HIPK1	5	0.027865	0.083924	0.999985	205	3	-0.14777	0.60073	0.71973	0.999998	1973	1	-0.14777
CRH	5	0.027917	0.084063	0.999985	206	4	-1.2476	0.95605	0.95566	0.999998	2814	0	-1.2476
DLG1	4	0.028087	0.07791	0.999985	207	1	0.020839	0.50881	0.61478	0.999998	1814	1	0.020839
PLA2G1B	4	0.028398	0.078572	0.999985	208	2	-0.1235	0.27558	0.41577	0.996678	1270	1	-0.1235
ITGA5	5	0.028416	0.085309	0.999985	209	1	0.054132	0.29469	0.47065	0.999998	1328	2	0.054132
EPHA8	5	0.028452	0.085378	0.999985	210	4	-0.1693	0.57217	0.70934	0.999998	1930	1	-0.1693
PRAMEF12	4	0.028643	0.079117	0.999985	211	3	-0.22619	0.19644	0.33387	0.976509	1032	1	-0.22619
SCN2B	5	0.028766	0.086271	0.999985	212	2	-0.028722	0.34788	0.5149	0.999998	1452	1	-0.028722
UGCG	5	0.028824	0.086416	0.999985	213	3	-0.18698	0.69186	0.75747	0.999998	2134	1	-0.18698
DARS	2	0.028944	0.052687	0.96808	214	2	-1.2849	0.97106	0.97175	0.999998	2866	0	-1.2849
KDM4C	4	0.028948	0.079702	0.999985	215	3	-0.20604	0.80227	0.80285	0.999998	2369	1	-0.20604
BCAT1	4	0.02948	0.080753	0.999985	216	2	-0.083819	0.21921	0.35717	0.986755	1106	2	-0.083819
GCDH	3	0.029792	0.07439	0.999985	217	1	0.017557	0.79557	0.79688	0.999998	2351	0	0.017557
SCNN1A	5	0.029833	0.088985	0.999985	218	2	-0.047931	0.2919	0.46827	0.999998	1320	2	-0.047931
HINT1	4	0.029949	0.081745	0.999985	219	2	-0.089988	0.78237	0.78528	0.999998	2322	1	-0.089988
DPP9	5	0.030279	0.090175	0.999985	220	4	-0.16342	0.92701	0.92666	0.999998	2720	0	-0.16342
ICOS	4	0.030296	0.082515	0.999985	221	3	-0.22142	0.098288	0.21191	0.938259	653	1	-0.22142
MDH2	3	0.030491	0.076092	0.999985	222	2	-0.56194	0.89163	0.89235	0.999998	2603	0	-0.56194
KYAT3	5	0.030547	0.0908	0.999985	223	4	-0.18736	0.75888	0.79174	0.999998	2272	1	-0.18736
PISD	3	0.030552	0.076221	0.999985	224	2	-2.6867	0.2821	0.41441	0.996678	1293	1	-2.6867
WASL	2	0.030558	0.055619	0.985676	225	2	-0.35996	0.96944	0.97019	0.999998	2861	0	-0.35996
MAPK13	4	0.030754	0.083458	0.999985	226	3	-0.21325	0.079803	0.17817	0.938259	557	1	-0.21325
CACNB3	5	0.031235	0.092714	0.999985	227	3	-0.28097	0.11216	0.24241	0.945006	725	2	-0.28097
HTR7	5	0.031512	0.093378	0.999985	228	2	0.10796	0.096999	0.21845	0.938259	642	3	0.10796
CYP21A2	4	0.031783	0.08557	0.999985	229	3	-0.21165	0.8673	0.867	0.999998	2531	0	-0.21165
CDK9	5	0.032114	0.094853	0.999985	230	3	-2.0024	0.0027723	0.011906	0.636432	44	2	-2.0024
NT5M	4	0.032117	0.086135	0.999985	231	1	0.14208	0.12363	0.25674	0.950526	777	2	0.14208
DNM1L	3	0.032355	0.080304	0.999985	232	3	-0.99595	0.96764	0.96805	0.999998	2853	0	-0.99595
EPHA2	5	0.032526	0.095993	0.999985	233	3	-0.21004	0.51075	0.65557	0.999998	1819	2	-0.21004
ALAS2	5	0.032747	0.096519	0.999985	234	4	-0.16605	0.89366	0.89368	0.999998	2608	0	-0.16605
CSF1R	5	0.03292	0.096909	0.999985	235	3	-0.25398	0.65011	0.73925	0.999998	2060	1	-0.25398
EPHA7	3	0.033052	0.081917	0.999985	236	2	-0.13624	0.50342	0.54559	0.999998	1807	1	-0.13624
ATP2A1	5	0.033218	0.097656	0.999985	237	4	-0.12301	0.27129	0.45137	0.999998	1255	1	-0.12301
ALDH18A1	4	0.033417	0.088651	0.999985	238	3	-2.2984	0.84187	0.84139	0.999998	2463	0	-2.2984
SMOX	3	0.03375	0.083428	0.999985	239	1	0.024802	0.76984	0.77107	0.999998	2293	0	0.024802
CHRNA7	3	0.033982	0.08402	0.999985	240	2	-0.22735	0.89985	0.90052	0.999998	2630	0	-0.22735
KCNK3	4	0.034113	0.090086	0.999985	241	3	-0.15872	0.87693	0.87655	0.999998	2559	0	-0.15872
UCKL1	5	0.034118	0.10003	0.999985	242	3	-0.23935	0.27651	0.45558	0.999998	1274	1	-0.23935
PPP2R1A	4	0.034288	0.09038	0.999985	243	3	-1.1837	0.068126	0.1564	0.938259	490	1	-1.1837
KCNA10	5	0.034402	0.10072	0.999985	244	4	-0.17941	0.90846	0.90801	0.999998	2660	0	-0.17941
CAD	5	0.03463	0.10139	0.999985	245	4	-0.35257	0.4637	0.61438	0.999998	1727	1	-0.35257
COQ8B	5	0.034922	0.10208	0.999985	246	2	-0.026183	0.9155	0.91514	0.999998	2683	0	-0.026183
HTR1D	4	0.035031	0.092063	0.999985	247	3	-0.2686	0.97813	0.97787	0.999998	2885	0	-0.2686
HMGCL	4	0.035114	0.092221	0.999985	248	3	-0.19387	0.54569	0.63258	0.999998	1880	1	-0.19387
GALNT8	4	0.035209	0.09241	0.999985	249	3	-0.21426	0.86737	0.86708	0.999998	2532	0	-0.21426
KCNK6	5	0.035433	0.10346	0.999985	250	3	-0.26875	0.42885	0.58468	0.999998	1655	2	-0.26875
NDUFB10	4	0.035567	0.093101	0.999985	251	3	-0.53104	0.73438	0.74663	0.999998	2219	1	-0.53104
NPSR1	5	0.035754	0.10423	0.999985	252	3	-0.18603	0.36949	0.53329	0.999998	1505	2	-0.18603
LGALS1	5	0.036217	0.10527	0.999985	253	3	-0.24246	0.092519	0.21133	0.938259	619	1	-0.24246
PDCD1LG2	5	0.036499	0.10598	0.999985	254	4	-0.23285	0.67172	0.74842	0.999998	2092	1	-0.23285
HNF1A	5	0.03675	0.10662	0.999985	255	2	0.027413	0.18127	0.34562	0.982293	978	2	0.027413
PAK6	4	0.036838	0.095709	0.999985	256	3	-0.23429	0.97393	0.97372	0.999998	2874	0	-0.23429
ABL2	4	0.036888	0.095769	0.999985	257	3	-0.28835	0.91124	0.91081	0.999998	2670	0	-0.28835
SLC7A11	5	0.037062	0.10748	0.999985	258	4	-0.12881	0.84468	0.84874	0.999998	2470	1	-0.12881
TPTEP2-CSNK1E	5	0.038165	0.11023	0.999985	259	4	-0.12039	0.93227	0.93201	0.999998	2738	0	-0.12039
LYN	4	0.038292	0.098648	0.999985	260	1	0.002111	0.80637	0.80684	0.999998	2377	1	0.002111
SLC22A7	4	0.038324	0.098727	0.999985	261	3	-0.21046	0.0090091	0.030386	0.722654	119	1	-0.21046
ARNT	5	0.038531	0.1111	0.999985	262	4	-0.2257	0.98965	0.98943	0.999998	2921	0	-0.2257
CALM1	3	0.0386	0.094185	0.999985	263	3	-0.13949	0.9614	0.96182	0.999998	2830	0	-0.13949
MAP4K3	3	0.0386	0.094185	0.999985	264	3	-0.16967	0.9614	0.96182	0.999998	2831	0	-0.16967
ACP1	3	0.0386	0.094185	0.999985	265	3	-0.16967	0.9614	0.96182	0.999998	2832	0	-0.16967
ITGAE	3	0.038754	0.094483	0.999985	266	2	-0.31829	0.42372	0.49423	0.999998	1641	1	-0.31829
HDAC2	4	0.039119	0.10032	0.999985	267	3	-0.19387	0.775	0.77881	0.999998	2303	1	-0.19387
ICAM5	5	0.039148	0.11259	0.999985	268	4	-0.22355	0.3869	0.54821	0.999998	1550	1	-0.22355
AGT	5	0.039216	0.11272	0.999985	269	2	0.0058964	0.26201	0.4439	0.999998	1233	2	0.0058964
ABCA1	5	0.039307	0.11295	0.999985	270	3	-0.14054	0.92322	0.92288	0.999998	2705	0	-0.14054
CHUK	2	0.039378	0.071038	0.999985	271	2	-0.25357	0.96062	0.96139	0.999998	2828	0	-0.25357
AURKB	4	0.039616	0.10124	0.999985	272	3	-2.2283	0.67189	0.70391	0.999998	2094	1	-2.2283
DAPK1	4	0.039832	0.10169	0.999985	273	2	0.024927	0.25264	0.39226	0.996678	1210	2	0.024927
TNFRSF1A	5	0.040546	0.11598	0.999985	274	4	-0.18775	0.58154	0.71269	0.999998	1945	1	-0.18775
SLC38A3	5	0.040751	0.11654	0.999985	275	2	0.10476	0.15697	0.31003	0.972239	906	3	0.10476
IAPP	3	0.040764	0.099142	0.999985	276	2	-0.26805	0.10582	0.18859	0.938259	697	1	-0.26805
HNF4G	5	0.040874	0.11685	0.999985	277	4	-0.11639	0.96999	0.96953	0.999998	2863	0	-0.11639
KCNMB4	5	0.04135	0.11799	0.999985	278	4	-0.094385	0.77972	0.80368	0.999998	2315	1	-0.094385
ROBO2	5	0.041461	0.11823	0.999985	279	4	-0.1859	0.93454	0.93438	0.999998	2746	0	-0.1859
MCCC2	5	0.041518	0.11837	0.999985	280	1	0.044795	0.70103	0.76183	0.999998	2152	1	0.044795
HTR1E	5	0.041538	0.11844	0.999985	281	3	-0.31172	0.18873	0.35631	0.986269	1004	2	-0.31172
PSPH	4	0.041592	0.10524	0.999985	282	2	-0.11899	0.8336	0.83307	0.999998	2442	0	-0.11899
AGXT	5	0.041608	0.11862	0.999985	283	4	-0.11282	0.9682	0.96789	0.999998	2856	0	-0.11282
NDUFA5	4	0.04184	0.1058	0.999985	284	3	-0.35311	0.8905	0.89012	0.999998	2598	0	-0.35311
KMT2A	5	0.042284	0.12029	0.999985	285	2	0.040312	0.33606	0.50488	0.999998	1427	2	0.040312
RPL3	5	0.042333	0.12044	0.999985	286	4	-0.7859	0.99141	0.99116	0.999998	2924	0	-0.7859
ITGB5	2	0.042439	0.076039	0.999985	287	2	-2.9002	0.88578	0.88557	0.999998	2587	0	-2.9002
AR	4	0.043689	0.10943	0.999985	288	3	-0.20724	0.68676	0.71379	0.999998	2125	1	-0.20724
NDUFS1	3	0.043785	0.10585	0.999985	289	2	-0.95354	0.17463	0.27958	0.96504	962	1	-0.95354
RAD51	4	0.043975	0.11005	0.999985	290	3	-1.8757	0.97477	0.9746	0.999998	2875	0	-1.8757
GRM3	5	0.043994	0.12449	0.999985	291	3	-0.19561	0.65816	0.74268	0.999998	2070	1	-0.19561
CAMK2B	5	0.04415	0.12485	0.999985	292	3	-0.24517	0.095816	0.21674	0.938259	636	1	-0.24517
MGST2	3	0.04416	0.10663	0.999985	293	3	-0.59399	0.95584	0.95619	0.999998	2812	0	-0.59399
LAMC2	5	0.044198	0.12495	0.999985	294	2	-0.036672	0.43928	0.59353	0.999998	1679	2	-0.036672
EBP	4	0.044221	0.11056	0.999985	295	3	-0.17407	0.93108	0.93099	0.999998	2733	0	-0.17407
CLCNKB	4	0.044385	0.11093	0.999985	296	3	-0.16345	0.17152	0.30771	0.971184	949	1	-0.16345
ALDH3A1	5	0.044817	0.12652	0.999985	297	3	-0.12631	0.30314	0.47776	0.999998	1347	2	-0.12631
SLC2A4	5	0.044962	0.12689	0.999985	298	1	0.22552	0.082512	0.19544	0.938259	567	3	0.22552
WAS	4	0.045337	0.11298	0.999985	299	3	-0.19649	0.49414	0.60779	0.999998	1796	1	-0.19649
JAG2	5	0.045366	0.12782	0.999985	300	2	-0.092709	0.45935	0.6108	0.999998	1717	1	-0.092709
IL2RG	4	0.04566	0.11371	0.999985	301	2	-0.18196	0.71719	0.73417	0.999998	2184	1	-0.18196
OR8K1	3	0.04579	0.11027	0.999985	302	1	-0.056175	0.13075	0.2219	0.938259	806	1	-0.056175
ATP4A	5	0.045837	0.12909	0.999985	303	3	-0.18053	0.4741	0.62363	0.999998	1748	2	-0.18053
SULT2B1	5	0.046264	0.13013	0.999985	304	3	-0.22	0.88591	0.88608	0.999998	2589	0	-0.22
PLOD2	4	0.046276	0.11489	0.999985	305	2	-0.11092	0.7521	0.76014	0.999998	2259	1	-0.11092
NPY1R	4	0.046301	0.11496	0.999985	306	3	-0.22367	0.97641	0.97618	0.999998	2879	0	-0.22367
GABRG1	4	0.046888	0.11605	0.999985	307	1	0.036762	0.43134	0.57812	0.999998	1664	2	0.036762
GRIA4	3	0.046958	0.11291	0.999985	308	2	-0.22842	0.51276	0.55177	0.999998	1821	1	-0.22842
HK2	5	0.046963	0.13194	0.999985	309	3	-0.26803	0.71217	0.76713	0.999998	2173	1	-0.26803
NDUFA2	4	0.047126	0.11653	0.999985	310	3	-0.6049	0.84744	0.84707	0.999998	2479	0	-0.6049
DLG4	5	0.04718	0.1325	0.999985	311	3	-0.20781	0.66747	0.74664	0.999998	2087	1	-0.20781
CCNB1	4	0.047192	0.11664	0.999985	312	3	-0.41083	0.95462	0.95434	0.999998	2809	0	-0.41083
GLRX	4	0.047194	0.11665	0.999985	313	1	0.059896	0.095127	0.20602	0.938259	627	2	0.059896
PGR	4	0.0475	0.11724	0.999985	314	2	-0.046726	0.79074	0.79242	0.999998	2342	1	-0.046726
TRAPPC6B	5	0.047592	0.13354	0.999985	315	4	-0.16967	0.9667	0.96632	0.999998	2847	0	-0.16967
NR3C1	5	0.047592	0.13354	0.999985	316	4	-0.16967	0.98619	0.98591	0.999998	2912	0	-0.16967
STK4	5	0.047592	0.13354	0.999985	317	4	-0.25335	0.93701	0.93689	0.999998	2750	0	-0.25335
OGFOD2	5	0.047592	0.13354	0.999985	318	4	-0.14359	0.9826	0.98227	0.999998	2902	0	-0.14359
CSF2	2	0.047777	0.084849	0.999985	319	2	-0.30039	0.95222	0.95293	0.999998	2798	0	-0.30039
CHEK2	3	0.047863	0.11431	0.999985	320	1	0.12559	0.20966	0.32474	0.974816	1067	2	0.12559
MGLL	3	0.048094	0.11464	0.999985	321	1	-0.25033	0.94998	0.95028	0.999998	2792	0	-0.25033
TAF1	5	0.048407	0.13542	0.999985	322	3	-2.0915	0.282	0.46005	0.999998	1290	1	-2.0915
VARS	5	0.048407	0.13542	0.999985	323	3	-1.1223	0.077043	0.18667	0.938259	543	2	-1.1223
PCYT1A	5	0.048407	0.13542	0.999985	324	4	-2.0382	0.95691	0.95653	0.999998	2818	0	-2.0382
VDAC2	3	0.048704	0.11546	0.999985	325	2	-0.34777	0.80964	0.81098	0.999998	2387	0	-0.34777
FCER1G	4	0.048723	0.11958	0.999985	326	2	-0.030433	0.86076	0.86048	0.999998	2511	0	-0.030433
IGFBP3	3	0.049811	0.11712	0.999985	327	2	-0.29713	0.67741	0.68073	0.999998	2105	1	-0.29713
FDX1	5	0.04992	0.13899	0.999985	328	3	-0.83951	0.87677	0.87716	0.999998	2557	1	-0.83951
TXNRD1	5	0.049933	0.13905	0.999985	329	3	-0.86455	0.39297	0.55335	0.999998	1566	2	-0.86455
POLA1	4	0.050414	0.12307	0.999985	330	3	-0.98989	0.0099539	0.033483	0.736757	130	1	-0.98989
P2RY12	3	0.050592	0.11823	0.999985	331	2	-0.36361	0.86865	0.86987	0.999998	2537	0	-0.36361
GMDS	5	0.050762	0.14098	0.999985	332	4	-0.15605	0.33625	0.50503	0.999998	1428	1	-0.15605
CPD	5	0.050815	0.14111	0.999985	333	3	-0.13034	0.74404	0.78347	0.999998	2239	1	-0.13034
CLK2	4	0.051027	0.12425	0.999985	334	2	-0.11738	0.27243	0.41267	0.996678	1260	2	-0.11738
PPAT	5	0.051038	0.14166	0.999985	335	4	-1.0773	0.53935	0.6814	0.999998	1868	1	-1.0773
CHST4	5	0.051104	0.14187	0.999985	336	2	0.15279	0.40701	0.56558	0.999998	1599	2	0.15279
IL17F	4	0.051562	0.12532	0.999985	337	3	-0.20073	0.98154	0.98149	0.999998	2900	0	-0.20073
CXCR1	4	0.051757	0.12566	0.999985	338	3	-0.18847	0.81989	0.81951	0.999998	2410	1	-0.18847
CCNE1	5	0.051821	0.14362	0.999985	339	3	-0.086921	0.89685	0.89681	0.999998	2619	0	-0.086921
SLCO1A2	1	0.052137	0.052525	0.96808	340	1	-0.3199	0.94786	0.94788	0.999998	2788	0	-0.3199
FDFT1	5	0.052201	0.14454	0.999985	341	2	-0.11102	0.93701	0.93689	0.999998	2752	0	-0.11102
SLC5A11	5	0.052315	0.14481	0.999985	342	3	-0.24227	0.92749	0.92713	0.999998	2723	0	-0.24227
FTH1	3	0.05251	0.12083	0.999985	343	2	-0.32103	0.84491	0.84637	0.999998	2473	0	-0.32103
ISYNA1	5	0.052545	0.14537	0.999985	344	3	-0.25355	0.95654	0.95619	0.999998	2816	0	-0.25355
ATAD5	4	0.052892	0.12798	0.999985	345	3	-0.84235	0.98091	0.98084	0.999998	2897	0	-0.84235
PTK6	3	0.053024	0.12155	0.999985	346	2	-0.38429	0.20256	0.31555	0.973865	1047	1	-0.38429
EXOC8	5	0.053181	0.14696	0.999985	347	3	-0.34804	0.091785	0.21014	0.938259	615	2	-0.34804
PLXNA1	5	0.053216	0.14703	0.999985	348	4	-0.12273	0.5948	0.71761	0.999998	1966	1	-0.12273
WARS	5	0.053291	0.1472	0.999985	349	3	-0.75688	0.026089	0.078691	0.862052	257	2	-0.75688
NDUFA9	5	0.053355	0.1474	0.999985	350	3	-0.51799	0.65241	0.74027	0.999998	2061	1	-0.51799
POLE2	2	0.053447	0.094483	0.999985	351	2	-1.7853	0.94655	0.94724	0.999998	2780	0	-1.7853
PDE6C	5	0.053634	0.148	0.999985	352	3	-0.1899	0.48316	0.63154	0.999998	1774	1	-0.1899
GPC3	5	0.053647	0.14805	0.999985	353	3	-0.16159	0.51906	0.66319	0.999998	1835	1	-0.16159
CHST9	4	0.053906	0.13002	0.999985	354	2	0.14849	0.004002	0.01423	0.65024	62	2	0.14849
CD274	4	0.054066	0.13033	0.999985	355	3	-0.21246	0.80292	0.80345	0.999998	2373	1	-0.21246
GAD2	4	0.054066	0.13033	0.999985	356	3	-0.30522	0.8637	0.86337	0.999998	2521	0	-0.30522
SRPK3	4	0.054066	0.13033	0.999985	357	3	-0.16257	0.78559	0.78801	0.999998	2333	1	-0.16257
AARS2	5	0.054324	0.14973	0.999985	358	2	0.43972	0.024826	0.075262	0.849382	250	3	0.43972
MGAT1	5	0.054349	0.14977	0.999985	359	3	-0.36406	0.022759	0.069609	0.818268	241	2	-0.36406
NFKB1	2	0.054506	0.096271	0.999985	360	1	-0.0061807	0.06818	0.11909	0.924028	493	1	-0.0061807
FOLR2	4	0.054973	0.13197	0.999985	361	3	-0.16575	0.97095	0.97082	0.999998	2865	0	-0.16575
EREG	5	0.055119	0.15154	0.999985	362	4	-0.098043	0.90562	0.9051	0.999998	2649	0	-0.098043
CARM1	5	0.055164	0.15165	0.999985	363	4	-0.18663	0.93701	0.93689	0.999998	2754	0	-0.18663
P3H1	5	0.055236	0.15184	0.999985	364	1	0.16321	0.046532	0.13066	0.929763	389	3	0.16321
PRDX2	5	0.055315	0.15206	0.999985	365	2	-0.052005	0.11432	0.24572	0.945006	737	1	-0.052005
NDUFB8	4	0.055348	0.13266	0.999985	366	3	-0.54019	0.11012	0.23314	0.939279	717	1	-0.54019
EPHB3	4	0.055426	0.13284	0.999985	367	1	0.23168	0.039654	0.099881	0.896803	348	3	0.23168
ORM1	3	0.055448	0.12497	0.999985	368	2	-0.22054	0.77987	0.78107	0.999998	2316	0	-0.22054
NRP1	5	0.055704	0.15291	0.999985	369	4	-0.1337	0.88416	0.88429	0.999998	2581	0	-0.1337
NDUFC1	4	0.05573	0.13349	0.999985	370	1	0.24254	0.088402	0.19386	0.938259	600	3	0.24254
KCNA4	5	0.056202	0.15422	0.999985	371	4	-0.11571	0.94115	0.94087	0.999998	2766	0	-0.11571
CYSLTR1	4	0.056482	0.1349	0.999985	372	3	-0.18673	0.76085	0.76716	0.999998	2275	1	-0.18673
KCNJ4	4	0.056722	0.13533	0.999985	373	2	-0.16246	0.59207	0.65677	0.999998	1961	1	-0.16246
PNPO	5	0.056916	0.15597	0.999985	374	2	0.11411	0.44918	0.60195	0.999998	1699	2	0.11411
MAPK14	4	0.057198	0.13627	0.999985	375	3	-0.2155	0.91824	0.91793	0.999998	2688	0	-0.2155
KCNQ2	5	0.057723	0.15787	0.999985	376	4	-0.25688	0.39755	0.55748	0.999998	1579	1	-0.25688
SLC19A2	5	0.057885	0.15822	0.999985	377	3	-0.12752	0.53065	0.67353	0.999998	1854	1	-0.12752
GAK	4	0.058258	0.13826	0.999985	378	3	-0.31976	0.92738	0.92716	0.999998	2722	0	-0.31976
DHRS4	3	0.058643	0.12916	0.999985	379	1	0.11728	0.02442	0.062036	0.818268	246	2	0.11728
TIE1	5	0.05869	0.16004	0.999985	380	4	-0.13505	0.9643	0.96387	0.999998	2840	0	-0.13505
KCNC3	4	0.058695	0.13907	0.999985	381	3	-0.1772	0.56265	0.64126	0.999998	1913	1	-0.1772
JMJD6	4	0.058765	0.13923	0.999985	382	2	-0.079971	0.85522	0.85498	0.999998	2497	0	-0.079971
NOD2	5	0.058841	0.16038	0.999985	383	3	-0.15442	0.9471	0.94679	0.999998	2784	0	-0.15442
MAEA	4	0.059068	0.13983	0.999985	384	2	-0.11012	0.82466	0.82441	0.999998	2421	0	-0.11012
UGT1A8	3	0.0591	0.12984	0.999985	385	1	0.17036	0.13327	0.22518	0.938259	814	2	0.17036
CD3E	5	0.059352	0.16168	0.999985	386	3	-0.10244	0.0396	0.11335	0.912608	347	1	-0.10244
NOX4	4	0.059459	0.14063	0.999985	387	2	-0.16665	0.27183	0.41206	0.996678	1258	1	-0.16665
HRH3	5	0.059782	0.16271	0.999985	388	3	-0.21142	0.76616	0.79578	0.999998	2286	1	-0.21142
CS	5	0.060057	0.16332	0.999985	389	4	-0.46151	0.95633	0.95595	0.999998	2815	0	-0.46151
RCVRN	5	0.060482	0.16418	0.999985	390	3	-0.0978	0.44382	0.5975	0.999998	1692	2	-0.0978
GART	5	0.060904	0.16493	0.999985	391	3	-0.52629	0.8511	0.85404	0.999998	2489	1	-0.52629
CDC25C	5	0.060905	0.16493	0.999985	392	2	-0.087101	0.92622	0.92586	0.999998	2715	0	-0.087101
SLC23A1	4	0.061187	0.14389	0.999985	393	2	-0.11996	0.59045	0.65579	0.999998	1956	1	-0.11996
MYLK4	5	0.061659	0.16617	0.999985	394	1	0.12955	0.12577	0.26292	0.961364	784	3	0.12955
USP1	5	0.061724	0.16628	0.999985	395	2	0.051128	0.12541	0.26241	0.961364	783	2	0.051128
DCXR	4	0.061753	0.14499	0.999985	396	2	-0.1714	0.85836	0.85816	0.999998	2503	0	-0.1714
MMP16	4	0.061919	0.14529	0.999985	397	2	-0.061298	0.32457	0.4666	0.999998	1398	2	-0.061298
AVPR1B	5	0.062036	0.16679	0.999985	398	3	-0.11684	0.42442	0.58077	0.999998	1642	1	-0.11684
NME2	2	0.062055	0.109	0.999985	399	2	-0.34697	0.93795	0.93865	0.999998	2756	0	-0.34697
SOST	4	0.062095	0.14571	0.999985	400	1	-0.021454	0.78549	0.78791	0.999998	2332	1	-0.021454
CHST3	4	0.062397	0.14634	0.999985	401	1	0.15903	0.12528	0.25951	0.957195	782	3	0.15903
EIF5A	4	0.062411	0.14638	0.999985	402	3	-1.1954	0.19644	0.33387	0.976509	1031	1	-1.1954
PASK	4	0.062699	0.14686	0.999985	403	1	0.074211	0.21181	0.34973	0.983045	1079	2	0.074211
PRTN3	4	0.062917	0.14724	0.999985	404	3	-0.26651	0.82398	0.8237	0.999998	2420	0	-0.26651
ARID4A	4	0.063001	0.14738	0.999985	405	3	-0.2015	0.87286	0.87247	0.999998	2548	0	-0.2015
RYR3	5	0.063165	0.16876	0.999985	406	1	0.17486	0.094431	0.21444	0.938259	624	3	0.17486
PRLR	5	0.063541	0.16939	0.999985	407	1	-0.041216	0.92152	0.92124	0.999998	2701	0	-0.041216
TPO	4	0.064141	0.14972	0.999985	408	3	-0.18058	0.97508	0.97492	0.999998	2876	0	-0.18058
ADORA3	4	0.0645	0.15053	0.999985	409	3	-0.14423	0.49109	0.60646	0.999998	1792	1	-0.14423
HBEGF	4	0.064671	0.15083	0.999985	410	2	-0.028796	0.0050653	0.017632	0.654492	73	2	-0.028796
CHRNB4	4	0.064923	0.15131	0.999985	411	2	-0.15884	0.89218	0.89189	0.999998	2605	0	-0.15884
KCNA6	5	0.065313	0.17228	0.999985	412	3	-0.18805	0.36146	0.52638	0.999998	1483	2	-0.18805
SDHC	2	0.065397	0.11448	0.999985	413	2	-1.9186	0.9346	0.93532	0.999998	2747	0	-1.9186
EPHB6	4	0.065846	0.15305	0.999985	414	3	-0.16181	0.90863	0.90827	0.999998	2661	0	-0.16181
COMT	5	0.066042	0.17341	0.999985	415	2	-0.078319	0.47247	0.62227	0.999998	1746	2	-0.078319
PTGR2	4	0.066277	0.15397	0.999985	416	2	-0.1074	0.45821	0.59184	0.999998	1714	1	-0.1074
LTA	3	0.066306	0.13939	0.999985	417	2	-0.2151	0.33337	0.44227	0.999998	1419	1	-0.2151
ESD	3	0.066391	0.1395	0.999985	418	2	-0.16494	0.91966	0.92009	0.999998	2695	0	-0.16494
NOS3	5	0.06647	0.17413	0.999985	419	3	-0.16323	0.65884	0.74297	0.999998	2071	1	-0.16323
POR	5	0.066684	0.17453	0.999985	420	3	-0.12354	0.63576	0.73309	0.999998	2032	1	-0.12354
CAMKK1	5	0.067297	0.17552	0.999985	421	3	-0.12678	0.04717	0.13229	0.929763	394	2	-0.12678
APOB	5	0.067672	0.17606	0.999985	422	2	0.0071998	0.88234	0.88242	0.999998	2578	1	0.0071998
MYL6B	5	0.068047	0.17665	0.999985	423	3	-0.16967	0.46249	0.61334	0.999998	1724	2	-0.16967
SEC14L2	4	0.068157	0.1574	0.999985	424	2	-0.10656	0.77167	0.77598	0.999998	2295	1	-0.10656
NDUFB5	3	0.069115	0.1431	0.999985	425	1	0.20356	0.47049	0.52393	0.999998	1741	1	0.20356
MKNK2	4	0.069191	0.15935	0.999985	426	2	-0.2867	0.68195	0.71069	0.999998	2113	1	-0.2867
SERPINA7	4	0.069364	0.15967	0.999985	427	3	-0.16594	0.85755	0.85731	0.999998	2502	0	-0.16594
PRSS1	5	0.069545	0.17901	0.999985	428	2	-0.063341	0.33339	0.50271	0.999998	1420	1	-0.063341
IL22	3	0.070133	0.14444	0.999985	429	2	-0.1995	0.82354	0.82472	0.999998	2419	0	-0.1995
BIRC5	5	0.070234	0.18012	0.999985	430	3	-1.5207	0.92304	0.92273	0.999998	2704	0	-1.5207
PPP2R5C	5	0.070293	0.1802	0.999985	431	3	-0.2667	0.93404	0.93386	0.999998	2743	0	-0.2667
IRGC	4	0.07053	0.16169	0.999985	432	1	-0.062558	0.92796	0.92774	0.999998	2726	0	-0.062558
PPBP	4	0.071177	0.16288	0.999985	433	3	-0.14553	0.90164	0.90156	0.999998	2632	0	-0.14553
CA9	4	0.071541	0.16357	0.999985	434	2	-0.11271	0.69178	0.71694	0.999998	2133	1	-0.11271
ADORA2B	4	0.071998	0.16438	0.999985	435	3	-0.14362	0.89606	0.89588	0.999998	2616	0	-0.14362
ROCK1	5	0.072162	0.1833	0.999985	436	2	-0.00025676	0.78545	0.80705	0.999998	2331	1	-0.00025676
BAG1	4	0.072383	0.16515	0.999985	437	3	-0.15157	0.96657	0.9663	0.999998	2846	0	-0.15157
HSD17B2	4	0.07293	0.16615	0.999985	438	1	-0.0033844	0.56673	0.64322	0.999998	1921	1	-0.0033844
GPD1	4	0.073101	0.16651	0.999985	439	3	-0.39854	0.56384	0.64179	0.999998	1915	1	-0.39854
POLE	4	0.073323	0.16689	0.999985	440	3	-1.8351	0.056642	0.13407	0.929763	441	1	-1.8351
GRIN3A	3	0.073644	0.14913	0.999985	441	2	-0.11589	0.62582	0.63595	0.999998	2017	1	-0.11589
SIRT3	3	0.07387	0.1494	0.999985	442	1	0.14659	0.086469	0.163	0.938259	586	2	0.14659
KDM1A	3	0.074322	0.14995	0.999985	443	1	0.55078	0.044232	0.10528	0.906247	375	2	0.55078
SLCO3A1	5	0.074344	0.18677	0.999985	444	3	-0.11141	0.65258	0.74034	0.999998	2062	1	-0.11141
EIF2AK3	5	0.074456	0.18694	0.999985	445	2	-0.049115	0.9019	0.90156	0.999998	2637	0	-0.049115
ADRA2B	5	0.07468	0.18727	0.999985	446	3	-0.11556	0.2745	0.45392	0.999998	1265	2	-0.11556
KCNA3	4	0.074723	0.16949	0.999985	447	2	0.02915	0.04566	0.11236	0.911975	382	2	0.02915
TPSAB1	5	0.074773	0.18737	0.999985	448	1	0.018018	0.069274	0.17392	0.938259	501	2	0.018018
HCRTR2	4	0.075026	0.17011	0.999985	449	1	0.046007	0.42993	0.57654	0.999998	1661	2	0.046007
UGT2A2	5	0.075071	0.18786	0.999985	450	3	-0.17691	0.27548	0.45476	0.999998	1269	2	-0.17691
CAMP	4	0.075325	0.17068	0.999985	451	1	0.010922	0.82329	0.82305	0.999998	2418	0	0.010922
GCSH	4	0.075886	0.17177	0.999985	452	2	-0.58275	0.98083	0.98076	0.999998	2896	0	-0.58275
PKN1	4	0.075901	0.1718	0.999985	453	3	-0.14738	0.15011	0.28539	0.96504	882	1	-0.14738
GRM6	3	0.075945	0.15219	0.999985	454	2	-0.27791	0.08826	0.16529	0.938259	598	1	-0.27791
PDE11A	4	0.075958	0.1719	0.999985	455	3	-0.10976	0.96293	0.96263	0.999998	2835	0	-0.10976
NRIP1	4	0.076425	0.17273	0.999985	456	2	-0.19376	0.23567	0.37449	0.994334	1158	1	-0.19376
JAK2	4	0.076583	0.17301	0.999985	457	3	-0.14093	0.7146	0.73234	0.999998	2177	1	-0.14093
GPX2	5	0.077043	0.19104	0.999985	458	3	-0.10513	0.71436	0.76819	0.999998	2176	1	-0.10513
UQCRC2	5	0.077199	0.19131	0.999985	459	3	-0.67814	0.4411	0.59521	0.999998	1684	2	-0.67814
PRKAA2	4	0.07721	0.17412	0.999985	460	3	-0.15702	0.74649	0.75579	0.999998	2246	1	-0.15702
SLC47A1	3	0.077454	0.15414	0.999985	461	2	-0.21209	0.66109	0.66598	0.999998	2075	1	-0.21209
ADH4	5	0.07761	0.19195	0.999985	462	2	-0.078597	0.81004	0.8231	0.999998	2388	1	-0.078597
DMPK	3	0.077724	0.15451	0.999985	463	2	-0.21403	0.91993	0.92037	0.999998	2696	0	-0.21403
AGTR1	4	0.077784	0.1753	0.999985	464	3	-0.19601	0.8073	0.80764	0.999998	2380	1	-0.19601
MC4R	5	0.078131	0.19279	0.999985	465	3	-0.20529	0.97038	0.96998	0.999998	2864	0	-0.20529
CHRNA4	5	0.078563	0.19347	0.999985	466	3	-0.16875	0.57538	0.71045	0.999998	1936	1	-0.16875
STARD13	3	0.078608	0.1557	0.999985	467	1	-0.062471	0.70448	0.70592	0.999998	2159	1	-0.062471
PADI2	5	0.078749	0.19373	0.999985	468	3	-0.16769	0.94381	0.9436	0.999998	2776	0	-0.16769
SETD4	4	0.078909	0.17727	0.999985	469	1	0.062087	0.37681	0.52151	0.999998	1523	2	0.062087
SLC6A14	4	0.078937	0.17732	0.999985	470	3	-0.14746	0.39514	0.54039	0.999998	1574	1	-0.14746
LNPEP	5	0.079323	0.19466	0.999985	471	3	-0.1589	0.092886	0.21198	0.938259	620	2	-0.1589
PANK1	3	0.079418	0.15685	0.999985	472	2	-0.26783	0.92537	0.92572	0.999998	2712	0	-0.26783
PIKFYVE	4	0.079507	0.17844	0.999985	473	2	-0.12612	0.89722	0.8971	0.999998	2621	0	-0.12612
PPIG	5	0.079779	0.19528	0.999985	474	2	0.067849	0.52759	0.67075	0.999998	1851	2	0.067849
SF3B3	4	0.080148	0.17966	0.999985	475	2	-0.38183	0.15216	0.28761	0.966162	890	2	-0.38183
SLC16A8	5	0.080583	0.1965	0.999985	476	2	-0.05156	0.26077	0.44282	0.999998	1227	2	-0.05156
PRKG1	4	0.080687	0.18065	0.999985	477	3	-0.13832	0.86084	0.86052	0.999998	2512	0	-0.13832
OXT	4	0.080697	0.18067	0.999985	478	2	-0.087987	0.71174	0.73032	0.999998	2171	1	-0.087987
MAP3K8	5	0.080719	0.19676	0.999985	479	2	-0.1273	0.41065	0.56877	0.999998	1608	1	-0.1273
CHD9	5	0.08146	0.198	0.999985	480	1	0.11693	0.20263	0.37634	0.995757	1048	3	0.11693
ATM	5	0.081626	0.19827	0.999985	481	3	-0.25663	0.62231	0.72776	0.999998	2012	1	-0.25663
MAP2K7	4	0.081688	0.18252	0.999985	482	3	-0.17578	0.72378	0.73893	0.999998	2197	1	-0.17578
KAT2B	4	0.081806	0.18272	0.999985	483	3	-0.15968	0.77541	0.77917	0.999998	2305	1	-0.15968
PTGER1	3	0.081983	0.16023	0.999985	484	2	-0.15225	0.89149	0.89222	0.999998	2602	0	-0.15225
PKN2	2	0.082059	0.1409	0.999985	485	2	-0.437	0.89663	0.89632	0.999998	2617	0	-0.437
TAF1A	3	0.082091	0.16034	0.999985	486	2	-1.3616	0.59173	0.60928	0.999998	1959	1	-1.3616
LMNA	5	0.082201	0.19916	0.999985	487	2	0.066672	0.13179	0.2722	0.96504	810	2	0.066672
PMP2	5	0.082571	0.19978	0.999985	488	1	-0.035495	0.97205	0.97151	0.999998	2867	0	-0.035495
CCN2	5	0.082941	0.20038	0.999985	489	1	0.068022	0.2845	0.46214	0.999998	1302	2	0.068022
TSG101	5	0.083106	0.20061	0.999985	490	3	-1.2274	0.76912	0.79743	0.999998	2291	1	-1.2274
EN2	4	0.08338	0.18554	0.999985	491	2	-0.16836	0.049181	0.11925	0.924028	404	1	-0.16836
SLC7A4	4	0.083413	0.18562	0.999985	492	3	-0.13159	0.36343	0.50711	0.999998	1492	1	-0.13159
STK11	5	0.084182	0.20231	0.999985	493	2	-0.078865	0.30364	0.47816	0.999998	1349	2	-0.078865
PPP3CA	4	0.084313	0.1873	0.999985	494	2	-0.08145	0.70785	0.72769	0.999998	2164	1	-0.08145
HS3ST3A1	5	0.08442	0.20271	0.999985	495	1	-0.0027599	0.47034	0.62034	0.999998	1740	2	-0.0027599
CYP1B1	4	0.0845	0.18766	0.999985	496	2	-0.12147	0.42649	0.57302	0.999998	1648	1	-0.12147
DARS2	3	0.085046	0.16419	0.999985	497	2	-0.74684	0.81992	0.82118	0.999998	2411	0	-0.74684
VAV1	5	0.085128	0.20377	0.999985	498	3	-0.1459	0.41274	0.57056	0.999998	1616	2	-0.1459
HIST1H1B	4	0.085452	0.18931	0.999985	499	2	-0.23248	0.49395	0.60768	0.999998	1795	1	-0.23248
GRM2	4	0.085522	0.18942	0.999985	500	3	-0.15218	0.86834	0.86806	0.999998	2535	0	-0.15218
CD14	5	0.085896	0.20495	0.999985	501	2	0.12455	0.13854	0.28255	0.96504	836	3	0.12455
PLG	3	0.086469	0.16621	0.999985	502	2	-0.30255	0.94331	0.94358	0.999998	2773	0	-0.30255
DDX6	2	0.086803	0.14835	0.999985	503	2	-0.33949	0.9132	0.91328	0.999998	2674	0	-0.33949
RDH5	5	0.087024	0.20673	0.999985	504	3	-0.17558	0.89418	0.89414	0.999998	2609	0	-0.17558
ABCB7	5	0.087444	0.20737	0.999985	505	3	-1.1827	0.56121	0.70124	0.999998	1909	1	-1.1827
VAMP1	4	0.087467	0.19289	0.999985	506	3	-0.20654	0.83721	0.83658	0.999998	2451	0	-0.20654
SNRPA	4	0.087467	0.19289	0.999985	507	2	-0.36506	0.16818	0.30417	0.971155	940	2	-0.36506
GCGR	5	0.087482	0.20743	0.999985	508	2	-0.029635	0.16331	0.31946	0.973865	926	2	-0.029635
NPR3	5	0.087865	0.20795	0.999985	509	3	-0.2215	0.14518	0.2924	0.969798	865	1	-0.2215
SLC40A1	5	0.088196	0.20844	0.999985	510	3	-0.25998	0.46626	0.61675	0.999998	1733	2	-0.25998
ALOX5	4	0.088711	0.19515	0.999985	511	2	-0.065076	0.84914	0.84881	0.999998	2483	0	-0.065076
ADH5	5	0.088845	0.20946	0.999985	512	2	0.032957	0.53281	0.67558	0.999998	1859	1	0.032957
KRAS	4	0.088898	0.19552	0.999985	513	3	-0.31599	0.77922	0.78244	0.999998	2313	1	-0.31599
OR11H1	3	0.0889	0.16926	0.999985	514	2	-0.45838	0.19415	0.3048	0.971155	1022	1	-0.45838
PRKAA1	5	0.08958	0.21064	0.999985	515	2	-0.062888	0.68798	0.75571	0.999998	2128	1	-0.062888
RDH8	4	0.089897	0.1974	0.999985	516	3	-0.18462	0.88471	0.88404	0.999998	2582	0	-0.18462
SLC32A1	5	0.089948	0.21123	0.999985	517	3	-0.1427	0.87751	0.8779	0.999998	2562	1	-0.1427
SLC22A18	5	0.089948	0.21123	0.999985	518	1	0.042677	0.47833	0.62733	0.999998	1761	2	0.042677
SLC7A5	3	0.090045	0.17076	0.999985	519	2	-0.22499	0.90299	0.90374	0.999998	2641	0	-0.22499
IL5	3	0.090476	0.17135	0.999985	520	2	-0.25711	0.93833	0.93865	0.999998	2759	0	-0.25711
KRT2	5	0.090683	0.21238	0.999985	521	3	-0.15481	0.43667	0.59127	0.999998	1674	1	-0.15481
ICAM1	5	0.091051	0.21302	0.999985	522	2	0.19174	0.091743	0.2101	0.938259	614	3	0.19174
OR7C2	5	0.09119	0.2132	0.999985	523	3	-0.12911	0.85863	0.86037	0.999998	2505	1	-0.12911
DAO	5	0.091311	0.21338	0.999985	524	3	-0.10593	0.89582	0.89579	0.999998	2615	0	-0.10593
RGL2	5	0.091418	0.21355	0.999985	525	1	0.063034	0.1967	0.3679	0.992672	1034	1	0.063034
DHFR	2	0.091607	0.15588	0.999985	526	1	-2.2743	0.69985	0.70021	0.999998	2146	0	-2.2743
NMRAL1	4	0.091666	0.20042	0.999985	527	1	-0.0030722	0.62472	0.67494	0.999998	2016	1	-0.0030722
GNRHR	5	0.091793	0.21415	0.999985	528	2	0.054476	0.34675	0.51398	0.999998	1449	2	0.054476
EFL1	3	0.09181	0.17316	0.999985	529	2	-1.4204	0.64761	0.65468	0.999998	2054	1	-1.4204
CCT3	3	0.09181	0.17316	0.999985	530	2	-2.4636	0.92659	0.92691	0.999998	2717	0	-2.4636
HSP90AB1	4	0.09197	0.20097	0.999985	531	3	-0.22839	0.67176	0.70383	0.999998	2093	1	-0.22839
PAK2	4	0.092256	0.2015	0.999985	532	2	-0.042535	0.22499	0.36333	0.991945	1120	2	-0.042535
B3GAT1	4	0.092286	0.20156	0.999985	533	3	-0.1747	0.11244	0.23743	0.945006	728	1	-0.1747
ABCC10	5	0.092519	0.21529	0.999985	534	1	-0.022704	0.19101	0.35972	0.991133	1011	2	-0.022704
SETD1A	4	0.092551	0.20197	0.999985	535	1	0.17905	0.068126	0.1564	0.938259	491	3	0.17905
GPBAR1	4	0.093049	0.20291	0.999985	536	3	-0.23602	0.087527	0.19228	0.938259	592	1	-0.23602
PRKCB	4	0.093496	0.20366	0.999985	537	3	-0.13792	0.97261	0.97245	0.999998	2871	0	-0.13792
LTB4R2	3	0.093662	0.17569	0.999985	538	2	-0.23594	0.25731	0.3853	0.995829	1217	1	-0.23594
PFKFB3	5	0.093985	0.21758	0.999985	539	2	-0.073391	0.94653	0.94625	0.999998	2779	0	-0.073391
GABRD	4	0.094008	0.20459	0.999985	540	3	-0.12818	0.96774	0.96744	0.999998	2854	0	-0.12818
MMP14	4	0.094024	0.20462	0.999985	541	2	-0.15977	0.88038	0.88003	0.999998	2573	0	-0.15977
CD86	3	0.094063	0.17621	0.999985	542	1	-0.035028	0.27818	0.41102	0.996678	1280	1	-0.035028
ACTN1	4	0.094248	0.205	0.999985	543	3	-0.20728	0.86986	0.86957	0.999998	2541	0	-0.20728
MAP3K6	5	0.094352	0.21818	0.999985	544	1	0.17249	0.017264	0.055084	0.818268	191	3	0.17249
LEPR	4	0.094393	0.20524	0.999985	545	3	-0.1562	0.95139	0.95108	0.999998	2794	0	-0.1562
CACNA2D3	5	0.094431	0.21833	0.999985	546	3	-0.17383	0.55461	0.69516	0.999998	1896	1	-0.17383
KCNJ12	4	0.094908	0.20617	0.999985	547	1	0.24744	0.059085	0.13876	0.929763	450	3	0.24744
PDK4	5	0.095443	0.22002	0.999985	548	3	-0.11979	0.69448	0.75876	0.999998	2139	1	-0.11979
PGAM2	5	0.09545	0.22004	0.999985	549	3	-0.14559	0.47866	0.62756	0.999998	1762	2	-0.14559
TAOK3	4	0.095496	0.20728	0.999985	550	1	0.086793	0.078611	0.17592	0.938259	549	2	0.086793
STK17B	3	0.095713	0.17842	0.999985	551	2	-0.18121	0.87345	0.87438	0.999998	2549	0	-0.18121
PLCE1	5	0.096179	0.22108	0.999985	552	3	-0.086597	0.04638	0.13025	0.929763	388	2	-0.086597
METAP1	2	0.096375	0.16372	0.999985	553	2	-1.4693	0.90362	0.90333	0.999998	2644	0	-1.4693
DDAH1	4	0.096378	0.20895	0.999985	554	1	0.20889	0.036875	0.094248	0.895488	323	3	0.20889
GLI1	4	0.096403	0.209	0.999985	555	3	-0.17307	0.95149	0.95119	0.999998	2795	0	-0.17307
P4HTM	5	0.09667	0.2218	0.999985	556	2	0.052018	0.47516	0.62452	0.999998	1755	1	0.052018
CD44	2	0.097191	0.16493	0.999985	557	1	-0.33862	0.82553	0.82484	0.999998	2422	0	-0.33862
ALPP	2	0.09818	0.16644	0.999985	558	2	-0.14834	0.90182	0.90159	0.999998	2636	0	-0.14834
MUC2	5	0.098646	0.22471	0.999985	559	2	0.096521	0.1744	0.33581	0.978816	960	3	0.096521
HSD17B14	4	0.098721	0.21322	0.999985	560	3	-0.2589	0.96029	0.95997	0.999998	2825	0	-0.2589
CCL11	2	0.099149	0.16786	0.999985	561	1	-0.065383	0.21062	0.26478	0.961828	1072	1	-0.065383
CHRNB2	5	0.099276	0.22572	0.999985	562	3	-0.16921	0.69586	0.75938	0.999998	2140	1	-0.16921
AKT2	4	0.09968	0.215	0.999985	563	3	-0.1157	0.49755	0.60932	0.999998	1802	1	-0.1157
SDHD	4	0.099869	0.21533	0.999985	564	3	-0.28912	0.93311	0.93315	0.999998	2741	0	-0.28912
FLI1	4	0.099901	0.21538	0.999985	565	3	-0.72177	0.59077	0.65598	0.999998	1957	1	-0.72177
HYAL1	3	0.10006	0.18405	0.999985	566	1	0.040455	0.70061	0.70236	0.999998	2150	1	0.040455
CA6	4	0.10007	0.2157	0.999985	567	3	-0.27781	0.91389	0.91355	0.999998	2678	0	-0.27781
SLC6A5	4	0.10019	0.21592	0.999985	568	2	-0.047967	0.3747	0.51921	0.999998	1518	2	-0.047967
OR4D6	5	0.10076	0.22803	0.999985	569	3	-0.14546	0.75696	0.79067	0.999998	2267	1	-0.14546
FGF2	4	0.10078	0.21699	0.999985	570	1	0.023862	0.44303	0.5853	0.999998	1689	1	0.023862
OR2B6	4	0.10107	0.2175	0.999985	571	2	-0.11218	0.729	0.74286	0.999998	2209	1	-0.11218
ARSA	4	0.10121	0.21781	0.999985	572	3	-0.11019	0.9193	0.91899	0.999998	2693	0	-0.11019
PADI6	5	0.10142	0.22912	0.999985	573	3	-0.15092	0.79004	0.81008	0.999998	2339	1	-0.15092
SIN3A	5	0.10175	0.22961	0.999985	574	3	-0.3367	0.91003	0.9095	0.999998	2668	0	-0.3367
ALDH6A1	4	0.10222	0.2195	0.999985	575	2	-0.20458	0.63316	0.67991	0.999998	2030	1	-0.20458
PIK3R3	5	0.10226	0.23046	0.999985	576	2	-0.051857	0.90429	0.90379	0.999998	2645	0	-0.051857
CD248	5	0.10226	0.23046	0.999985	577	2	-0.069294	0.89928	0.89907	0.999998	2628	0	-0.069294
CPB1	5	0.10238	0.23063	0.999985	578	1	-0.010771	0.91221	0.91165	0.999998	2672	0	-0.010771
NDUFB4	2	0.10291	0.17373	0.999985	579	1	-0.67737	0.60454	0.6055	0.999998	1981	0	-0.67737
CD52	5	0.10311	0.23178	0.999985	580	3	-0.16383	0.13039	0.27002	0.96504	804	1	-0.16383
ADSS	3	0.10311	0.18788	0.999985	581	2	-1.384	0.85078	0.85218	0.999998	2487	0	-1.384
MAP4K2	3	0.10316	0.18798	0.999985	582	1	-0.057551	0.6989	0.70076	0.999998	2145	1	-0.057551
CD74	4	0.10343	0.22164	0.999985	583	3	-0.12088	0.8905	0.89012	0.999998	2597	0	-0.12088
SLC25A12	5	0.10365	0.23267	0.999985	584	2	0.1275	0.15594	0.3086	0.971184	903	3	0.1275
KCNJ1	5	0.10383	0.23298	0.999985	585	3	-0.18274	0.49198	0.63924	0.999998	1793	1	-0.18274
NTSR2	5	0.1042	0.23354	0.999985	586	2	-0.063113	0.80062	0.81672	0.999998	2364	1	-0.063113
COX4I1	3	0.10471	0.19001	0.999985	587	1	-0.021647	0.18712	0.29568	0.971155	999	1	-0.021647
RARRES1	5	0.10492	0.23465	0.999985	588	2	-0.013668	0.82071	0.83045	0.999998	2415	1	-0.013668
SPIRE2	4	0.1052	0.22474	0.999985	589	3	-0.13457	0.89271	0.89234	0.999998	2607	0	-0.13457
KCNH6	5	0.10529	0.23523	0.999985	590	3	-0.20459	0.71632	0.7691	0.999998	2180	1	-0.20459
HCAR2	4	0.10554	0.22532	0.999985	591	3	-0.10204	0.72989	0.7435	0.999998	2213	1	-0.10204
BCL2A1	4	0.10575	0.22571	0.999985	592	2	0.0049316	0.0673	0.15485	0.938259	482	2	0.0049316
FNTA	4	0.10576	0.22574	0.999985	593	2	-0.64394	0.12599	0.26033	0.959038	785	2	-0.64394
POLD1	4	0.10576	0.22574	0.999985	594	2	-0.1964	0.00092616	0.0033108	0.577197	15	2	-0.1964
TK2	3	0.10578	0.19142	0.999985	595	2	-0.18848	0.27069	0.40195	0.996678	1254	1	-0.18848
TUBA1A	3	0.10616	0.19189	0.999985	596	2	-0.20549	0.3259	0.43827	0.999998	1403	1	-0.20549
KCNJ10	5	0.10674	0.23741	0.999985	597	1	0.059466	0.11898	0.2526	0.948951	760	2	0.059466
CHST13	5	0.10695	0.23776	0.999985	598	3	-0.14799	0.77205	0.79906	0.999998	2296	1	-0.14799
RBP3	4	0.10698	0.22788	0.999985	599	3	-0.12687	0.97881	0.97857	0.999998	2887	0	-0.12687
TFF2	3	0.10701	0.19299	0.999985	600	2	-0.18373	0.66706	0.67125	0.999998	2086	1	-0.18373
CSF2RB	5	0.1071	0.23795	0.999985	601	2	0.093963	0.17886	0.34223	0.982293	970	3	0.093963
MYC	5	0.10729	0.2383	0.999985	602	3	-0.32056	0.021447	0.066075	0.818268	226	2	-0.32056
B4GALT2	5	0.10789	0.23925	0.999985	603	3	-0.12154	0.95339	0.95312	0.999998	2803	0	-0.12154
PSMA2	4	0.10801	0.22983	0.999985	604	2	-0.79489	0.70373	0.72494	0.999998	2158	1	-0.79489
PKD2L1	4	0.1083	0.23033	0.999985	605	3	-0.13929	0.92256	0.92224	0.999998	2703	0	-0.13929
AVPR1A	4	0.109	0.23151	0.999985	606	3	-0.14764	0.5768	0.64849	0.999998	1939	1	-0.14764
RRM2	5	0.10965	0.24189	0.999985	607	3	-0.19003	0.87861	0.87894	0.999998	2566	1	-0.19003
EIF2S3	5	0.10965	0.24189	0.999985	608	3	-0.78349	0.052581	0.1454	0.931783	428	1	-0.78349
IARS	5	0.10965	0.24189	0.999985	609	3	-1.1254	0.0023296	0.010041	0.613564	37	2	-1.1254
DPYD	5	0.10965	0.24189	0.999985	610	3	-0.15308	0.29888	0.47422	0.999998	1337	1	-0.15308
CTSK	4	0.10968	0.23267	0.999985	611	2	-0.54048	0.44016	0.58404	0.999998	1683	1	-0.54048
TXK	5	0.11092	0.24375	0.999985	612	3	-0.10575	0.70042	0.76149	0.999998	2148	1	-0.10575
BRD3	5	0.11107	0.24401	0.999985	613	3	-0.13696	0.076817	0.18624	0.938259	540	2	-0.13696
ERBB2	5	0.11151	0.24473	0.999985	614	3	-0.16003	0.77995	0.80381	0.999998	2317	1	-0.16003
EPHA4	4	0.11157	0.23616	0.999985	615	1	0.043814	0.41937	0.56563	0.999998	1630	2	0.043814
PTPRE	4	0.11157	0.23617	0.999985	616	2	0.1763	0.16323	0.29907	0.971155	925	2	0.1763
CACNB2	5	0.1118	0.24519	0.999985	617	1	0.19805	0.22222	0.40449	0.996678	1113	3	0.19805
ECHS1	3	0.11222	0.19963	0.999985	618	2	-0.15072	0.8544	0.85571	0.999998	2494	0	-0.15072
BLM	4	0.1123	0.23745	0.999985	619	2	-0.28261	0.95266	0.95228	0.999998	2802	0	-0.28261
FLT4	5	0.11234	0.24603	0.999985	620	2	0.073895	0.20018	0.37299	0.994334	1042	2	0.073895
MAP3K11	4	0.11261	0.23799	0.999985	621	2	-0.068523	0.82068	0.82032	0.999998	2414	0	-0.068523
LTK	5	0.11286	0.24678	0.999985	622	2	0.14096	0.13595	0.27848	0.96504	823	3	0.14096
LIPT1	2	0.11309	0.18912	0.999985	623	1	-1.0749	0.64532	0.64613	0.999998	2048	0	-1.0749
TLR9	5	0.11312	0.24719	0.999985	624	3	-0.13416	0.43542	0.59026	0.999998	1671	1	-0.13416
DSTN	3	0.11316	0.20085	0.999985	625	2	-0.45947	0.94719	0.94741	0.999998	2785	0	-0.45947
C1S	5	0.1139	0.24841	0.999985	626	2	0.031905	0.75207	0.78795	0.999998	2258	1	0.031905
CLCC1	4	0.11418	0.24079	0.999985	627	2	-0.12101	0.84282	0.84246	0.999998	2466	0	-0.12101
CELA2A	2	0.11422	0.19071	0.999985	628	2	-0.67861	0.88578	0.88557	0.999998	2588	0	-0.67861
MR1	4	0.11447	0.24127	0.999985	629	1	0.06573	0.40245	0.548	0.999998	1587	2	0.06573
LATS2	5	0.11456	0.24936	0.999985	630	2	-0.023499	0.31484	0.48745	0.999998	1376	1	-0.023499
ARSG	5	0.11458	0.24939	0.999985	631	3	-0.12177	0.60244	0.72031	0.999998	1976	1	-0.12177
PRKDC	5	0.11468	0.24951	0.999985	632	2	0.22857	0.1717	0.33175	0.976509	950	3	0.22857
PCMT1	4	0.11527	0.24271	0.999985	633	3	-0.17931	0.71645	0.73366	0.999998	2181	1	-0.17931
RHOA	4	0.11527	0.24271	0.999985	634	3	-0.17097	0.65293	0.69196	0.999998	2064	1	-0.17097
CSF3R	4	0.11527	0.24271	0.999985	635	3	-0.21806	0.33633	0.47895	0.999998	1429	1	-0.21806
PCSK6	4	0.11527	0.24271	0.999985	636	3	-0.22979	0.52589	0.62293	0.999998	1849	1	-0.22979
SULT1A1	4	0.11527	0.24271	0.999985	637	3	-0.14029	0.94031	0.94027	0.999998	2761	0	-0.14029
TTK	4	0.11527	0.24271	0.999985	638	3	-0.70185	0.50461	0.61263	0.999998	1808	1	-0.70185
PSMB7	3	0.11538	0.20386	0.999985	639	2	-0.61152	0.22365	0.34284	0.982293	1118	1	-0.61152
SGK3	2	0.11548	0.19273	0.999985	640	1	-0.15216	0.55923	0.56041	0.999998	1904	1	-0.15216
SMAD2	3	0.11593	0.20468	0.999985	641	1	-0.023679	0.61534	0.6278	0.999998	1994	1	-0.023679
SRPK2	5	0.11652	0.25217	0.999985	642	2	-0.021759	0.84477	0.84879	0.999998	2472	1	-0.021759
LAP3	5	0.11665	0.25236	0.999985	643	2	0.059805	0.24421	0.42905	0.998739	1188	2	0.059805
GABRR3	5	0.11688	0.25268	0.999985	644	3	-0.11699	0.56162	0.70163	0.999998	1911	1	-0.11699
RAMP1	4	0.11707	0.24567	0.999985	645	1	0.097251	0.28599	0.42679	0.998739	1306	2	0.097251
NGF	5	0.11715	0.25309	0.999985	646	3	-0.15913	0.48666	0.63453	0.999998	1781	1	-0.15913
DRD3	5	0.11755	0.25367	0.999985	647	1	-0.04505	0.27559	0.45484	0.999998	1271	1	-0.04505
PDHA2	4	0.11794	0.24715	0.999985	648	1	-0.069974	0.27058	0.41083	0.996678	1252	1	-0.069974
TPH1	5	0.11823	0.25465	0.999985	649	3	-0.15863	0.0035632	0.01501	0.654492	55	1	-0.15863
ASPA	4	0.11861	0.24829	0.999985	650	2	-0.16553	0.27133	0.41153	0.996678	1256	1	-0.16553
IHH	4	0.1188	0.24867	0.999985	651	1	-0.017148	0.76967	0.77437	0.999998	2292	1	-0.017148
SERPINB4	3	0.11897	0.20857	0.999985	652	2	-0.25681	0.70884	0.71016	0.999998	2165	1	-0.25681
HPD	4	0.11909	0.24917	0.999985	653	2	-0.083285	0.5753	0.64774	0.999998	1935	1	-0.083285
F5	5	0.11929	0.25611	0.999985	654	2	-0.055127	0.46007	0.61136	0.999998	1720	1	-0.055127
DNMT1	5	0.11957	0.25657	0.999985	655	3	-0.98566	0.48207	0.63053	0.999998	1770	2	-0.98566
TEK	5	0.11966	0.25674	0.999985	656	3	-0.15788	0.95187	0.95168	0.999998	2797	0	-0.15788
PARS2	4	0.11967	0.25018	0.999985	657	2	-0.289	0.79742	0.79856	0.999998	2355	1	-0.289
ENO3	4	0.11967	0.25018	0.999985	658	2	-0.1538	0.19307	0.33033	0.976509	1017	1	-0.1538
CXCR5	5	0.11975	0.25685	0.999985	659	3	-0.14345	0.62067	0.72711	0.999998	2006	1	-0.14345
PAICS	3	0.11976	0.20962	0.999985	660	1	0.8849	0.078061	0.15159	0.938259	547	2	0.8849
NOXO1	5	0.12042	0.25782	0.999985	661	1	0.050239	0.44761	0.60068	0.999998	1696	1	0.050239
CDK16	5	0.12083	0.25852	0.999985	662	3	-0.13567	0.31956	0.49145	0.999998	1387	2	-0.13567
PRKD1	5	0.12088	0.25858	0.999985	663	2	0.25074	0.012153	0.041235	0.780528	152	3	0.25074
CACNB4	5	0.12113	0.25893	0.999985	664	3	-0.10975	0.024536	0.074581	0.846591	248	1	-0.10975
BCL2	4	0.12121	0.25293	0.999985	665	3	-0.11909	0.87013	0.86979	0.999998	2542	0	-0.11909
AKR1A1	4	0.1214	0.25325	0.999985	666	2	-0.11781	0.95339	0.95306	0.999998	2804	0	-0.11781
OR1L3	5	0.12149	0.2594	0.999985	667	3	-0.28234	0.97312	0.97259	0.999998	2872	0	-0.28234
ABCC6	5	0.12174	0.25977	0.999985	668	3	-0.22664	0.93701	0.93689	0.999998	2753	0	-0.22664
PSMA4	3	0.12184	0.21223	0.999985	669	2	-0.16585	0.04579	0.10742	0.906247	384	1	-0.16585
JAK3	5	0.12185	0.25996	0.999985	670	2	0.10358	0.16069	0.31557	0.973865	914	2	0.10358
ABL1	5	0.1221	0.26034	0.999985	671	3	-0.14539	0.55696	0.69728	0.999998	1901	2	-0.14539
KDM4B	5	0.1222	0.26049	0.999985	672	2	-0.047202	0.4486	0.60148	0.999998	1698	1	-0.047202
STK24	4	0.12255	0.25508	0.999985	673	1	-0.027131	0.22943	0.36789	0.992672	1133	1	-0.027131
OR2K2	4	0.12266	0.25527	0.999985	674	2	-0.12459	0.8905	0.89012	0.999998	2595	0	-0.12459
P4HB	4	0.12283	0.25554	0.999985	675	2	-0.048404	0.8905	0.89012	0.999998	2599	0	-0.048404
LRP6	5	0.12292	0.26156	0.999985	676	3	-0.093115	0.30007	0.47527	0.999998	1341	1	-0.093115
FPR1	4	0.12337	0.25647	0.999985	677	3	-0.10946	0.95662	0.95639	0.999998	2817	0	-0.10946
CKM	3	0.1238	0.21485	0.999985	678	1	0.059309	0.61823	0.63009	0.999998	2001	1	0.059309
TNIK	5	0.12393	0.26308	0.999985	679	3	-0.1578	0.77841	0.80291	0.999998	2310	1	-0.1578
NEU2	4	0.12428	0.2579	0.999985	680	2	-0.13436	0.87935	0.87908	0.999998	2568	0	-0.13436
SERPINE1	4	0.12439	0.25811	0.999985	681	2	-0.067094	0.40056	0.54604	0.999998	1583	1	-0.067094
TUBD1	3	0.1244	0.21568	0.999985	682	2	-0.60061	0.70679	0.70819	0.999998	2162	1	-0.60061
ABCG2	4	0.12449	0.2583	0.999985	683	2	-0.13437	0.6734	0.70491	0.999998	2096	1	-0.13437
ASIC1	4	0.12479	0.25889	0.999985	684	3	-0.12851	0.9304	0.93036	0.999998	2731	0	-0.12851
H1F0	4	0.12484	0.25894	0.999985	685	1	0.113	0.08278	0.18365	0.938259	569	2	0.113
FCRL4	4	0.12513	0.25941	0.999985	686	2	-0.087156	0.80028	0.8011	0.999998	2363	1	-0.087156
GPR55	5	0.12515	0.26493	0.999985	687	2	0.053502	0.20095	0.37403	0.994334	1044	2	0.053502
EGLN1	5	0.12541	0.26533	0.999985	688	1	-0.023705	0.33272	0.50215	0.999998	1417	2	-0.023705
PSCA	4	0.126	0.26088	0.999985	689	3	-0.13277	0.97885	0.9786	0.999998	2888	0	-0.13277
TRAV29DV5	2	0.12645	0.20919	0.999985	690	2	-0.67692	0.87355	0.87327	0.999998	2552	0	-0.67692
HSD17B4	5	0.12684	0.26747	0.999985	691	2	-0.020444	0.8283	0.83602	0.999998	2429	1	-0.020444
ULK2	4	0.12685	0.26234	0.999985	692	1	0.0095939	0.90269	0.90253	0.999998	2639	0	0.0095939
NDUFB3	4	0.12688	0.26238	0.999985	693	2	-0.33447	0.91785	0.91752	0.999998	2686	0	-0.33447
KDM5A	3	0.12695	0.21925	0.999985	694	2	-0.29756	0.91497	0.91571	0.999998	2682	0	-0.29756
HASPIN	5	0.12698	0.26767	0.999985	695	3	-0.23134	0.74867	0.78601	0.999998	2249	1	-0.23134
SLC5A8	5	0.12707	0.26777	0.999985	696	3	-0.17147	0.88758	0.8877	0.999998	2591	0	-0.17147
AXL	4	0.12737	0.26319	0.999985	697	3	-0.16706	0.96046	0.96012	0.999998	2827	0	-0.16706
PRKCA	4	0.12744	0.26333	0.999985	698	3	-0.16317	0.93954	0.93951	0.999998	2760	0	-0.16317
NCK1	5	0.12791	0.26901	0.999985	699	2	0.14752	0.085053	0.19949	0.938259	581	3	0.14752
GSTM3	5	0.12812	0.26934	0.999985	700	2	-0.084028	0.37283	0.53605	0.999998	1513	2	-0.084028
SLC6A3	5	0.12826	0.26954	0.999985	701	2	0.068267	0.17895	0.34231	0.982293	972	2	0.068267
SRD5A3	5	0.12862	0.27005	0.999985	702	2	0.30654	0.11683	0.24942	0.945006	751	3	0.30654
ACVR1	4	0.12886	0.26572	0.999985	703	1	-0.011676	0.7425	0.75279	0.999998	2235	1	-0.011676
ALPI	3	0.12902	0.22206	0.999985	704	1	-0.060873	0.52503	0.56035	0.999998	1848	1	-0.060873
KCNK9	4	0.1292	0.26627	0.999985	705	3	-0.149	0.92698	0.92675	0.999998	2719	0	-0.149
LCMT2	4	0.13	0.26759	0.999985	706	1	0.09686	0.11272	0.2379	0.945006	730	2	0.09686
DYRK2	5	0.13004	0.27236	0.999985	707	1	0.039298	0.25225	0.43563	0.998739	1207	2	0.039298
GDI1	5	0.13006	0.27239	0.999985	708	3	-0.11396	0.92137	0.92108	0.999998	2700	0	-0.11396
BIRC3	2	0.13015	0.21447	0.999985	709	2	-0.12156	0.86985	0.86956	0.999998	2540	0	-0.12156
ARPC1B	5	0.13015	0.27248	0.999985	710	3	-0.12753	0.018496	0.058284	0.818268	202	2	-0.12753
MVK	4	0.13026	0.26804	0.999985	711	2	-1.4792	0.72281	0.73823	0.999998	2195	1	-1.4792
PDE6H	4	0.13026	0.26804	0.999985	712	2	-0.41649	0.9435	0.94327	0.999998	2775	0	-0.41649
ATP1A1	4	0.13026	0.26804	0.999985	713	2	-0.35612	0.80877	0.80903	0.999998	2384	1	-0.35612
PDE6G	4	0.13028	0.26807	0.999985	714	2	-0.099862	0.78105	0.78402	0.999998	2318	1	-0.099862
XIAP	3	0.13032	0.22382	0.999985	715	1	0.16865	0.0591	0.12609	0.925404	451	2	0.16865
MAN1B1	5	0.13034	0.27273	0.999985	716	3	-0.15158	0.56756	0.70689	0.999998	1923	2	-0.15158
MST1R	5	0.13043	0.27287	0.999985	717	2	0.10743	0.099329	0.22205	0.938259	660	2	0.10743
RYR1	5	0.13181	0.275	0.999985	718	1	0.072572	0.43961	0.59384	0.999998	1681	2	0.072572
TAOK2	4	0.13205	0.27104	0.999985	719	3	-0.12337	0.68074	0.70988	0.999998	2111	1	-0.12337
NDUFV1	5	0.13214	0.27551	0.999985	720	3	-0.46289	0.94065	0.94043	0.999998	2763	0	-0.46289
HIST1H1A	5	0.13216	0.27554	0.999985	721	1	-0.014755	0.4148	0.57246	0.999998	1623	1	-0.014755
MMP7	5	0.13252	0.27601	0.999985	722	2	-0.040234	0.78142	0.80463	0.999998	2320	1	-0.040234
EIF4G1	5	0.13261	0.27614	0.999985	723	3	-0.30421	0.94684	0.94653	0.999998	2781	0	-0.30421
CLK4	5	0.13271	0.27628	0.999985	724	3	-0.11432	0.51282	0.65745	0.999998	1822	2	-0.11432
OR12D3	5	0.13366	0.27771	0.999985	725	3	-0.13656	0.54968	0.69054	0.999998	1888	2	-0.13656
PLEKHA4	5	0.13428	0.27865	0.999985	726	3	-0.12799	0.35427	0.5205	0.999998	1470	2	-0.12799
ATP5F1C	3	0.13436	0.22904	0.999985	727	2	-0.36103	0.94432	0.94454	0.999998	2777	0	-0.36103
CD70	5	0.13467	0.27932	0.999985	728	2	-0.058297	0.93436	0.93421	0.999998	2745	0	-0.058297
BRCA2	5	0.1357	0.28077	0.999985	729	2	0.037047	0.85376	0.85622	0.999998	2491	1	0.037047
FMO4	5	0.13605	0.28127	0.999985	730	3	-0.11754	0.064027	0.16541	0.938259	467	2	-0.11754
PLCG1	5	0.13711	0.28296	0.999985	731	3	-0.10508	0.95376	0.95342	0.999998	2805	0	-0.10508
SCTR	5	0.1375	0.28355	0.999985	732	3	-0.13845	0.22782	0.41245	0.996678	1131	1	-0.13845
TACR3	4	0.13779	0.28076	0.999985	733	2	-0.094011	0.19644	0.33387	0.976509	1030	1	-0.094011
GHR	3	0.13788	0.23358	0.999985	734	1	0.016646	0.55645	0.58237	0.999998	1899	1	0.016646
UQCRB	4	0.13797	0.28094	0.999985	735	1	0.59934	0.071614	0.16278	0.938259	514	3	0.59934
ME2	4	0.13812	0.28112	0.999985	736	2	-0.045405	0.3785	0.52329	0.999998	1525	2	-0.045405
RPS6KA1	5	0.13887	0.28569	0.999985	737	1	-0.018174	0.22135	0.40336	0.996678	1110	2	-0.018174
KDM5C	5	0.13963	0.28673	0.999985	738	3	-0.11356	0.96276	0.96232	0.999998	2834	0	-0.11356
LCT	4	0.13992	0.28292	0.999985	739	2	-0.13381	0.90794	0.90762	0.999998	2657	0	-0.13381
TDP1	5	0.14012	0.28744	0.999985	740	3	-0.14526	0.62304	0.72809	0.999998	2013	1	-0.14526
SCN2A	3	0.14025	0.23673	0.999985	741	2	-0.11675	0.45429	0.51329	0.999998	1710	1	-0.11675
HIBADH	5	0.14035	0.28778	0.999985	742	2	-0.0046087	0.019115	0.059993	0.818268	205	2	-0.0046087
ADSSL1	5	0.14041	0.28789	0.999985	743	3	-0.30629	0.49082	0.63822	0.999998	1791	2	-0.30629
SLC1A7	4	0.14048	0.28341	0.999985	744	2	-0.12782	0.94324	0.94302	0.999998	2772	0	-0.12782
DNPEP	5	0.1406	0.28811	0.999985	745	3	-0.18734	0.066922	0.17019	0.938259	480	2	-0.18734
DLL4	3	0.14091	0.23761	0.999985	746	2	-0.22827	0.90764	0.90851	0.999998	2655	0	-0.22827
F2	5	0.14133	0.28919	0.999985	747	1	-0.064116	0.9225	0.92218	0.999998	2702	0	-0.064116
ACSS1	5	0.14146	0.28942	0.999985	748	3	-0.11011	0.90362	0.90314	0.999998	2643	0	-0.11011
MMP25	5	0.14168	0.28972	0.999985	749	2	-0.074507	0.2645	0.44589	0.999998	1239	2	-0.074507
PCTP	4	0.14172	0.28469	0.999985	750	2	-0.037094	0.34952	0.49297	0.999998	1456	2	-0.037094
PTGDR2	5	0.14188	0.28997	0.999985	751	2	-0.054562	0.33711	0.50568	0.999998	1431	1	-0.054562
LAMB3	5	0.14216	0.2904	0.999985	752	2	-0.095453	0.79151	0.81112	0.999998	2343	1	-0.095453
EDNRB	4	0.14222	0.28521	0.999985	753	1	-0.043529	0.7251	0.73989	0.999998	2201	1	-0.043529
SULT1B1	4	0.14228	0.28526	0.999985	754	2	-0.086877	0.51566	0.6181	0.999998	1830	1	-0.086877
GABBR2	5	0.1423	0.29058	0.999985	755	2	0.14083	0.1408	0.28585	0.96504	849	3	0.14083
NPY	3	0.14272	0.23994	0.999985	756	2	-0.24353	0.42174	0.49302	0.999998	1638	1	-0.24353
DNMT3A	5	0.14273	0.29126	0.999985	757	1	0.064765	0.10226	0.22682	0.938259	677	2	0.064765
EHHADH	4	0.14296	0.28593	0.999985	758	2	-0.18782	0.86979	0.86951	0.999998	2539	0	-0.18782
SNX3	4	0.14363	0.28661	0.999985	759	1	0.11555	0.11835	0.24766	0.945006	756	3	0.11555
PRKAR1A	4	0.14364	0.28661	0.999985	760	2	0.042359	0.045806	0.11266	0.911975	385	2	0.042359
ITGA2B	5	0.14395	0.29306	0.999985	761	3	-0.15656	0.83675	0.8422	0.999998	2449	1	-0.15656
CKB	5	0.14464	0.29405	0.999985	762	3	-0.1327	0.27498	0.45433	0.999998	1267	1	-0.1327
SLCO2A1	5	0.14483	0.29433	0.999985	763	2	0.029782	0.16664	0.32433	0.974816	936	2	0.029782
ME1	4	0.145	0.28804	0.999985	764	2	-0.066284	0.33534	0.47788	0.999998	1424	2	-0.066284
SLC1A2	5	0.14513	0.29475	0.999985	765	3	-0.13206	0.7664	0.79593	0.999998	2288	1	-0.13206
EPHX1	4	0.14561	0.28867	0.999985	766	1	0.14943	0.10472	0.2235	0.938259	694	3	0.14943
KDM2A	5	0.14567	0.2955	0.999985	767	2	-0.20987	0.8028	0.81816	0.999998	2372	1	-0.20987
TH	5	0.14588	0.29577	0.999985	768	3	-0.10124	0.46562	0.61614	0.999998	1731	1	-0.10124
GUCY1A2	3	0.14604	0.24436	0.999985	769	1	-0.051607	0.41344	0.48807	0.999998	1619	1	-0.051607
HTR4	5	0.14638	0.29652	0.999985	770	2	0.054481	0.22353	0.40631	0.996678	1117	2	0.054481
GPX1	5	0.14666	0.29696	0.999985	771	3	-0.11887	0.41091	0.56903	0.999998	1609	1	-0.11887
GPX8	4	0.14671	0.28977	0.999985	772	2	-0.22768	0.70373	0.72494	0.999998	2156	1	-0.22768
ZAP70	4	0.14683	0.28988	0.999985	773	2	0.10422	0.24599	0.38538	0.995829	1193	2	0.10422
GLRA3	5	0.14693	0.29737	0.999985	774	1	0.19846	0.079287	0.19028	0.938259	555	3	0.19846
NDUFA12	5	0.14702	0.2975	0.999985	775	3	-0.13421	0.56244	0.7024	0.999998	1912	1	-0.13421
EPHA5	5	0.14737	0.29804	0.999985	776	2	-0.023066	0.96561	0.96521	0.999998	2844	0	-0.023066
PPARD	5	0.14752	0.29823	0.999985	777	3	-0.10264	0.16699	0.32483	0.974816	937	1	-0.10264
TLL2	5	0.14762	0.29839	0.999985	778	3	-0.13845	0.6135	0.7243	0.999998	1990	1	-0.13845
MC1R	3	0.14797	0.24686	0.999985	779	1	0.061916	0.70157	0.70319	0.999998	2153	1	0.061916
KARS	5	0.14797	0.29886	0.999985	780	2	-0.27108	0.31937	0.49134	0.999998	1386	1	-0.27108
NUAK1	4	0.1487	0.29176	0.999985	781	2	-0.10336	0.305	0.44668	0.999998	1351	1	-0.10336
PDGFD	4	0.14955	0.29256	0.999985	782	1	0.00078211	0.68235	0.71091	0.999998	2114	1	0.00078211
GABRG3	3	0.14985	0.24932	0.999985	783	2	-0.15973	0.12118	0.20874	0.938259	767	1	-0.15973
COMTD1	4	0.14992	0.29294	0.999985	784	2	-0.08315	0.76295	0.76893	0.999998	2279	1	-0.08315
ATP6V1A	3	0.14999	0.24946	0.999985	785	2	-0.93514	0.93132	0.93173	0.999998	2734	0	-0.93514
GRIA1	5	0.15006	0.30208	0.999985	786	2	-0.061674	0.48044	0.62919	0.999998	1767	2	-0.061674
TRPV1	5	0.15035	0.30254	0.999985	787	2	0.069661	0.030218	0.089494	0.893449	279	2	0.069661
CTBP1	4	0.1513	0.29436	0.999985	788	2	-0.079523	0.32435	0.46639	0.999998	1397	1	-0.079523
NTRK3	5	0.15163	0.30446	0.999985	789	2	0.034933	0.41273	0.57055	0.999998	1615	1	0.034933
IL10	4	0.15179	0.2949	0.999985	790	2	-0.016224	0.16461	0.30043	0.971155	929	1	-0.016224
LAMC1	5	0.15196	0.30495	0.999985	791	3	-0.13704	0.96708	0.96668	0.999998	2849	0	-0.13704
DPYSL2	4	0.15199	0.2951	0.999985	792	2	-0.12137	0.10633	0.22638	0.938259	700	1	-0.12137
HAO2	5	0.15226	0.30538	0.999985	793	3	-0.11873	0.3599	0.52506	0.999998	1477	1	-0.11873
ADRB3	5	0.15285	0.30624	0.999985	794	1	0.0053288	0.47605	0.62525	0.999998	1756	2	0.0053288
AFG3L2	5	0.15297	0.30643	0.999985	795	3	-0.64289	0.87354	0.87393	0.999998	2550	1	-0.64289
POM121	3	0.15303	0.25331	0.999985	796	2	-0.21058	0.87958	0.88054	0.999998	2569	0	-0.21058
ACY3	5	0.15319	0.30678	0.999985	797	1	0.035883	0.82675	0.83485	0.999998	2425	1	0.035883
GABRA4	4	0.15347	0.29653	0.999985	798	2	-0.07136	0.30549	0.44716	0.999998	1353	1	-0.07136
GABRP	5	0.15363	0.3075	0.999985	799	2	0.034723	0.27794	0.45663	0.999998	1279	2	0.034723
SEC14L3	5	0.15392	0.30794	0.999985	800	2	0.0071238	0.4319	0.58719	0.999998	1666	1	0.0071238
ANKK1	5	0.15493	0.30942	0.999985	801	2	-0.061433	0.48362	0.63195	0.999998	1776	1	-0.061433
ACAT1	5	0.15506	0.30964	0.999985	802	2	0.15965	0.11221	0.24249	0.945006	726	3	0.15965
SLC46A1	4	0.15515	0.29817	0.999985	803	1	0.047926	0.36025	0.50387	0.999998	1480	1	0.047926
NR1H4	5	0.15532	0.30998	0.999985	804	3	-0.11571	0.18834	0.35572	0.986229	1002	1	-0.11571
EIF4G3	5	0.15549	0.31022	0.999985	805	2	0.38779	0.54968	0.69054	0.999998	1889	2	0.38779
LATS1	3	0.15564	0.25659	0.999985	806	1	0.11178	0.18211	0.28925	0.967946	980	2	0.11178
HRH1	5	0.15666	0.31181	0.999985	807	2	-0.081486	0.85946	0.86107	0.999998	2507	1	-0.081486
CLCA1	5	0.15676	0.31195	0.999985	808	3	-0.11037	0.08442	0.19853	0.938259	577	2	-0.11037
ABCC1	5	0.15728	0.31263	0.999985	809	3	-0.17141	0.1833	0.34833	0.982356	984	2	-0.17141
SDC1	4	0.15733	0.30042	0.999985	810	2	-0.077276	0.48049	0.60152	0.999998	1768	1	-0.077276
FTL	3	0.15734	0.25879	0.999985	811	1	-0.20364	0.43679	0.50216	0.999998	1675	1	-0.20364
UBC	4	0.15768	0.30081	0.999985	812	2	-0.14471	0.32412	0.46612	0.999998	1396	1	-0.14471
TERT	5	0.15821	0.31401	0.999985	813	3	-0.1227	0.49589	0.64269	0.999998	1799	1	-0.1227
PKM	5	0.15946	0.31584	0.999985	814	2	-0.15939	0.078977	0.18977	0.938259	553	2	-0.15939
ATP5F1B	3	0.15978	0.26193	0.999985	815	1	0.56579	0.035144	0.086535	0.88455	313	2	0.56579
CA5A	5	0.16007	0.31676	0.999985	816	3	-0.14141	0.51776	0.66202	0.999998	1833	2	-0.14141
PCBD1	1	0.16046	0.16014	0.999985	817	1	-0.21242	0.83954	0.83952	0.999998	2454	0	-0.21242
LTC4S	5	0.1608	0.31774	0.999985	818	1	0.0088414	0.64624	0.73762	0.999998	2052	1	0.0088414
PTDSS1	4	0.16114	0.30433	0.999985	819	2	-0.39409	0.96754	0.96723	0.999998	2851	0	-0.39409
MYL12A	4	0.16114	0.30433	0.999985	820	2	-0.073045	0.083567	0.1851	0.938259	573	2	-0.073045
SPARC	5	0.16174	0.31917	0.999985	821	3	-0.099663	0.30601	0.48017	0.999998	1356	1	-0.099663
VDAC3	5	0.16218	0.31979	0.999985	822	1	0.034742	0.15313	0.30439	0.971155	891	2	0.034742
PMP22	4	0.1624	0.30568	0.999985	823	1	0.13175	0.09415	0.20423	0.938259	623	2	0.13175
OAZ2	3	0.16274	0.26582	0.999985	824	2	-0.4685	0.92431	0.92475	0.999998	2709	0	-0.4685
EEF2	3	0.16274	0.26582	0.999985	825	2	-1.704	0.73439	0.73573	0.999998	2220	0	-1.704
FDPS	3	0.16274	0.26582	0.999985	826	2	-1.4128	0.0062908	0.017099	0.654492	89	1	-1.4128
RAN	3	0.16274	0.26582	0.999985	827	2	-0.78349	0.0045131	0.012537	0.636432	69	1	-0.78349
CALR	3	0.16285	0.26596	0.999985	828	1	-0.069798	0.39202	0.47536	0.999998	1563	1	-0.069798
ROCK2	5	0.16287	0.32088	0.999985	829	2	-0.063867	0.85904	0.86068	0.999998	2506	1	-0.063867
KCNQ1	4	0.16295	0.30616	0.999985	830	2	-0.11894	0.16545	0.30133	0.971155	934	1	-0.11894
TRAPPC1	5	0.16331	0.32143	0.999985	831	2	-0.41893	0.81296	0.82518	0.999998	2394	1	-0.41893
PTPN4	5	0.16331	0.32144	0.999985	832	3	-0.11332	0.94695	0.94663	0.999998	2783	0	-0.11332
PSEN1	5	0.16355	0.32185	0.999985	833	2	0.042199	0.55357	0.69421	0.999998	1894	2	0.042199
MDH1	4	0.16406	0.30722	0.999985	834	1	-0.066852	0.24626	0.38565	0.995829	1195	2	-0.066852
UGT1A6	4	0.16434	0.30749	0.999985	835	2	-0.088384	0.86618	0.86577	0.999998	2526	0	-0.088384
CYP2E1	4	0.16489	0.30806	0.999985	836	1	0.080018	0.004117	0.01462	0.653539	64	2	0.080018
DCPS	5	0.16493	0.32378	0.999985	837	2	1.9143	0.0013887	0.006167	0.577197	24	3	1.9143
CTDSP1	5	0.1655	0.32454	0.999985	838	2	-0.061714	0.2799	0.45832	0.999998	1285	2	-0.061714
SCN8A	5	0.16561	0.32474	0.999985	839	2	-0.021892	0.49566	0.64249	0.999998	1797	1	-0.021892
CCNA2	5	0.16568	0.32484	0.999985	840	3	-0.81213	0.23919	0.42492	0.996678	1169	1	-0.81213
YES1	5	0.16568	0.32484	0.999985	841	3	-0.22594	0.97739	0.97712	0.999998	2882	0	-0.22594
PPP2CA	3	0.16615	0.2702	0.999985	842	2	-0.36664	0.95236	0.95269	0.999998	2799	0	-0.36664
MYLK	5	0.1663	0.32575	0.999985	843	1	0.078163	0.22102	0.40289	0.996678	1109	2	0.078163
ADRA1D	5	0.16658	0.32614	0.999985	844	3	-0.14015	0.5342	0.67684	0.999998	1860	2	-0.14015
TYRO3	5	0.1666	0.32616	0.999985	845	2	-0.018653	0.35684	0.52255	0.999998	1474	1	-0.018653
PDF	5	0.16664	0.32623	0.999985	846	1	0.076265	0.033375	0.0976	0.89622	302	2	0.076265
SLC7A1	5	0.16726	0.32714	0.999985	847	2	-0.10079	0.84513	0.84903	0.999998	2475	1	-0.10079
PYGM	4	0.16771	0.31094	0.999985	848	2	-0.13468	0.56128	0.64058	0.999998	1910	1	-0.13468
CPA1	5	0.16801	0.32828	0.999985	849	1	0.14111	0.14593	0.29341	0.971025	869	3	0.14111
TNFSF12	4	0.1683	0.3115	0.999985	850	2	-0.21091	0.174	0.31034	0.972239	958	1	-0.21091
STEAP1	3	0.16853	0.2733	0.999985	851	2	-0.13832	0.71082	0.71211	0.999998	2170	1	-0.13832
TNFRSF4	5	0.16858	0.32917	0.999985	852	2	-0.006433	0.7261	0.77396	0.999998	2204	1	-0.006433
PSMA3	4	0.1686	0.31174	0.999985	853	2	-0.53881	0.29163	0.43262	0.998739	1319	2	-0.53881
SLCO4A1	5	0.16904	0.32988	0.999985	854	2	0.13526	0.20372	0.3779	0.995829	1049	2	0.13526
ENPEP	4	0.16926	0.31251	0.999985	855	2	-0.14257	0.95901	0.95864	0.999998	2820	0	-0.14257
TRAPPC5	4	0.16962	0.31287	0.999985	856	2	-0.55306	0.25468	0.39441	0.996678	1213	1	-0.55306
SLC12A5	5	0.17052	0.33189	0.999985	857	3	-0.10788	0.88964	0.88981	0.999998	2594	0	-0.10788
HCRTR1	5	0.17109	0.33265	0.999985	858	1	0.095419	0.21056	0.38771	0.995829	1070	3	0.095419
CKMT1B	2	0.17154	0.24346	0.999985	859	1	-0.19444	0.64238	0.64321	0.999998	2043	0	-0.19444
KLK1	4	0.1718	0.31514	0.999985	860	1	0.049335	0.51419	0.61732	0.999998	1826	1	0.049335
SNAP25	4	0.17207	0.31543	0.999985	861	1	0.054189	0.76628	0.7716	0.999998	2287	1	0.054189
MAOA	5	0.17241	0.33458	0.999985	862	3	-0.1254	0.87071	0.87105	0.999998	2543	1	-0.1254
TRDMT1	4	0.1729	0.31638	0.999985	863	2	-0.16418	0.89443	0.89404	0.999998	2610	0	-0.16418
ALDH1A2	5	0.17313	0.33568	0.999985	864	2	0.07834	0.38153	0.54352	0.999998	1538	2	0.07834
OAZ1	5	0.17381	0.33671	0.999985	865	1	0.1835	0.17289	0.33353	0.976509	954	3	0.1835
EIF4E	2	0.17385	0.24513	0.999985	866	1	-0.83581	0.36851	0.38789	0.995829	1503	1	-0.83581
IARS2	5	0.17389	0.33681	0.999985	867	3	-0.28929	0.95591	0.95555	0.999998	2813	0	-0.28929
PORCN	5	0.17404	0.33704	0.999985	868	2	-0.0081259	0.45375	0.60592	0.999998	1707	1	-0.0081259
HDAC6	5	0.17419	0.33722	0.999985	869	2	0.043264	0.45453	0.60652	0.999998	1711	2	0.043264
GRID2	4	0.17427	0.31773	0.999985	870	1	0.041516	0.29725	0.43865	0.999998	1333	1	0.041516
TUBG1	2	0.175	0.24591	0.999985	871	1	-0.2622	0.003486	0.006815	0.595898	52	1	-0.2622
SLC22A2	5	0.17518	0.3386	0.999985	872	1	0.042117	0.46397	0.61463	0.999998	1728	2	0.042117
NCOA2	5	0.17527	0.3387	0.999985	873	3	-0.28234	0.96935	0.96891	0.999998	2860	0	-0.28234
HMGCS2	5	0.17538	0.33886	0.999985	874	2	0.16307	0.051008	0.14153	0.929763	413	3	0.16307
LAMA4	4	0.17538	0.31883	0.999985	875	2	-0.051308	0.1718	0.30799	0.971184	951	1	-0.051308
GANAB	3	0.17546	0.28229	0.999985	876	1	0.087192	0.1078	0.1911	0.938259	709	1	0.087192
SLC1A3	5	0.17559	0.33916	0.999985	877	3	-0.11136	0.29867	0.47402	0.999998	1336	2	-0.11136
HYAL2	5	0.17646	0.34038	0.999985	878	3	-0.12895	0.40883	0.56727	0.999998	1606	2	-0.12895
YARS	4	0.17647	0.32001	0.999985	879	2	-0.05968	0.098288	0.21191	0.938259	654	2	-0.05968
TMLHE	4	0.17647	0.32001	0.999985	880	2	-0.071864	0.87986	0.87952	0.999998	2570	0	-0.071864
SLC25A4	5	0.17657	0.34054	0.999985	881	2	-0.016187	0.7553	0.78966	0.999998	2263	1	-0.016187
TGFB3	4	0.17702	0.32057	0.999985	882	2	-0.092255	0.36546	0.5093	0.999998	1495	1	-0.092255
HS3ST1	3	0.17728	0.28453	0.999985	883	2	-0.13365	0.89492	0.89556	0.999998	2611	0	-0.13365
CACNA1I	5	0.17746	0.34183	0.999985	884	2	-0.068945	0.073282	0.18055	0.938259	520	2	-0.068945
MAPK12	4	0.17756	0.32117	0.999985	885	1	0.071646	0.63061	0.6785	0.999998	2029	1	0.071646
ENG	5	0.17842	0.34318	0.999985	886	3	-0.10167	0.90945	0.90889	0.999998	2666	0	-0.10167
LPAR2	3	0.17854	0.28621	0.999985	887	2	-0.16653	0.77944	0.7807	0.999998	2314	0	-0.16653
CATSPER4	5	0.17897	0.34397	0.999985	888	3	-0.13169	0.33256	0.50201	0.999998	1414	2	-0.13169
PADI1	3	0.18027	0.28832	0.999985	889	2	-0.1127	0.81316	0.81452	0.999998	2395	0	-0.1127
PROCR	4	0.1803	0.32391	0.999985	890	1	-0.10348	0.37599	0.52062	0.999998	1519	1	-0.10348
PLA2G2E	3	0.18098	0.28931	0.999985	891	2	-0.14863	0.56933	0.59194	0.999998	1928	1	-0.14863
HMGCR	5	0.18128	0.34718	0.999985	892	3	-0.19977	0.12131	0.25614	0.950526	768	1	-0.19977
PDE1A	4	0.18139	0.32502	0.999985	893	1	0.055053	0.34791	0.49128	0.999998	1453	2	0.055053
PAX5	3	0.18192	0.29052	0.999985	894	2	-0.10097	0.40237	0.48141	0.999998	1586	1	-0.10097
PPP5C	5	0.18195	0.34808	0.999985	895	1	-0.038343	0.31631	0.48868	0.999998	1379	1	-0.038343
GRK3	5	0.1824	0.34869	0.999985	896	2	0.092406	0.28598	0.46338	0.999998	1305	2	0.092406
FBP1	5	0.18255	0.34887	0.999985	897	2	-0.020078	0.31014	0.48366	0.999998	1365	1	-0.020078
GLP2R	5	0.18263	0.34895	0.999985	898	2	-0.012276	0.061094	0.1604	0.938259	456	1	-0.012276
NR0B1	5	0.18296	0.34936	0.999985	899	2	0.14028	0.12819	0.26658	0.964252	793	3	0.14028
IDI1	2	0.18376	0.25209	0.999985	900	1	0.74715	0.036377	0.065748	0.818268	319	1	0.74715
GPR143	5	0.1839	0.35064	0.999985	901	2	0.093595	0.19676	0.368	0.992672	1035	3	0.093595
B4GALT4	5	0.18404	0.35081	0.999985	902	3	-0.16265	0.25138	0.43482	0.998739	1203	1	-0.16265
SGK1	4	0.18462	0.32835	0.999985	903	2	-0.086369	0.73461	0.74681	0.999998	2221	1	-0.086369
MMP11	5	0.18465	0.35171	0.999985	904	2	0.061759	0.72142	0.77162	0.999998	2192	1	0.061759
SMURF2	3	0.18533	0.29488	0.999985	905	2	-0.14293	0.48972	0.53631	0.999998	1788	1	-0.14293
THPO	4	0.18548	0.32931	0.999985	906	1	0.10308	0.26477	0.40465	0.996678	1240	2	0.10308
IL15	2	0.1857	0.2534	0.999985	907	1	-1.69	0.086309	0.14758	0.934471	585	1	-1.69
RALBP1	4	0.18575	0.32957	0.999985	908	1	0.24988	0.018042	0.054965	0.818268	197	3	0.24988
P2RX4	5	0.18662	0.35448	0.999985	909	2	0.0078291	0.23924	0.42496	0.996678	1172	2	0.0078291
KRT19	5	0.18693	0.3549	0.999985	910	3	-0.13746	0.33564	0.50454	0.999998	1426	2	-0.13746
DUT	4	0.18711	0.33095	0.999985	911	2	-0.52423	0.97211	0.97188	0.999998	2868	0	-0.52423
MSRA	5	0.18767	0.35609	0.999985	912	1	-0.064662	0.98134	0.98098	0.999998	2899	0	-0.064662
RGL1	4	0.18792	0.33181	0.999985	913	2	0.077269	0.068157	0.15643	0.938259	492	2	0.077269
CHRNB1	5	0.18889	0.3579	0.999985	914	2	-0.040103	0.89497	0.89493	0.999998	2612	0	-0.040103
KCTD12	5	0.18902	0.35809	0.999985	915	1	0.10819	0.1757	0.33763	0.980241	965	3	0.10819
IMPDH1	5	0.19019	0.3597	0.999985	916	3	-0.36035	0.67512	0.74994	0.999998	2099	1	-0.36035
UGT1A4	4	0.19036	0.33419	0.999985	917	1	0.074941	0.36038	0.50399	0.999998	1481	2	0.074941
OPRK1	5	0.19075	0.36061	0.999985	918	3	-0.10427	0.80019	0.81645	0.999998	2362	1	-0.10427
PDPK1	3	0.19076	0.3017	0.999985	919	2	-0.24736	0.63585	0.64458	0.999998	2033	1	-0.24736
BGLAP	3	0.19095	0.30195	0.999985	920	2	-0.15664	0.27857	0.41146	0.996678	1283	1	-0.15664
CDK15	5	0.19103	0.36104	0.999985	921	1	-0.045337	0.24461	0.42933	0.998739	1190	2	-0.045337
SCN10A	5	0.19109	0.36112	0.999985	922	3	-0.1068	0.030064	0.089134	0.893449	278	2	-0.1068
PGF	5	0.19147	0.36165	0.999985	923	2	0.018493	0.83841	0.84367	0.999998	2453	1	0.018493
IL1A	4	0.19177	0.33559	0.999985	924	2	0.024064	0.10632	0.22635	0.938259	699	2	0.024064
KCNMB2	5	0.1921	0.36253	0.999985	925	3	-0.088537	0.72497	0.77338	0.999998	2200	1	-0.088537
S1PR5	5	0.19236	0.36294	0.999985	926	2	0.054935	0.39523	0.55531	0.999998	1575	2	0.054935
RXRG	2	0.19262	0.25806	0.999985	927	1	-0.12315	0.61277	0.61384	0.999998	1988	0	-0.12315
HTR3A	4	0.19301	0.33681	0.999985	928	2	-0.12568	0.92729	0.92708	0.999998	2721	0	-0.12568
HSD11B2	5	0.1937	0.36484	0.999985	929	3	-0.16967	0.84153	0.84614	0.999998	2462	1	-0.16967
GLO1	5	0.1939	0.36518	0.999985	930	2	0.01145	0.3847	0.54637	0.999998	1543	2	0.01145
FGB	5	0.1939	0.36518	0.999985	931	2	-0.042524	0.18405	0.34939	0.983045	986	2	-0.042524
IFNA16	5	0.1939	0.36518	0.999985	932	2	0.17028	0.12922	0.26818	0.964913	799	3	0.17028
GPD2	5	0.19403	0.36542	0.999985	933	3	-0.10617	0.8672	0.86801	0.999998	2530	1	-0.10617
MMP28	5	0.19403	0.36543	0.999985	934	1	0.15801	0.088172	0.20433	0.938259	596	3	0.15801
DRD2	4	0.19425	0.33814	0.999985	935	2	-0.1343	0.9525	0.95213	0.999998	2801	0	-0.1343
MAPK10	4	0.19428	0.33818	0.999985	936	1	0.029889	0.36866	0.51281	0.999998	1504	2	0.029889
PRKAB1	5	0.19437	0.36594	0.999985	937	1	0.074173	0.56787	0.7072	0.999998	1924	2	0.074173
SPHK1	4	0.1945	0.3384	0.999985	938	2	-0.14173	0.89848	0.8984	0.999998	2625	0	-0.14173
EDNRA	3	0.19461	0.30672	0.999985	939	2	-0.12805	0.68524	0.68798	0.999998	2121	1	-0.12805
SERPIND1	4	0.19496	0.33886	0.999985	940	2	-0.12208	0.69086	0.71639	0.999998	2129	1	-0.12208
ADAM9	5	0.19503	0.36691	0.999985	941	2	-0.028456	0.68247	0.75313	0.999998	2115	1	-0.028456
AVPR2	3	0.19507	0.30724	0.999985	942	1	-0.024681	0.78784	0.78911	0.999998	2337	0	-0.024681
KCND1	5	0.19574	0.36779	0.999985	943	2	-0.075836	0.11836	0.25167	0.948951	757	2	-0.075836
PTPRF	5	0.19603	0.36817	0.999985	944	2	-0.057132	0.90221	0.90179	0.999998	2638	0	-0.057132
CYP4F2	3	0.19615	0.30858	0.999985	945	2	-0.13085	0.67959	0.68275	0.999998	2109	1	-0.13085
PTGDR	5	0.1967	0.36905	0.999985	946	1	-0.079289	0.097966	0.21988	0.938259	648	2	-0.079289
CYP24A1	5	0.19688	0.36935	0.999985	947	3	-0.10381	0.23017	0.4156	0.996678	1136	2	-0.10381
SLC29A1	5	0.19703	0.36956	0.999985	948	3	-0.24543	0.6049	0.72124	0.999998	1982	1	-0.24543
SLC16A4	5	0.19803	0.37109	0.999985	949	2	0.081387	0.21791	0.3984	0.996678	1101	3	0.081387
HIST1H1C	4	0.19819	0.34203	0.999985	950	1	-0.046213	0.25595	0.39577	0.996678	1215	1	-0.046213
KIF2C	5	0.19836	0.37157	0.999985	951	1	0.12669	0.85503	0.85726	0.999998	2496	1	0.12669
BDKRB2	3	0.19838	0.3115	0.999985	952	2	-0.1441	0.21962	0.33763	0.980241	1108	1	-0.1441
NDUFAB1	3	0.19908	0.31241	0.999985	953	1	0.071405	0.77498	0.77622	0.999998	2302	0	0.071405
BRSK2	5	0.19926	0.37278	0.999985	954	2	0.011854	0.41872	0.57591	0.999998	1629	2	0.011854
IDH2	5	0.19969	0.37336	0.999985	955	2	-0.054628	0.69093	0.75705	0.999998	2130	1	-0.054628
RIOK3	4	0.19987	0.34375	0.999985	956	2	-0.12615	0.79943	0.80032	0.999998	2360	1	-0.12615
CD37	5	0.20002	0.37384	0.999985	957	2	-0.079529	0.3233	0.49437	0.999998	1395	1	-0.079529
FKBP4	4	0.20012	0.344	0.999985	958	2	0.049091	0.40487	0.55053	0.999998	1589	1	0.049091
CYP3A4	2	0.20023	0.26336	0.999985	959	1	-0.98879	0.11503	0.19199	0.938259	740	1	-0.98879
PYGB	4	0.20025	0.3441	0.999985	960	2	0.038502	0.1339	0.26844	0.964913	816	2	0.038502
S1PR1	4	0.20033	0.34421	0.999985	961	2	-0.08942	0.3103	0.45201	0.999998	1366	1	-0.08942
OR1M1	5	0.20135	0.37564	0.999985	962	2	-0.077274	0.16843	0.32708	0.976468	941	2	-0.077274
HMOX2	5	0.20172	0.37615	0.999985	963	2	-0.054654	0.80484	0.81947	0.999998	2375	1	-0.054654
PCCB	5	0.20264	0.3774	0.999985	964	3	-0.097391	0.78533	0.80696	0.999998	2329	1	-0.097391
HADHA	5	0.20267	0.37745	0.999985	965	1	0.010367	0.45017	0.60273	0.999998	1702	2	0.010367
CYB5R1	3	0.20318	0.31766	0.999985	966	1	0.1471	0.14471	0.24033	0.945006	862	2	0.1471
DDAH2	5	0.20333	0.37831	0.999985	967	2	0.016983	0.89569	0.89567	0.999998	2613	0	0.016983
ESRRG	5	0.20344	0.37847	0.999985	968	3	-0.12327	0.96932	0.96887	0.999998	2859	0	-0.12327
GP9	5	0.20366	0.37878	0.999985	969	2	-0.0066362	0.15215	0.30293	0.971155	889	2	-0.0066362
CHRM2	5	0.20419	0.37948	0.999985	970	2	-0.14137	0.97227	0.97173	0.999998	2870	0	-0.14137
MBTPS1	4	0.20452	0.34864	0.999985	971	2	-1.2239	0.8905	0.89012	0.999998	2600	0	-1.2239
POLA2	4	0.20452	0.34864	0.999985	972	2	-0.77047	0.022019	0.063308	0.818268	234	1	-0.77047
UBA1	4	0.20452	0.34864	0.999985	973	2	-0.057511	0.11099	0.2347	0.939279	721	2	-0.057511
TFRC	4	0.20452	0.34864	0.999985	974	2	-0.79911	0.74375	0.75369	0.999998	2237	1	-0.79911
WEE1	4	0.20452	0.34864	0.999985	975	2	-0.95782	0.15934	0.29497	0.971155	911	1	-0.95782
CTSV	4	0.20452	0.34864	0.999985	976	2	-1.0576	0.63984	0.68397	0.999998	2040	1	-1.0576
ESRRA	4	0.20452	0.34864	0.999985	977	2	-0.08042	0.75177	0.75987	0.999998	2257	1	-0.08042
CYP2C18	4	0.20488	0.349	0.999985	978	2	-0.18706	0.93718	0.93719	0.999998	2755	0	-0.18706
GPX7	5	0.20495	0.38057	0.999985	979	3	-0.12197	0.089988	0.20726	0.938259	607	2	-0.12197
PRKX	3	0.20502	0.32001	0.999985	980	1	-0.087571	0.854	0.85534	0.999998	2492	0	-0.087571
GNMT	5	0.20541	0.3812	0.999985	981	3	-0.10658	0.85721	0.85913	0.999998	2501	1	-0.10658
MTRR	5	0.20553	0.38135	0.999985	982	3	-0.14466	0.69279	0.75792	0.999998	2136	1	-0.14466
HNF4A	5	0.20588	0.38188	0.999985	983	3	-0.1018	0.035914	0.1042	0.904534	316	2	-0.1018
GLA	4	0.20622	0.35031	0.999985	984	2	-0.051451	0.27233	0.41258	0.996678	1259	1	-0.051451
NDUFS4	5	0.2063	0.3825	0.999985	985	1	0.19893	0.045091	0.12689	0.925405	381	3	0.19893
NFKB2	5	0.20663	0.38295	0.999985	986	1	-0.041178	0.77889	0.80318	0.999998	2312	1	-0.041178
ASMT	5	0.20666	0.38299	0.999985	987	2	-0.080292	0.51485	0.65928	0.999998	1828	1	-0.080292
ALDOA	3	0.20685	0.32225	0.999985	988	1	1.7375	0.0020856	0.006058	0.577197	34	2	1.7375
SNU13	4	0.20715	0.35121	0.999985	989	1	1.0743	0.11595	0.24359	0.945006	746	3	1.0743
LIG1	5	0.20729	0.38391	0.999985	990	1	0.19291	0.40624	0.56496	0.999998	1597	2	0.19291
OPRL1	5	0.20745	0.38409	0.999985	991	3	-0.10696	0.43917	0.59344	0.999998	1678	1	-0.10696
OR4K2	3	0.20788	0.32352	0.999985	992	2	-0.12556	0.89897	0.89963	0.999998	2626	0	-0.12556
S100A2	5	0.20798	0.38484	0.999985	993	3	-0.14564	0.24742	0.43166	0.998739	1197	2	-0.14564
MYH14	5	0.2081	0.385	0.999985	994	3	-0.11332	0.071415	0.1775	0.938259	511	2	-0.11332
SLC1A6	5	0.20828	0.38525	0.999985	995	1	-0.034824	0.94947	0.94922	0.999998	2791	0	-0.034824
HARS	4	0.20888	0.35293	0.999985	996	2	-0.66354	0.040601	0.10191	0.897714	353	1	-0.66354
RGS8	3	0.20896	0.32492	0.999985	997	2	-0.15293	0.59408	0.61114	0.999998	1965	1	-0.15293
B4GALT1	3	0.20936	0.32537	0.999985	998	2	-0.15064	0.22244	0.34127	0.982293	1114	1	-0.15064
SCNN1D	5	0.20959	0.38707	0.999985	999	1	-0.03583	0.67977	0.75194	0.999998	2110	1	-0.03583
PHGDH	4	0.20968	0.35373	0.999985	1000	2	-0.051386	0.47504	0.59909	0.999998	1753	1	-0.051386
KAT5	4	0.20995	0.35394	0.999985	1001	1	1.1171	0.01827	0.05551	0.818268	200	2	1.1171
PRKCZ	4	0.21021	0.35417	0.999985	1002	1	-0.043592	0.7395	0.75051	0.999998	2230	1	-0.043592
CRAT	4	0.21048	0.35444	0.999985	1003	2	-0.017622	0.15961	0.29527	0.971155	912	2	-0.017622
KEAP1	4	0.2106	0.35458	0.999985	1004	2	0.034218	0.21174	0.34969	0.983045	1078	2	0.034218
PGM1	4	0.21154	0.35548	0.999985	1005	2	-0.072102	0.46459	0.5946	0.999998	1729	1	-0.072102
PDE4C	5	0.21156	0.38991	0.999985	1006	1	0.21923	0.013335	0.044455	0.781506	163	3	0.21923
MPO	4	0.21207	0.35592	0.999985	1007	2	-0.058525	0.82714	0.82681	0.999998	2426	0	-0.058525
CTSA	5	0.21303	0.392	0.999985	1008	2	-0.044874	0.23558	0.42193	0.996678	1157	2	-0.044874
WDR48	4	0.21313	0.35702	0.999985	1009	1	-0.12385	0.95947	0.95909	0.999998	2822	0	-0.12385
RORC	5	0.2132	0.39222	0.999985	1010	2	0.031962	0.90283	0.90234	0.999998	2640	0	0.031962
CHD1	4	0.21366	0.35753	0.999985	1011	2	-0.24105	0.90926	0.90891	0.999998	2665	0	-0.24105
STK10	4	0.21393	0.35778	0.999985	1012	1	0.092797	0.38963	0.53489	0.999998	1556	2	0.092797
ARAF	5	0.21516	0.39507	0.999985	1013	2	0.013895	0.58489	0.71393	0.999998	1947	1	0.013895
ALDH3B2	4	0.21525	0.35911	0.999985	1014	2	-0.067445	0.59191	0.65668	0.999998	1960	1	-0.067445
OXCT1	5	0.21537	0.39541	0.999985	1015	3	-0.23749	0.13922	0.28359	0.96504	841	2	-0.23749
NDUFA10	4	0.21578	0.35969	0.999985	1016	1	-0.20241	0.044745	0.11037	0.910632	378	1	-0.20241
CAMKK2	4	0.21604	0.35994	0.999985	1017	1	-0.0061605	0.48744	0.60475	0.999998	1783	1	-0.0061605
MAP3K12	5	0.21647	0.397	0.999985	1018	2	-0.042214	0.021812	0.067001	0.818268	230	1	-0.042214
OR14K1	5	0.21678	0.39741	0.999985	1019	3	-0.16967	0.25796	0.44044	0.999998	1222	2	-0.16967
PSMB4	5	0.21678	0.39741	0.999985	1020	3	-0.16967	0.75709	0.79074	0.999998	2269	1	-0.16967
CALCRL	5	0.21678	0.39741	0.999985	1021	3	-0.16967	0.38125	0.54332	0.999998	1537	1	-0.16967
GM2A	5	0.21678	0.39741	0.999985	1022	3	-0.16967	0.90911	0.90857	0.999998	2663	0	-0.16967
GSTO1	5	0.21678	0.39741	0.999985	1023	3	-0.16967	0.65682	0.7422	0.999998	2069	1	-0.16967
PDCD4	5	0.21678	0.39741	0.999985	1024	3	-0.14716	0.3445	0.51207	0.999998	1441	1	-0.14716
TUBA8	5	0.21678	0.39741	0.999985	1025	3	-0.16244	0.073655	0.18114	0.938259	524	2	-0.16244
ANG	5	0.21678	0.39741	0.999985	1026	3	-0.16911	0.8374	0.84279	0.999998	2452	1	-0.16911
DGKD	5	0.21678	0.39741	0.999985	1027	3	-0.16967	0.73498	0.77853	0.999998	2222	1	-0.16967
FFAR1	4	0.21756	0.36141	0.999985	1028	2	-0.0032488	0.18657	0.32365	0.974816	997	2	-0.0032488
DDR2	5	0.21777	0.39883	0.999985	1029	2	-0.061747	0.88557	0.88576	0.999998	2585	0	-0.061747
NR1I2	4	0.21788	0.36171	0.999985	1030	2	0.039586	0.13698	0.2717	0.96504	825	2	0.039586
RPS6KB1	3	0.21821	0.33683	0.999985	1031	1	0.15676	0.43906	0.50361	0.999998	1677	1	0.15676
HCAR3	4	0.21921	0.36295	0.999985	1032	1	0.14795	0.41469	0.56068	0.999998	1622	1	0.14795
SLC22A6	4	0.21929	0.36302	0.999985	1033	2	-0.026377	0.26102	0.40093	0.996678	1228	2	-0.026377
AKR1B10	4	0.22053	0.36425	0.999985	1034	2	0.093451	0.016377	0.05152	0.803656	187	2	0.093451
UBA2	4	0.22064	0.36434	0.999985	1035	2	-0.57933	0.31712	0.45895	0.999998	1381	1	-0.57933
DLD	5	0.22125	0.40374	0.999985	1036	2	0.34231	0.22578	0.40942	0.996678	1124	3	0.34231
HMMR	4	0.22147	0.36527	0.999985	1037	2	0.044761	0.10449	0.2231	0.938259	692	2	0.044761
OAS1	5	0.22149	0.40404	0.999985	1038	2	0.0031857	0.63007	0.73091	0.999998	2028	1	0.0031857
GNA11	5	0.22243	0.40522	0.999985	1039	2	0.037423	0.068422	0.17257	0.938259	495	2	0.037423
ADH1C	3	0.22264	0.34244	0.999985	1040	2	-0.28931	0.64476	0.65228	0.999998	2045	1	-0.28931
SELE	3	0.22265	0.34245	0.999985	1041	2	-0.12103	0.44967	0.51021	0.999998	1700	1	-0.12103
CHST7	5	0.22306	0.40612	0.999985	1042	2	-0.0088053	0.22167	0.40378	0.996678	1112	1	-0.0088053
CHRNA10	5	0.22338	0.40656	0.999985	1043	2	-0.0046915	0.23919	0.42492	0.996678	1170	2	-0.0046915
ITGAV	5	0.22362	0.40688	0.999985	1044	1	0.18044	0.78142	0.80463	0.999998	2321	1	0.18044
NFKBIA	4	0.22368	0.36748	0.999985	1045	1	0.0086049	0.28178	0.42214	0.996678	1289	1	0.0086049
SRR	5	0.22394	0.40734	0.999985	1046	1	-0.048775	0.94314	0.94292	0.999998	2771	0	-0.048775
GOLGA5	5	0.22426	0.40777	0.999985	1047	1	0.064351	0.10064	0.22416	0.938259	669	2	0.064351
PPIB	4	0.22499	0.36892	0.999985	1048	1	0.2914	0.014755	0.048012	0.781506	178	3	0.2914
CD276	3	0.22506	0.34549	0.999985	1049	1	0.16999	0.1573	0.25675	0.950526	907	2	0.16999
ADGRF1	5	0.22523	0.40912	0.999985	1050	1	0.19961	0.02814	0.084109	0.88079	267	4	0.19961
PLEKHA1	3	0.22546	0.34601	0.999985	1051	1	0.1544	0.20106	0.31359	0.973865	1045	2	0.1544
SLC6A7	3	0.22566	0.34629	0.999985	1052	1	-0.091084	0.62945	0.63904	0.999998	2025	1	-0.091084
PSMA6	3	0.22588	0.34659	0.999985	1053	2	-0.729	0.86244	0.86366	0.999998	2519	0	-0.729
ACTR2	5	0.22701	0.41154	0.999985	1054	2	0.12919	0.0063276	0.024749	0.712728	90	1	0.12919
HSD17B7	5	0.22717	0.41178	0.999985	1055	2	-0.017716	0.10601	0.2327	0.939279	698	2	-0.017716
SLC7A3	5	0.22748	0.41226	0.999985	1056	2	0.1616	0.073393	0.18075	0.938259	521	3	0.1616
IGF1R	5	0.22749	0.41227	0.999985	1057	2	0.037245	0.55417	0.69477	0.999998	1895	2	0.037245
ABCB8	4	0.22761	0.37153	0.999985	1058	1	0.19298	0.070406	0.1605	0.938259	503	3	0.19298
MED1	3	0.22761	0.34874	0.999985	1059	2	-0.11997	0.50714	0.54794	0.999998	1811	1	-0.11997
CAMLG	5	0.2278	0.41275	0.999985	1060	3	-0.23461	0.90508	0.90453	0.999998	2646	0	-0.23461
GAMT	5	0.22803	0.41306	0.999985	1061	3	-0.10736	0.16149	0.31677	0.973865	916	1	-0.10736
DHX9	4	0.22813	0.37205	0.999985	1062	2	0.29591	0.18677	0.32386	0.974816	998	2	0.29591
MC3R	5	0.22827	0.41335	0.999985	1063	3	-0.093257	0.26945	0.44989	0.999998	1250	2	-0.093257
LAMB1	5	0.22878	0.41402	0.999985	1064	1	0.080618	0.84752	0.85099	0.999998	2480	1	0.080618
SERPINC1	4	0.22936	0.37326	0.999985	1065	2	-0.0064019	0.27649	0.41674	0.996678	1273	2	-0.0064019
ART1	5	0.22943	0.41484	0.999985	1066	1	-0.094207	0.55127	0.69208	0.999998	1892	1	-0.094207
MDM4	3	0.22975	0.35158	0.999985	1067	2	-0.24188	0.93542	0.93584	0.999998	2748	0	-0.24188
RNASE1	4	0.23022	0.37417	0.999985	1068	2	-0.16397	0.45951	0.59242	0.999998	1718	1	-0.16397
RAC2	3	0.23056	0.35253	0.999985	1069	2	-0.097267	0.6273	0.63719	0.999998	2022	1	-0.097267
NDUFA4	3	0.23087	0.3529	0.999985	1070	2	-0.33465	0.34528	0.44877	0.999998	1444	1	-0.33465
KCNN1	5	0.2312	0.41747	0.999985	1071	3	-0.10822	0.42753	0.5835	0.999998	1651	2	-0.10822
UQCRQ	3	0.23138	0.35358	0.999985	1072	2	-0.19221	0.77392	0.7752	0.999998	2299	0	-0.19221
MYH7	5	0.23187	0.41837	0.999985	1073	3	-0.1125	0.54329	0.68484	0.999998	1875	2	-0.1125
HPGD	4	0.23197	0.37601	0.999985	1074	2	-0.10229	0.8807	0.88039	0.999998	2575	0	-0.10229
C4B	3	0.23271	0.35527	0.999985	1075	2	-0.11528	0.62668	0.63668	0.999998	2019	1	-0.11528
ACVR1B	5	0.23279	0.41962	0.999985	1076	3	-0.09813	0.034599	0.10089	0.896803	310	2	-0.09813
SLC6A1	5	0.23341	0.42048	0.999985	1077	3	-0.11616	0.31455	0.48722	0.999998	1374	1	-0.11616
CKMT1A	5	0.2336	0.42077	0.999985	1078	2	-0.063048	0.49221	0.63943	0.999998	1794	2	-0.063048
SLC22A4	5	0.2339	0.42122	0.999985	1079	3	-0.096276	0.53935	0.6814	0.999998	1867	1	-0.096276
ABCA4	5	0.23392	0.42125	0.999985	1080	1	0.052256	0.34563	0.51309	0.999998	1445	1	0.052256
CTSE	4	0.23405	0.37822	0.999985	1081	2	-0.15212	0.93273	0.93269	0.999998	2739	0	-0.15212
GSTM1	3	0.23405	0.35697	0.999985	1082	1	-0.08721	0.77268	0.77391	0.999998	2297	0	-0.08721
ASL	5	0.23427	0.42173	0.999985	1083	3	-0.094172	0.51839	0.66257	0.999998	1834	2	-0.094172
HAL	4	0.23438	0.37856	0.999985	1084	2	-0.087372	0.57647	0.6483	0.999998	1937	1	-0.087372
ACAD8	5	0.23476	0.42244	0.999985	1085	3	-0.12705	0.92116	0.92087	0.999998	2699	0	-0.12705
NMT2	5	0.23537	0.42319	0.999985	1086	3	-0.14561	0.95955	0.95915	0.999998	2823	0	-0.14561
GMNN	3	0.23547	0.35867	0.999985	1087	2	-0.12731	0.92654	0.92687	0.999998	2716	0	-0.12731
KCTD16	5	0.23624	0.42441	0.999985	1088	3	-0.077358	0.13145	0.27165	0.96504	809	1	-0.077358
AKR1D1	5	0.23629	0.42447	0.999985	1089	2	0.189	0.083777	0.19746	0.938259	574	3	0.189
CCR4	5	0.23629	0.42447	0.999985	1090	3	-0.10121	0.53578	0.6783	0.999998	1862	2	-0.10121
SMN2	1	0.23674	0.23632	0.999985	1091	1	-0.51069	0.76326	0.76314	0.999998	2280	0	-0.51069
SV2A	5	0.2371	0.42556	0.999985	1092	3	-0.10025	0.67576	0.75022	0.999998	2100	1	-0.10025
OR6F1	5	0.23808	0.42683	0.999985	1093	2	0.074674	0.13799	0.28171	0.96504	832	2	0.074674
SNCA	4	0.23826	0.38254	0.999985	1094	1	-0.030848	0.23749	0.37642	0.995757	1165	1	-0.030848
COMP	5	0.23846	0.42736	0.999985	1095	3	-0.11449	0.94733	0.94704	0.999998	2786	0	-0.11449
CSAD	5	0.23858	0.42755	0.999985	1096	3	-0.087811	0.96036	0.95995	0.999998	2826	0	-0.087811
MAP3K3	3	0.23862	0.36254	0.999985	1097	1	-0.094316	0.51775	0.55519	0.999998	1832	1	-0.094316
STS	5	0.23903	0.42822	0.999985	1098	3	-0.083418	0.60903	0.7226	0.999998	1986	1	-0.083418
RAF1	4	0.23904	0.38325	0.999985	1099	2	0.15749	0.0016194	0.0058894	0.577197	27	2	0.15749
ACACB	5	0.23933	0.42859	0.999985	1100	3	-0.096638	0.77758	0.80243	0.999998	2308	1	-0.096638
MCHR1	3	0.23939	0.36354	0.999985	1101	2	-0.12123	0.83309	0.8342	0.999998	2440	0	-0.12123
ARPC3	3	0.23942	0.36357	0.999985	1102	1	-0.28234	0.44848	0.50952	0.999998	1697	1	-0.28234
GRPR	5	0.23945	0.42876	0.999985	1103	3	-0.075976	0.031125	0.091977	0.895488	285	1	-0.075976
P2RY6	4	0.23956	0.38383	0.999985	1104	2	-0.084277	0.90762	0.9073	0.999998	2654	0	-0.084277
CXCL3	4	0.23994	0.38423	0.999985	1105	2	-0.15092	0.81804	0.81779	0.999998	2407	1	-0.15092
CHRNE	5	0.24063	0.43036	0.999985	1106	2	-0.078974	0.9669	0.9665	0.999998	2848	0	-0.078974
TARS	3	0.2407	0.36511	0.999985	1107	1	0.78715	0.13801	0.23139	0.938259	833	2	0.78715
FGF16	4	0.24086	0.38522	0.999985	1108	2	-0.032201	0.066621	0.15358	0.938259	476	1	-0.032201
CSNK1G1	3	0.2414	0.36599	0.999985	1109	1	0.092776	0.23568	0.35814	0.987688	1159	2	0.092776
STAT5B	4	0.24162	0.38598	0.999985	1110	1	-0.00068117	0.40787	0.55356	0.999998	1601	1	-0.00068117
PYGL	4	0.24188	0.38625	0.999985	1111	2	-0.031757	0.3947	0.53999	0.999998	1572	2	-0.031757
DBH	5	0.24219	0.43246	0.999985	1112	3	-0.086103	0.15458	0.30665	0.971184	898	1	-0.086103
RHEB	1	0.24284	0.24237	0.999985	1113	1	-0.96513	0.75716	0.75709	0.999998	2270	0	-0.96513
PANX1	5	0.24308	0.43373	0.999985	1114	2	0.0049758	0.78142	0.80463	0.999998	2319	1	0.0049758
FGFR1	4	0.24317	0.38759	0.999985	1115	1	-0.02695	0.7257	0.7403	0.999998	2202	1	-0.02695
SLC29A2	3	0.24318	0.36817	0.999985	1116	1	0.026339	0.83273	0.83385	0.999998	2438	0	0.026339
FSHR	5	0.24324	0.43392	0.999985	1117	2	0.021107	0.16244	0.31824	0.973865	919	2	0.021107
GRIN3B	5	0.24362	0.43443	0.999985	1118	3	-0.098018	0.23552	0.42188	0.996678	1156	1	-0.098018
KDM7A	5	0.24362	0.43443	0.999985	1119	3	-0.098018	0.67689	0.75075	0.999998	2103	1	-0.098018
KCNQ3	5	0.24405	0.4351	0.999985	1120	2	-0.082251	0.96458	0.96415	0.999998	2841	0	-0.082251
KCNK2	5	0.24421	0.43533	0.999985	1121	2	0.12898	0.45412	0.6062	0.999998	1708	2	0.12898
ST6GALNAC4	4	0.24442	0.38885	0.999985	1122	2	-0.11535	0.91424	0.91389	0.999998	2680	0	-0.11535
SIGLEC9	5	0.24469	0.43591	0.999985	1123	2	-0.04955	0.36267	0.52744	0.999998	1489	2	-0.04955
CRBN	4	0.24481	0.38927	0.999985	1124	2	-0.074092	0.28991	0.43088	0.998739	1316	1	-0.074092
KDR	5	0.24493	0.43628	0.999985	1125	3	-0.091407	0.59672	0.71829	0.999998	1970	1	-0.091407
FGA	5	0.24506	0.43645	0.999985	1126	3	-0.080703	0.77495	0.80079	0.999998	2301	1	-0.080703
IFNGR1	5	0.24518	0.43663	0.999985	1127	3	-0.082123	0.015172	0.049331	0.790094	181	2	-0.082123
HCN2	4	0.24534	0.38975	0.999985	1128	2	-0.076179	0.60186	0.66194	0.999998	1974	1	-0.076179
IL17RA	5	0.24539	0.43693	0.999985	1129	1	0.025842	0.81203	0.82449	0.999998	2392	1	0.025842
CACNA2D2	5	0.24613	0.43797	0.999985	1130	2	0.05205	0.1154	0.24719	0.945006	744	2	0.05205
KLK6	5	0.24618	0.43805	0.999985	1131	3	-0.096421	0.31543	0.48791	0.999998	1377	1	-0.096421
GPRC5A	5	0.24637	0.43831	0.999985	1132	2	0.080416	0.011074	0.038151	0.773539	143	2	0.080416
SLC22A17	5	0.24665	0.43871	0.999985	1133	2	0.16267	0.11308	0.24379	0.945006	733	3	0.16267
FADS2	5	0.24677	0.4389	0.999985	1134	2	-0.080388	0.92865	0.92837	0.999998	2727	0	-0.080388
CYP3A5	4	0.24702	0.39139	0.999985	1135	2	-0.51519	0.17482	0.31122	0.973506	963	1	-0.51519
CA2	5	0.24706	0.4393	0.999985	1136	3	-0.092551	0.71813	0.77003	0.999998	2185	1	-0.092551
RTCB	2	0.24717	0.29761	0.999985	1137	1	-0.93158	0.30558	0.33747	0.980241	1354	1	-0.93158
CCR2	3	0.24727	0.37332	0.999985	1138	2	-0.10887	0.11067	0.19484	0.938259	719	1	-0.10887
GRK2	4	0.24779	0.39221	0.999985	1139	1	-0.045393	0.52281	0.62141	0.999998	1843	1	-0.045393
SLC19A3	4	0.24851	0.39288	0.999985	1140	2	-0.082779	0.73308	0.7458	0.999998	2218	1	-0.082779
PLAU	5	0.24907	0.44208	0.999985	1141	3	-0.083461	0.23685	0.42296	0.996678	1162	2	-0.083461
AMY2A	3	0.24946	0.37616	0.999985	1142	2	-0.12921	0.069115	0.13954	0.929763	499	1	-0.12921
SSTR1	5	0.24958	0.44274	0.999985	1143	3	-0.091864	0.85838	0.86015	0.999998	2504	1	-0.091864
GLT6D1	4	0.24958	0.39395	0.999985	1144	1	0.075476	0.14683	0.28204	0.96504	872	2	0.075476
PTGES	5	0.2497	0.44291	0.999985	1145	3	-0.10222	0.88159	0.88164	0.999998	2577	1	-0.10222
PLCL1	4	0.24984	0.39424	0.999985	1146	2	-0.083885	0.84565	0.84522	0.999998	2476	0	-0.083885
HSPB1	5	0.25008	0.44336	0.999985	1147	3	-0.12921	0.35995	0.52509	0.999998	1478	2	-0.12921
PCCA	4	0.2501	0.39452	0.999985	1148	2	-0.0055614	0.26195	0.40195	0.996678	1232	2	-0.0055614
OR13H1	5	0.25012	0.44341	0.999985	1149	2	-0.057929	0.39297	0.55335	0.999998	1567	2	-0.057929
TNC	5	0.25044	0.44382	0.999985	1150	1	-0.0027106	0.83422	0.8404	0.999998	2443	1	-0.0027106
NSF	3	0.25119	0.37847	0.999985	1151	2	-0.58457	0.90158	0.9023	0.999998	2631	0	-0.58457
SAE1	4	0.25124	0.39565	0.999985	1152	1	0.20444	0.41302	0.55903	0.999998	1618	2	0.20444
OR1I1	5	0.25134	0.44498	0.999985	1153	3	-0.17099	0.68437	0.754	0.999998	2119	1	-0.17099
IL2RA	5	0.25144	0.44514	0.999985	1154	2	0.069506	0.20696	0.38249	0.995829	1059	2	0.069506
PDE3B	4	0.25156	0.39596	0.999985	1155	2	-0.035235	0.42979	0.57638	0.999998	1660	2	-0.035235
PTGS2	4	0.25182	0.39627	0.999985	1156	2	-0.076668	0.46677	0.59554	0.999998	1734	1	-0.076668
CCND1	4	0.25229	0.39673	0.999985	1157	2	-0.33015	0.0011097	0.0040546	0.577197	18	2	-0.33015
RAB5A	5	0.25241	0.44657	0.999985	1158	3	-0.096842	0.44407	0.5977	0.999998	1693	2	-0.096842
FAS	4	0.25249	0.39694	0.999985	1159	2	-0.04689	0.78688	0.78908	0.999998	2336	1	-0.04689
FCER2	3	0.25262	0.38018	0.999985	1160	1	-0.056622	0.85054	0.85194	0.999998	2486	0	-0.056622
GNG2	4	0.25289	0.39739	0.999985	1161	2	-0.052029	0.86758	0.86728	0.999998	2533	0	-0.052029
CYP11A1	4	0.2529	0.39739	0.999985	1162	1	0.0027097	0.26908	0.40929	0.996678	1249	1	0.0027097
CDK7	3	0.25397	0.38181	0.999985	1163	2	-0.3003	0.011139	0.029483	0.722654	144	1	-0.3003
SLC3A1	5	0.25435	0.44844	0.999985	1164	2	-0.046573	0.91423	0.91376	0.999998	2679	0	-0.046573
SCARB1	4	0.25435	0.3989	0.999985	1165	2	-0.018165	0.32741	0.46958	0.999998	1407	2	-0.018165
MGST1	2	0.25452	0.30291	0.999985	1166	1	-0.063298	0.48882	0.49293	0.999998	1785	1	-0.063298
SELL	4	0.25461	0.39913	0.999985	1167	2	0.00098544	0.24323	0.38258	0.995829	1183	2	0.00098544
HSPA8	2	0.25493	0.30322	0.999985	1168	1	-0.37369	0.26258	0.30403	0.971155	1235	1	-0.37369
PITPNA	5	0.25515	0.4491	0.999985	1169	2	0.060065	0.12812	0.26647	0.964252	792	2	0.060065
CCNA1	3	0.25516	0.38321	0.999985	1170	2	-0.096576	0.31635	0.433	0.998739	1380	1	-0.096576
CCNT1	4	0.25544	0.39998	0.999985	1171	2	-0.025952	0.040601	0.10191	0.897714	354	1	-0.025952
EEF1A1	1	0.25573	0.25528	0.999985	1172	1	-1.704	0.74427	0.74413	0.999998	2242	0	-1.704
CD28	4	0.25594	0.40052	0.999985	1173	2	-0.0070631	0.19078	0.32799	0.976468	1009	2	-0.0070631
TNFSF4	4	0.25595	0.40053	0.999985	1174	2	-0.13634	0.32672	0.46888	0.999998	1404	2	-0.13634
ADCY5	5	0.25661	0.45022	0.999985	1175	2	-0.043854	0.47658	0.62574	0.999998	1757	2	-0.043854
KCNC2	5	0.25774	0.45121	0.999985	1176	2	0.056953	0.34704	0.51421	0.999998	1451	2	0.056953
PROZ	4	0.25821	0.40279	0.999985	1177	2	-0.066684	0.86625	0.86587	0.999998	2527	0	-0.066684
ABCB6	4	0.25915	0.40372	0.999985	1178	2	-0.07055	0.87225	0.87188	0.999998	2547	0	-0.07055
ALDH2	4	0.25925	0.40382	0.999985	1179	1	0.085205	0.22612	0.3645	0.992672	1125	2	0.085205
CLCN1	5	0.25952	0.45268	0.999985	1180	2	-0.069594	0.57817	0.71148	0.999998	1941	1	-0.069594
VEGFA	4	0.25976	0.40433	0.999985	1181	1	-0.04247	0.64541	0.68738	0.999998	2049	1	-0.04247
PFKFB4	5	0.2605	0.45348	0.999985	1182	2	0.29485	0.011521	0.039378	0.773539	148	3	0.29485
IL5RA	5	0.26066	0.4536	0.999985	1183	2	-0.01111	0.27345	0.45312	0.999998	1263	1	-0.01111
LCN2	4	0.26088	0.40548	0.999985	1184	2	0.046133	0.036134	0.092787	0.895488	318	2	0.046133
CLDN18	5	0.26115	0.45403	0.999985	1185	2	0.05643	0.33282	0.50223	0.999998	1418	1	0.05643
TNFRSF9	4	0.26115	0.40575	0.999985	1186	2	-0.094491	0.20808	0.34608	0.982293	1063	1	-0.094491
ENOX2	5	0.2617	0.45451	0.999985	1187	1	0.10384	0.15328	0.30467	0.971155	894	3	0.10384
SLC15A1	4	0.26262	0.40716	0.999985	1188	2	0.073457	0.050267	0.1215	0.925404	409	2	0.073457
SIRT5	4	0.26276	0.40726	0.999985	1189	2	-0.11584	0.97925	0.97903	0.999998	2891	0	-0.11584
OPLAH	5	0.26277	0.45533	0.999985	1190	2	0.13549	0.35343	0.5198	0.999998	1467	2	0.13549
MAP3K1	5	0.26309	0.45555	0.999985	1191	2	-0.050168	0.87186	0.87226	0.999998	2545	1	-0.050168
ABCB5	2	0.26339	0.30988	0.999985	1192	1	-0.12013	0.72581	0.72586	0.999998	2203	0	-0.12013
ISG20	2	0.26366	0.31007	0.999985	1193	1	-0.10143	0.56845	0.56983	0.999998	1926	1	-0.10143
ADIPOR2	5	0.26382	0.45607	0.999985	1194	2	0.053675	0.2759	0.4551	0.999998	1272	2	0.053675
FOS	5	0.26388	0.4561	0.999985	1195	1	0.17715	0.037921	0.10937	0.910632	327	4	0.17715
CES1	4	0.2643	0.40876	0.999985	1196	1	-0.059727	0.032117	0.084572	0.882396	292	1	-0.059727
ASNS	3	0.26518	0.39543	0.999985	1197	1	0.78888	0.26646	0.39675	0.996678	1243	2	0.78888
TRIO	5	0.26543	0.45731	0.999985	1198	2	0.14151	0.0919	0.21029	0.938259	616	3	0.14151
RAC3	3	0.26545	0.39571	0.999985	1199	2	-0.16967	0.91828	0.91881	0.999998	2689	0	-0.16967
CALCB	3	0.26545	0.39571	0.999985	1200	2	-0.12653	0.73742	0.73891	0.999998	2228	0	-0.12653
RIOK1	3	0.26545	0.39571	0.999985	1201	2	-0.16967	0.096511	0.17635	0.938259	639	1	-0.16967
CHEK1	3	0.26545	0.39571	0.999985	1202	2	-1.0049	0.22264	0.34155	0.982293	1116	1	-1.0049
HDAC8	3	0.26545	0.39571	0.999985	1203	2	-0.15467	0.69418	0.69622	0.999998	2138	1	-0.15467
CSF2RA	3	0.26545	0.39571	0.999985	1204	2	-0.16967	0.87411	0.87502	0.999998	2553	0	-0.16967
RDH14	3	0.26545	0.39571	0.999985	1205	2	-0.13778	0.54219	0.57196	0.999998	1874	1	-0.13778
SCGB1A1	3	0.26545	0.39571	0.999985	1206	2	-0.16967	0.1719	0.27607	0.96504	952	1	-0.16967
GAPDH	3	0.26545	0.39571	0.999985	1207	2	-0.16967	0.042789	0.10337	0.903112	367	1	-0.16967
DHCR7	5	0.26574	0.45756	0.999985	1208	2	-0.067911	0.69386	0.75847	0.999998	2137	1	-0.067911
PLK1	4	0.26581	0.41022	0.999985	1209	2	-0.41115	0.87147	0.87104	0.999998	2544	0	-0.41115
EPHX2	4	0.26611	0.41053	0.999985	1210	2	-0.092897	0.36252	0.50613	0.999998	1488	1	-0.092897
CYP51A1	4	0.26632	0.41075	0.999985	1211	2	-0.26761	0.14561	0.28078	0.96504	867	1	-0.26761
FUBP1	4	0.26678	0.41124	0.999985	1212	2	-0.046037	0.42021	0.56653	0.999998	1633	2	-0.046037
CCNE2	4	0.26682	0.41128	0.999985	1213	1	0.0413	0.42063	0.56695	0.999998	1635	2	0.0413
OR7A10	3	0.26702	0.39775	0.999985	1214	2	-0.08766	0.070702	0.14169	0.929763	506	1	-0.08766
CEL	5	0.26716	0.45869	0.999985	1215	2	0.20775	0.19742	0.36901	0.992672	1036	2	0.20775
PTGFR	4	0.26745	0.412	0.999985	1216	2	-0.002083	0.11512	0.24224	0.945006	741	2	-0.002083
HAO1	4	0.26808	0.41262	0.999985	1217	1	0.092941	0.40569	0.55137	0.999998	1595	2	0.092941
SLC22A8	5	0.26846	0.4597	0.999985	1218	2	-0.09226	0.35935	0.52458	0.999998	1476	2	-0.09226
PPID	4	0.2688	0.41344	0.999985	1219	2	-0.061003	0.6861	0.7133	0.999998	2124	1	-0.061003
HPGDS	4	0.27058	0.41524	0.999985	1220	1	0.297	0.017413	0.053599	0.814872	192	3	0.297
AKR1B1	5	0.27099	0.46166	0.999985	1221	2	0.091489	0.23303	0.41972	0.996678	1146	2	0.091489
CYP4A11	4	0.27133	0.41592	0.999985	1222	2	-0.051254	0.47347	0.59844	0.999998	1747	1	-0.051254
TAS1R2	5	0.2714	0.46196	0.999985	1223	2	-0.046201	0.84025	0.84516	0.999998	2457	1	-0.046201
DNM2	4	0.27142	0.41603	0.999985	1224	2	-0.73407	0.19644	0.33387	0.976509	1033	1	-0.73407
ACSL3	4	0.27142	0.41603	0.999985	1225	2	0.49211	0.056842	0.13438	0.929763	442	2	0.49211
RPL13A	4	0.27142	0.41603	0.999985	1226	2	-0.17212	0.13698	0.2717	0.96504	827	2	-0.17212
GNGT1	4	0.27142	0.41603	0.999985	1227	2	-0.084466	0.37643	0.52113	0.999998	1520	1	-0.084466
MMUT	4	0.27183	0.41641	0.999985	1228	1	0.18291	0.092096	0.20061	0.938259	617	3	0.18291
OR7G3	5	0.27252	0.46283	0.999985	1229	2	0.036794	0.50979	0.65473	0.999998	1818	2	0.036794
SERPINA6	4	0.27258	0.41713	0.999985	1230	1	0.026319	0.26732	0.40735	0.996678	1246	2	0.026319
DLAT	1	0.27278	0.27241	0.999985	1231	1	-0.25688	0.72722	0.72708	0.999998	2207	0	-0.25688
GABRG2	3	0.273	0.40503	0.999985	1232	1	0.15407	0.13707	0.23019	0.938259	829	2	0.15407
MAP3K5	4	0.27308	0.41764	0.999985	1233	1	0.33581	0.027301	0.074624	0.846591	260	3	0.33581
PMEL	4	0.27383	0.41841	0.999985	1234	1	0.029477	0.35239	0.49594	0.999998	1464	2	0.029477
CCKAR	5	0.27406	0.46402	0.999985	1235	1	0.2117	0.022532	0.069014	0.818268	237	4	0.2117
FABP4	3	0.27492	0.40732	0.999985	1236	2	-0.1232	0.69762	0.69955	0.999998	2143	1	-0.1232
BACE1	5	0.27532	0.46499	0.999985	1237	2	0.14582	0.16535	0.32241	0.973865	933	3	0.14582
NME1	3	0.27556	0.40809	0.999985	1238	2	-0.097974	0.2801	0.41332	0.996678	1287	1	-0.097974
PKMYT1	4	0.27583	0.42032	0.999985	1239	1	1.2858	0.022205	0.063715	0.818268	235	3	1.2858
MAP2K4	3	0.27588	0.40839	0.999985	1240	1	0.047179	0.50595	0.54725	0.999998	1809	1	0.047179
FABP6	3	0.27627	0.40887	0.999985	1241	1	-0.058273	0.52008	0.55683	0.999998	1837	1	-0.058273
TNFRSF8	5	0.27646	0.46589	0.999985	1242	2	-0.038484	0.48385	0.63215	0.999998	1777	2	-0.038484
ENOPH1	5	0.27663	0.46603	0.999985	1243	2	0.01678	0.86696	0.86778	0.999998	2528	1	0.01678
AHR	3	0.27665	0.40934	0.999985	1244	1	-0.040947	0.75084	0.75223	0.999998	2255	0	-0.040947
MUC16	5	0.27679	0.46614	0.999985	1245	2	-0.032492	0.1518	0.30241	0.971155	888	1	-0.032492
SULT4A1	4	0.27732	0.42168	0.999985	1246	2	-0.065321	0.61706	0.67034	0.999998	1997	1	-0.065321
SAR1B	4	0.27782	0.42213	0.999985	1247	2	-0.08306	0.25781	0.3977	0.996678	1219	2	-0.08306
PLK3	5	0.27804	0.46701	0.999985	1248	1	0.17999	0.019947	0.062125	0.818268	211	4	0.17999
SLC7A8	5	0.27843	0.46731	0.999985	1249	2	-0.076819	0.57478	0.71024	0.999998	1932	1	-0.076819
PDE4B	4	0.27852	0.42287	0.999985	1250	2	-0.019523	0.30355	0.44532	0.999998	1348	2	-0.019523
GRM7	4	0.27856	0.42291	0.999985	1251	1	0.18058	0.01288	0.042399	0.780528	161	2	0.18058
BPHL	3	0.27858	0.41163	0.999985	1252	2	-0.10193	0.26528	0.39523	0.996678	1242	1	-0.10193
MMP23B	5	0.27865	0.46748	0.999985	1253	1	0.18949	0.052086	0.14418	0.930258	422	4	0.18949
CAST	4	0.27865	0.423	0.999985	1254	2	0.05125	0.24152	0.38077	0.995829	1179	2	0.05125
PRKCQ	5	0.27908	0.46783	0.999985	1255	2	-0.040435	0.21614	0.39593	0.996678	1095	1	-0.040435
TUBB2A	3	0.27923	0.41238	0.999985	1256	2	-0.089671	0.34636	0.44938	0.999998	1447	1	-0.089671
PAK1	5	0.27926	0.46794	0.999985	1257	2	0.020093	0.73182	0.77686	0.999998	2216	1	0.020093
WT1	3	0.27955	0.41278	0.999985	1258	2	-0.1115	0.87824	0.87919	0.999998	2565	0	-0.1115
ARPC4	4	0.28021	0.42449	0.999985	1259	2	-0.68863	0.97591	0.97574	0.999998	2878	0	-0.68863
MPL	5	0.28023	0.4688	0.999985	1260	2	-0.16674	0.87743	0.87782	0.999998	2561	1	-0.16674
B4GALT3	5	0.28048	0.46897	0.999985	1261	2	-0.01749	0.51346	0.658	0.999998	1824	2	-0.01749
OR2B2	3	0.28052	0.41405	0.999985	1262	2	-0.083418	0.5692	0.59185	0.999998	1927	1	-0.083418
TNNC1	3	0.28067	0.41419	0.999985	1263	1	0.07509	0.54473	0.57383	0.999998	1879	1	0.07509
PNLIP	4	0.28096	0.42533	0.999985	1264	2	-0.11298	0.049181	0.11925	0.924028	405	1	-0.11298
SERPINB2	5	0.28122	0.46955	0.999985	1265	2	-0.0098737	0.80783	0.82155	0.999998	2382	1	-0.0098737
HTR2C	5	0.28139	0.46972	0.999985	1266	1	0.011443	0.064767	0.16668	0.938259	470	2	0.011443
OR5I1	4	0.28164	0.42613	0.999985	1267	2	-0.057931	0.86554	0.8651	0.999998	2525	0	-0.057931
GLUD1	4	0.28177	0.42625	0.999985	1268	2	0.0045852	0.24033	0.37957	0.995829	1176	2	0.0045852
LDHA	2	0.28192	0.32376	0.999985	1269	1	-0.146	0.74329	0.74319	0.999998	2236	0	-0.146
CPS1	5	0.28261	0.47068	0.999985	1270	2	-0.010211	0.45862	0.61013	0.999998	1715	1	-0.010211
LIAS	5	0.2845	0.47224	0.999985	1271	2	0.0049333	0.31176	0.48506	0.999998	1370	2	0.0049333
PSMD1	3	0.28477	0.41899	0.999985	1272	1	-0.064049	0.63906	0.64729	0.999998	2038	1	-0.064049
PIK3CG	5	0.28483	0.47251	0.999985	1273	2	-0.015067	0.13781	0.28142	0.96504	831	2	-0.015067
IFNG	5	0.28504	0.47271	0.999985	1274	1	0.38124	0.0016608	0.0072183	0.600523	28	4	0.38124
PCDH18	4	0.28517	0.42993	0.999985	1275	2	-0.091353	0.4717	0.59771	0.999998	1744	1	-0.091353
LCN9	4	0.28531	0.43005	0.999985	1276	2	-0.0059667	0.31964	0.46158	0.999998	1388	2	-0.0059667
CDC42BPB	4	0.28558	0.43029	0.999985	1277	2	-0.028599	0.38639	0.53156	0.999998	1547	1	-0.028599
CTLA4	5	0.28565	0.47319	0.999985	1278	2	0.16931	0.051059	0.14164	0.929763	414	3	0.16931
ITK	4	0.28573	0.43048	0.999985	1279	1	-0.061244	0.72654	0.74093	0.999998	2205	1	-0.061244
TSLP	4	0.28592	0.43068	0.999985	1280	2	-0.036952	0.80877	0.80903	0.999998	2383	1	-0.036952
PRKCH	3	0.28714	0.42191	0.999985	1281	1	0.069897	0.31117	0.43011	0.998739	1367	1	0.069897
TYRP1	4	0.28721	0.43197	0.999985	1282	1	0.31527	0.014229	0.046363	0.781506	172	3	0.31527
MARK1	2	0.28742	0.32795	0.999985	1283	1	0.045135	0.18462	0.2463	0.945006	989	1	0.045135
CHRNA9	5	0.28779	0.4749	0.999985	1284	2	-0.039272	0.64814	0.73837	0.999998	2057	1	-0.039272
RPTOR	5	0.28837	0.4754	0.999985	1285	1	0.021665	0.28927	0.46607	0.999998	1314	2	0.021665
FARSA	3	0.28839	0.42344	0.999985	1286	2	-0.53973	0.92975	0.93024	0.999998	2729	0	-0.53973
KCNK1	5	0.28894	0.47577	0.999985	1287	2	0.015229	0.94229	0.94207	0.999998	2769	0	0.015229
PLK2	4	0.28918	0.434	0.999985	1288	2	0.02906	0.28252	0.42293	0.996678	1295	2	0.02906
TAAR1	4	0.28966	0.43452	0.999985	1289	2	-0.079546	0.87811	0.87773	0.999998	2564	0	-0.079546
CHST2	4	0.2898	0.43465	0.999985	1290	2	-0.11003	0.9194	0.91907	0.999998	2694	0	-0.11003
OR13C9	1	0.29018	0.28953	0.999985	1291	1	-0.1231	0.70982	0.7094	0.999998	2168	0	-0.1231
OR10G3	5	0.29026	0.4768	0.999985	1292	2	0.1857	0.076591	0.18589	0.938259	537	3	0.1857
PNP	4	0.29035	0.43519	0.999985	1293	2	-0.10156	0.81196	0.81178	0.999998	2391	1	-0.10156
HSD3B2	3	0.29106	0.4267	0.999985	1294	2	-0.10542	0.79677	0.79811	0.999998	2353	0	-0.10542
OR10A2	4	0.2913	0.43612	0.999985	1295	2	-0.10762	0.66705	0.70082	0.999998	2085	1	-0.10762
HTR1A	5	0.29199	0.47823	0.999985	1296	2	-0.040103	0.93409	0.9339	0.999998	2744	0	-0.040103
OR8J3	4	0.29236	0.43723	0.999985	1297	2	-0.11233	0.43253	0.57934	0.999998	1667	1	-0.11233
NDUFA11	4	0.29253	0.4374	0.999985	1298	2	-0.18641	0.69996	0.7223	0.999998	2147	1	-0.18641
TRHR	4	0.29404	0.43896	0.999985	1299	2	-0.039361	0.53987	0.62965	0.999998	1869	1	-0.039361
MCM7	5	0.29405	0.47993	0.999985	1300	2	-0.31614	0.54582	0.6871	0.999998	1881	1	-0.31614
CARS2	3	0.29489	0.43167	0.999985	1301	2	-0.33217	0.55977	0.58486	0.999998	1906	1	-0.33217
C1R	5	0.29529	0.48096	0.999985	1302	2	-0.02363	0.25888	0.44123	0.999998	1224	2	-0.02363
SHH	4	0.29568	0.44062	0.999985	1303	2	-0.068913	0.61365	0.66835	0.999998	1991	1	-0.068913
SRD5A2	5	0.29589	0.48144	0.999985	1304	1	-0.0021319	0.48028	0.62904	0.999998	1766	2	-0.0021319
OGFOD1	4	0.29603	0.44101	0.999985	1305	1	0.15852	0.25213	0.39174	0.996678	1206	1	0.15852
MTAP	3	0.29631	0.4333	0.999985	1306	2	-0.10148	0.85979	0.86112	0.999998	2510	0	-0.10148
DCLK1	2	0.29703	0.33541	0.999985	1307	1	-0.11207	0.78389	0.78359	0.999998	2327	0	-0.11207
NCSTN	4	0.29705	0.44217	0.999985	1308	2	-0.088953	0.095202	0.20619	0.938259	628	1	-0.088953
IL6ST	5	0.29708	0.48241	0.999985	1309	2	0.1403	0.1039	0.22945	0.938259	688	3	0.1403
FGR	4	0.29749	0.44255	0.999985	1310	1	0.023242	0.79337	0.79479	0.999998	2347	1	0.023242
FLT3	5	0.29884	0.48377	0.999985	1311	2	0.036249	0.11934	0.25309	0.948951	761	2	0.036249
NAGA	5	0.29888	0.48383	0.999985	1312	1	-0.069124	0.58724	0.71488	0.999998	1952	1	-0.069124
PSMA1	1	0.29906	0.29857	0.999985	1313	1	-0.71233	0.70094	0.70079	0.999998	2151	0	-0.71233
PRDX5	4	0.29924	0.44438	0.999985	1314	2	-0.089043	0.84353	0.84314	0.999998	2467	0	-0.089043
OR1L8	5	0.30007	0.48484	0.999985	1315	2	-0.085841	0.67785	0.7511	0.999998	2106	1	-0.085841
MASP2	5	0.30066	0.48528	0.999985	1316	1	0.15456	0.076878	0.18637	0.938259	542	3	0.15456
FER	4	0.30116	0.44639	0.999985	1317	2	-0.00063451	0.33395	0.47636	0.999998	1421	2	-0.00063451
GAPDHS	5	0.30126	0.48581	0.999985	1318	2	-0.1117	0.9544	0.95413	0.999998	2808	0	-0.1117
SCN9A	3	0.30129	0.43665	0.999985	1319	1	0.14068	0.15179	0.24958	0.945006	887	2	0.14068
ADORA1	5	0.30132	0.48585	0.999985	1320	2	-0.032178	0.9306	0.93042	0.999998	2732	0	-0.032178
OPRD1	5	0.30245	0.4867	0.999985	1321	1	0.10418	0.10963	0.23839	0.945006	714	3	0.10418
DAGLB	5	0.3033	0.48738	0.999985	1322	2	0.12294	0.064449	0.16612	0.938259	468	3	0.12294
THBD	4	0.30331	0.44862	0.999985	1323	1	-0.077469	0.96237	0.96205	0.999998	2833	0	-0.077469
GFRA1	3	0.30372	0.43792	0.999985	1324	1	0.037462	0.76778	0.76906	0.999998	2289	0	0.037462
PDE3A	5	0.30423	0.48817	0.999985	1325	1	0.0040198	0.47893	0.62784	0.999998	1763	1	0.0040198
USP32	5	0.30453	0.4884	0.999985	1326	2	-0.056538	0.14483	0.29188	0.96915	863	2	-0.056538
MDM2	5	0.30463	0.48848	0.999985	1327	2	0.04357	0.56281	0.70273	0.999998	1914	2	0.04357
HES1	5	0.30496	0.48871	0.999985	1328	2	0.018212	0.56404	0.70375	0.999998	1916	2	0.018212
PTPRB	5	0.30628	0.48973	0.999985	1329	2	-0.029749	0.8016	0.81737	0.999998	2367	1	-0.029749
TUBB1	4	0.30646	0.45157	0.999985	1330	2	-0.099437	0.9287	0.92857	0.999998	2728	0	-0.099437
SLC16A2	4	0.30729	0.45247	0.999985	1331	2	0.0019608	0.38582	0.53094	0.999998	1545	2	0.0019608
ABCC8	4	0.3079	0.45303	0.999985	1332	1	0.099013	0.12884	0.26329	0.961364	796	2	0.099013
SCPEP1	5	0.30894	0.49186	0.999985	1333	2	0.076916	0.70553	0.76391	0.999998	2160	1	0.076916
IDH3G	4	0.30928	0.45442	0.999985	1334	2	-0.013783	0.34218	0.48515	0.999998	1438	2	-0.013783
PIK3R2	5	0.30955	0.4924	0.999985	1335	2	0.38647	0.0012013	0.0052943	0.577197	20	3	0.38647
GPNMB	5	0.30985	0.49264	0.999985	1336	1	0.17978	0.010176	0.035701	0.758339	136	4	0.17978
ST14	4	0.31054	0.45563	0.999985	1337	1	0.12596	0.16926	0.30531	0.971184	945	2	0.12596
PCK1	5	0.31073	0.49336	0.999985	1338	2	0.11039	0.15165	0.3022	0.971155	886	3	0.11039
CASP3	5	0.31076	0.49337	0.999985	1339	2	-0.11143	0.30631	0.48038	0.999998	1357	1	-0.11143
TAT	5	0.31132	0.49382	0.999985	1340	1	0.073879	0.372	0.53537	0.999998	1511	2	0.073879
SLC13A1	4	0.31204	0.45718	0.999985	1341	2	-0.04526	0.8905	0.89012	0.999998	2596	0	-0.04526
EPHB2	4	0.31218	0.4573	0.999985	1342	2	-0.074709	0.56486	0.64231	0.999998	1918	1	-0.074709
KCND3	5	0.3122	0.49453	0.999985	1343	1	-0.01299	0.53603	0.67852	0.999998	1863	1	-0.01299
EPHA3	3	0.31302	0.44275	0.999985	1344	1	-0.1129	0.43093	0.49857	0.999998	1663	1	-0.1129
CDIPT	5	0.31308	0.49516	0.999985	1345	2	-0.25179	0.57217	0.70934	0.999998	1929	1	-0.25179
SLC19A1	5	0.31358	0.49556	0.999985	1346	2	-0.047312	0.79174	0.81124	0.999998	2345	1	-0.047312
NSD3	3	0.31376	0.44309	0.999985	1347	1	0.10809	0.22578	0.34563	0.982293	1123	2	0.10809
NCOA5	4	0.31411	0.45925	0.999985	1348	2	0.00082697	0.37963	0.52441	0.999998	1531	2	0.00082697
SMARCA5	4	0.31509	0.4602	0.999985	1349	1	0.2228	0.11082	0.23443	0.939279	720	3	0.2228
F8	5	0.31572	0.49719	0.999985	1350	1	0.12043	0.11264	0.24311	0.945006	729	3	0.12043
ALOX15	5	0.31574	0.4972	0.999985	1351	2	0.047403	0.64985	0.73913	0.999998	2059	1	0.047403
SSTR5	4	0.31581	0.46086	0.999985	1352	1	0.028541	0.31245	0.45426	0.999998	1371	2	0.028541
LTA4H	4	0.317	0.46204	0.999985	1353	1	-0.0064094	0.53185	0.62585	0.999998	1857	1	-0.0064094
LDHB	5	0.31724	0.49851	0.999985	1354	2	-0.012771	0.48531	0.6334	0.999998	1778	2	-0.012771
NUAK2	5	0.31857	0.49961	0.999985	1355	2	-0.045291	0.27843	0.45702	0.999998	1282	2	-0.045291
GABRB3	5	0.31873	0.49975	0.999985	1356	2	0.15689	0.13953	0.28403	0.96504	843	3	0.15689
PDE1C	3	0.3193	0.44613	0.999985	1357	1	-0.085873	0.71671	0.71837	0.999998	2182	1	-0.085873
NR1I3	5	0.31981	0.50055	0.999985	1358	1	0.041327	0.46331	0.61399	0.999998	1726	2	0.041327
GLS2	3	0.3204	0.44669	0.999985	1359	1	-0.040376	0.2414	0.36532	0.992672	1178	1	-0.040376
TLR7	4	0.3208	0.4658	0.999985	1360	1	0.015415	0.60233	0.6622	0.999998	1975	1	0.015415
PSMB5	1	0.32083	0.32039	0.999985	1361	1	-0.38499	0.67917	0.6789	0.999998	2108	0	-0.38499
POLB	4	0.3211	0.46608	0.999985	1362	2	0.059131	0.091435	0.19938	0.938259	612	2	0.059131
NARS2	4	0.32128	0.46624	0.999985	1363	1	0.12109	0.41993	0.56625	0.999998	1632	2	0.12109
SERPINA5	4	0.32255	0.46754	0.999985	1364	2	-0.0051164	0.81998	0.81959	0.999998	2412	1	-0.0051164
PHYH	4	0.32283	0.46783	0.999985	1365	2	-0.074835	0.016862	0.052495	0.803976	190	1	-0.074835
USP9X	5	0.32289	0.50295	0.999985	1366	2	-0.065303	0.55107	0.69183	0.999998	1891	1	-0.065303
SDF2	4	0.32353	0.46852	0.999985	1367	2	-0.018806	0.42134	0.56771	0.999998	1636	2	-0.018806
ATAD2	4	0.32435	0.46941	0.999985	1368	2	-0.048483	0.07053	0.16074	0.938259	505	2	-0.048483
PTPN1	4	0.32459	0.46964	0.999985	1369	1	0.15816	0.060684	0.14191	0.929763	454	2	0.15816
PDE6A	5	0.32504	0.50452	0.999985	1370	1	0.1339	0.19335	0.36315	0.991945	1019	3	0.1339
NRAS	3	0.32517	0.44927	0.999985	1371	1	-0.42705	0.94175	0.94201	0.999998	2767	0	-0.42705
BRD9	4	0.32601	0.47111	0.999985	1372	1	-0.00015766	0.72341	0.73868	0.999998	2196	1	-0.00015766
BRCA1	5	0.32606	0.50542	0.999985	1373	2	-0.12887	0.9098	0.90925	0.999998	2667	0	-0.12887
ACOX1	5	0.32619	0.50552	0.999985	1374	1	0.10237	0.21192	0.38973	0.996678	1080	3	0.10237
NEK2	4	0.3263	0.47139	0.999985	1375	2	0.025555	0.18413	0.32112	0.973865	987	2	0.025555
SLC27A1	5	0.32706	0.50619	0.999985	1376	2	0.074519	0.26512	0.44633	0.999998	1241	2	0.074519
ELN	5	0.32806	0.50693	0.999985	1377	2	-0.05174	0.3742	0.53709	0.999998	1516	1	-0.05174
MRGPRX4	5	0.32839	0.50722	0.999985	1378	2	-0.0071074	0.21058	0.38772	0.995829	1071	1	-0.0071074
PAM	5	0.3285	0.50731	0.999985	1379	1	-0.0049537	0.52062	0.66454	0.999998	1840	2	-0.0049537
P3H2	5	0.32889	0.50761	0.999985	1380	2	0.052701	0.61921	0.72656	0.999998	2003	1	0.052701
UCP1	4	0.3295	0.47458	0.999985	1381	2	-0.041594	0.23464	0.37345	0.994334	1150	1	-0.041594
SOAT1	4	0.32978	0.47485	0.999985	1382	1	-0.083755	0.96349	0.96315	0.999998	2837	0	-0.083755
PTGR1	4	0.33061	0.4758	0.999985	1383	2	-0.10455	0.65279	0.69185	0.999998	2063	1	-0.10455
SCNN1G	4	0.33071	0.47594	0.999985	1384	1	-0.037205	0.73566	0.74758	0.999998	2224	1	-0.037205
GLUL	5	0.33081	0.50908	0.999985	1385	1	0.06087	0.4649	0.6155	0.999998	1730	1	0.06087
PRKAR2A	5	0.33167	0.50978	0.999985	1386	2	-0.069352	0.89902	0.8988	0.999998	2627	0	-0.069352
STMN4	4	0.332	0.4772	0.999985	1387	2	-0.10284	0.96493	0.96463	0.999998	2842	0	-0.10284
NDUFA13	4	0.33236	0.47755	0.999985	1388	1	-0.11207	0.56741	0.64356	0.999998	1922	1	-0.11207
SCN4A	5	0.33239	0.51036	0.999985	1389	2	0.0062631	0.06884	0.1732	0.938259	497	2	0.0062631
NTN4	4	0.3327	0.47787	0.999985	1390	2	-0.0563	0.47718	0.59998	0.999998	1758	1	-0.0563
TXNDC12	5	0.33282	0.51073	0.999985	1391	2	0.19195	0.033698	0.09845	0.89622	308	3	0.19195
FLT1	3	0.33446	0.45394	0.999985	1392	1	0.15314	0.13894	0.23273	0.939279	838	2	0.15314
CRP	4	0.3366	0.48192	0.999985	1393	2	-0.045044	0.31413	0.45595	0.999998	1372	1	-0.045044
CAMK2A	5	0.33706	0.514	0.999985	1394	2	0.051786	0.80258	0.81799	0.999998	2371	1	0.051786
CCL5	5	0.33711	0.51402	0.999985	1395	2	0.06655	0.067297	0.17081	0.938259	481	2	0.06655
PIK3CD	4	0.3373	0.48269	0.999985	1396	2	-0.038722	0.23048	0.36897	0.992672	1138	1	-0.038722
RPL23	1	0.33796	0.3379	0.999985	1397	1	-1.0902	0.66204	0.66195	0.999998	2076	0	-1.0902
NPY5R	1	0.33796	0.3379	0.999985	1398	1	-0.16967	0.66204	0.66195	0.999998	2077	0	-0.16967
CSNK1D	5	0.33939	0.51598	0.999985	1399	1	-0.042549	0.061094	0.1604	0.938259	457	1	-0.042549
TRPC3	5	0.34007	0.5165	0.999985	1400	2	-0.022651	0.62738	0.72985	0.999998	2023	1	-0.022651
PAK3	5	0.34023	0.51663	0.999985	1401	2	0.12431	0.08183	0.19433	0.938259	565	3	0.12431
MMP13	2	0.34145	0.37035	0.999985	1402	1	-0.16128	0.80754	0.80706	0.999998	2381	0	-0.16128
IGFBP7	3	0.34151	0.45768	0.999985	1403	1	-0.077698	0.81802	0.81923	0.999998	2406	0	-0.077698
PTGIR	5	0.3419	0.51792	0.999985	1404	2	-0.050196	0.16321	0.31935	0.973865	924	2	-0.050196
ALOX5AP	5	0.34207	0.51803	0.999985	1405	2	0.034256	0.36815	0.53219	0.999998	1500	2	0.034256
CD163	4	0.34218	0.48773	0.999985	1406	2	-0.050198	0.83252	0.83203	0.999998	2437	0	-0.050198
TNNI3	4	0.34237	0.48798	0.999985	1407	1	-0.025991	0.23516	0.37393	0.994334	1155	1	-0.025991
JUN	4	0.3426	0.48818	0.999985	1408	2	-0.089499	0.35127	0.49478	0.999998	1460	2	-0.089499
PECR	3	0.34277	0.45838	0.999985	1409	1	-0.027603	0.7606	0.76159	0.999998	2274	0	-0.027603
SPP1	4	0.34399	0.48958	0.999985	1410	1	-0.0088389	0.33563	0.4782	0.999998	1425	1	-0.0088389
SLC16A1	3	0.34403	0.45904	0.999985	1411	1	0.043316	0.48255	0.53165	0.999998	1771	1	0.043316
OR4K15	4	0.34422	0.48982	0.999985	1412	2	-0.0972	0.31985	0.46174	0.999998	1389	1	-0.0972
CARTPT	4	0.34455	0.49018	0.999985	1413	2	-0.01612	0.37376	0.51824	0.999998	1515	1	-0.01612
PSENEN	4	0.34497	0.49065	0.999985	1414	2	-0.084522	0.46001	0.59263	0.999998	1719	1	-0.084522
CYP26C1	5	0.34534	0.52083	0.999985	1415	1	-0.04374	0.91799	0.91762	0.999998	2687	0	-0.04374
SEC14L4	5	0.34591	0.52131	0.999985	1416	2	0.26197	0.031022	0.091706	0.895488	283	3	0.26197
SLC15A2	5	0.34647	0.52175	0.999985	1417	1	-0.03241	0.92543	0.92512	0.999998	2713	0	-0.03241
EPHA10	5	0.34808	0.52296	0.999985	1418	2	-0.044321	0.43942	0.59365	0.999998	1680	1	-0.044321
PHOSPHO1	4	0.34837	0.49418	0.999985	1419	1	0.048401	0.0069598	0.023913	0.711058	98	2	0.048401
PCSK9	4	0.34875	0.49458	0.999985	1420	2	-0.018668	0.2529	0.39257	0.996678	1211	1	-0.018668
HDAC3	4	0.34889	0.49472	0.999985	1421	2	-0.22425	0.95165	0.95134	0.999998	2796	0	-0.22425
PDE4D	5	0.34925	0.52399	0.999985	1422	2	0.085052	0.7148	0.7684	0.999998	2178	1	0.085052
HADH	4	0.34945	0.49531	0.999985	1423	2	0.038487	0.7541	0.76173	0.999998	2261	1	0.038487
SLC44A4	5	0.34957	0.52427	0.999985	1424	1	-0.0092174	0.23424	0.42086	0.996678	1148	1	-0.0092174
AIFM1	4	0.34987	0.49574	0.999985	1425	2	-0.40219	0.39969	0.54505	0.999998	1581	1	-0.40219
NDUFA6	4	0.35085	0.49674	0.999985	1426	2	-0.17558	0.79579	0.79688	0.999998	2352	1	-0.17558
PDGFRB	5	0.35182	0.52624	0.999985	1427	1	0.21245	0.017518	0.055748	0.818268	194	3	0.21245
PIPOX	5	0.35226	0.52658	0.999985	1428	2	0.045322	0.32966	0.49963	0.999998	1411	1	0.045322
GABRB1	5	0.35238	0.52666	0.999985	1429	1	0.080155	0.22961	0.41484	0.996678	1134	3	0.080155
AKT3	5	0.35243	0.52673	0.999985	1430	2	-0.012339	0.54116	0.68291	0.999998	1871	1	-0.012339
TNKS2	5	0.35294	0.52713	0.999985	1431	2	0.0078752	0.88504	0.88509	0.999998	2584	0	0.0078752
GPX6	5	0.35322	0.52737	0.999985	1432	1	0.069323	0.017446	0.055566	0.818268	193	2	0.069323
DNMT3B	3	0.35332	0.46399	0.999985	1433	1	0.13667	0.13571	0.22837	0.938259	822	2	0.13667
GLIPR2	5	0.35377	0.52782	0.999985	1434	1	0.067363	0.41407	0.57178	0.999998	1620	2	0.067363
LRRK2	4	0.35388	0.49961	0.999985	1435	1	0.10751	0.073529	0.16633	0.938259	522	2	0.10751
ACPP	4	0.35411	0.49984	0.999985	1436	1	0.19435	0.052254	0.12547	0.925404	423	3	0.19435
SET	1	0.35441	0.35414	0.999985	1437	1	-0.29451	0.64559	0.64563	0.999998	2051	0	-0.29451
TRPV3	4	0.35502	0.50076	0.999985	1438	1	0.042555	0.54674	0.63309	0.999998	1884	1	0.042555
ABCC3	5	0.35601	0.52957	0.999985	1439	1	0.31753	0.022292	0.068376	0.818268	236	4	0.31753
GAA	5	0.35712	0.53041	0.999985	1440	1	0.15114	0.12862	0.26721	0.964506	794	3	0.15114
MCL1	4	0.35715	0.50273	0.999985	1441	2	-0.0091258	0.043211	0.10705	0.906247	368	1	-0.0091258
H6PD	5	0.35745	0.5306	0.999985	1442	2	-0.051105	0.78347	0.80583	0.999998	2326	1	-0.051105
CACNA1G	5	0.35768	0.53076	0.999985	1443	1	-0.033627	0.44523	0.59869	0.999998	1694	2	-0.033627
ATP7A	4	0.35785	0.50347	0.999985	1444	2	-0.02709	0.79015	0.79192	0.999998	2340	1	-0.02709
SLC25A5	3	0.35882	0.46703	0.999985	1445	1	0.043946	0.58739	0.60591	0.999998	1953	1	0.043946
UQCRH	2	0.35915	0.38438	0.999985	1446	1	-0.015476	0.66909	0.66979	0.999998	2090	0	-0.015476
ACSBG1	5	0.36018	0.5328	0.999985	1447	2	0.052953	0.43597	0.59072	0.999998	1672	2	0.052953
ENPP1	4	0.36037	0.50611	0.999985	1448	2	0.076539	0.195	0.33243	0.976509	1025	2	0.076539
MAP2	4	0.36037	0.50611	0.999985	1449	1	-0.05	0.26026	0.40019	0.996678	1225	1	-0.05
OR1L4	4	0.36037	0.50611	0.999985	1450	1	0.11265	0.11944	0.24958	0.945006	763	3	0.11265
ATR	4	0.36037	0.50611	0.999985	1451	1	0.091923	0.62105	0.67276	0.999998	2007	1	0.091923
TRAPPC6A	4	0.36066	0.50639	0.999985	1452	2	-0.016567	0.30065	0.44221	0.999998	1344	1	-0.016567
ALDH3B1	5	0.36157	0.53396	0.999985	1453	1	-0.01863	0.8042	0.81906	0.999998	2374	1	-0.01863
BTK	4	0.36207	0.50772	0.999985	1454	2	-0.056921	0.94194	0.94184	0.999998	2768	0	-0.056921
SLC13A2	5	0.36212	0.53439	0.999985	1455	1	-0.019374	0.26179	0.44374	0.999998	1230	2	-0.019374
IGF2R	4	0.3629	0.50865	0.999985	1456	2	-0.078687	0.78603	0.78839	0.999998	2335	1	-0.078687
PAPOLA	4	0.36343	0.50917	0.999985	1457	2	0.010692	0.2134	0.35139	0.983985	1086	2	0.010692
ABCC9	5	0.36378	0.53571	0.999985	1458	2	0.026101	0.015563	0.050432	0.799178	183	2	0.026101
CYP2S1	5	0.36433	0.53619	0.999985	1459	1	0.022006	0.47214	0.62197	0.999998	1745	2	0.022006
DHRS7B	5	0.36461	0.53644	0.999985	1460	1	0.17497	0.066032	0.16866	0.938259	474	3	0.17497
ADCY2	5	0.36464	0.53648	0.999985	1461	2	-0.076382	0.17381	0.335	0.978816	957	1	-0.076382
ARL5B	5	0.36497	0.53676	0.999985	1462	2	-0.10079	0.67601	0.7503	0.999998	2101	1	-0.10079
ZHX2	4	0.36501	0.5108	0.999985	1463	1	0.03592	0.3002	0.44173	0.999998	1342	2	0.03592
DRD5	4	0.36529	0.51118	0.999985	1464	2	-0.020674	0.73683	0.74852	0.999998	2227	1	-0.020674
MAOB	4	0.36546	0.51132	0.999985	1465	1	-0.091436	0.12197	0.254	0.948951	772	1	-0.091436
HCN4	5	0.36547	0.53719	0.999985	1466	2	0.078558	0.39278	0.55318	0.999998	1564	2	0.078558
SARS	1	0.36603	0.3657	0.999985	1467	0	-0.4661	0.63397	0.63373	0.999998	2031	0	-0.4661
MCCC1	5	0.36681	0.53836	0.999985	1468	2	-0.025304	0.13957	0.28407	0.96504	844	1	-0.025304
GBA	4	0.36703	0.51293	0.999985	1469	1	0.037789	0.41214	0.55805	0.999998	1611	1	0.037789
GRM4	5	0.36763	0.53896	0.999985	1470	1	0.12401	0.16426	0.32092	0.973865	927	3	0.12401
SHBG	4	0.36771	0.51374	0.999985	1471	1	0.014202	0.71011	0.72919	0.999998	2169	1	0.014202
CTSS	4	0.36838	0.51443	0.999985	1472	1	-0.053138	0.95412	0.95387	0.999998	2807	0	-0.053138
STAT3	5	0.36865	0.53987	0.999985	1473	2	-0.064732	0.98035	0.98006	0.999998	2894	0	-0.064732
UBA3	3	0.36868	0.47233	0.999985	1474	1	-0.32459	0.15128	0.24891	0.945006	885	1	-0.32459
HK1	4	0.36883	0.51493	0.999985	1475	1	0.16266	0.11711	0.24551	0.945006	753	3	0.16266
SOS1	4	0.37006	0.51617	0.999985	1476	2	-0.024837	0.16434	0.30016	0.971155	928	1	-0.024837
PIP4K2B	5	0.3701	0.54096	0.999985	1477	1	0.18263	0.1543	0.30626	0.971184	897	3	0.18263
GRIN2A	5	0.37038	0.54118	0.999985	1478	1	0.046939	0.42553	0.58175	0.999998	1645	2	0.046939
PTK2B	5	0.37049	0.54127	0.999985	1479	2	0.040988	0.89762	0.89756	0.999998	2622	0	0.040988
ATP4B	3	0.37077	0.47359	0.999985	1480	1	-0.032561	0.89195	0.89265	0.999998	2604	0	-0.032561
FABP1	3	0.37121	0.47378	0.999985	1481	1	0.049065	0.8144	0.81575	0.999998	2397	0	0.049065
ALDH7A1	5	0.37183	0.54234	0.999985	1482	2	-0.094203	0.13816	0.28194	0.96504	834	1	-0.094203
MUC1	5	0.37233	0.54271	0.999985	1483	2	-0.10777	0.053438	0.14746	0.934471	434	2	-0.10777
SCN5A	5	0.37283	0.54311	0.999985	1484	2	0.04029	0.17653	0.33879	0.980241	967	2	0.04029
EPHB4	5	0.37311	0.54335	0.999985	1485	1	0.011078	0.35294	0.51938	0.999998	1466	1	0.011078
CHRNA3	5	0.37333	0.54353	0.999985	1486	2	-0.082897	0.83004	0.83723	0.999998	2433	1	-0.082897
MUC5AC	5	0.37447	0.54433	0.999985	1487	1	-0.0064259	0.11612	0.24834	0.945006	750	1	-0.0064259
GLI2	5	0.37517	0.54491	0.999985	1488	2	0.019858	0.027447	0.08232	0.874289	263	2	0.019858
PHKG1	4	0.37569	0.522	0.999985	1489	2	-0.10441	0.28844	0.42936	0.998739	1312	1	-0.10441
SLC36A2	4	0.37611	0.5225	0.999985	1490	2	-0.051871	0.38661	0.5318	0.999998	1548	1	-0.051871
MC2R	4	0.37625	0.52266	0.999985	1491	2	-0.063874	0.74925	0.75794	0.999998	2251	1	-0.063874
IL3RA	4	0.37639	0.52282	0.999985	1492	2	-0.087499	0.78827	0.79029	0.999998	2338	1	-0.087499
BDNF	5	0.37665	0.54618	0.999985	1493	1	0.12601	0.076704	0.18603	0.938259	539	3	0.12601
S100A11	5	0.37719	0.54658	0.999985	1494	1	-0.010989	0.026537	0.079861	0.863477	258	2	-0.010989
BRAF	4	0.37836	0.52481	0.999985	1495	2	0.088188	0.095421	0.20659	0.938259	630	2	0.088188
NQO1	2	0.37905	0.40022	0.999985	1496	1	1.1903	0.024901	0.045609	0.781506	251	1	1.1903
USP47	4	0.3791	0.52551	0.999985	1497	1	0.14427	0.1845	0.3215	0.973865	988	2	0.14427
BIRC7	5	0.37936	0.54854	0.999985	1498	1	0.081706	0.23236	0.41878	0.996678	1145	3	0.081706
ALPG	3	0.37955	0.47848	0.999985	1499	1	-0.071214	0.94042	0.94073	0.999998	2762	0	-0.071214
NNT	3	0.37955	0.47848	0.999985	1500	1	0.7797	0.18947	0.29868	0.971155	1005	2	0.7797
PDK1	4	0.37956	0.526	0.999985	1501	2	-0.020737	0.18521	0.32222	0.973865	991	1	-0.020737
PON2	5	0.3799	0.54897	0.999985	1502	1	0.15691	0.068415	0.17255	0.938259	494	3	0.15691
CRYBB1	4	0.38005	0.52642	0.999985	1503	2	-0.077214	0.92368	0.92337	0.999998	2707	0	-0.077214
SLC25A15	2	0.3803	0.40122	0.999985	1504	1	-0.1253	0.86243	0.86223	0.999998	2518	0	-0.1253
SLC12A7	3	0.38258	0.48006	0.999985	1505	1	-0.11221	0.92033	0.92075	0.999998	2697	0	-0.11221
GRM8	5	0.3826	0.55116	0.999985	1506	2	-0.069976	0.78324	0.80572	0.999998	2324	1	-0.069976
CANT1	3	0.38275	0.48017	0.999985	1507	1	0.059271	0.7216	0.72308	0.999998	2193	1	0.059271
GCLC	4	0.38286	0.52934	0.999985	1508	1	0.072048	0.29285	0.43393	0.998739	1322	1	0.072048
ALAS1	5	0.38368	0.55214	0.999985	1509	1	0.20114	0.020912	0.064667	0.818268	218	3	0.20114
OR10H3	2	0.38404	0.40435	0.999985	1510	1	-1.0758	0.77118	0.77082	0.999998	2294	0	-1.0758
SLC12A1	5	0.38476	0.55305	0.999985	1511	1	0.16793	0.10738	0.2349	0.939279	707	3	0.16793
F2R	4	0.38484	0.53136	0.999985	1512	2	0.088553	0.087799	0.19283	0.938259	594	2	0.088553
PPP2CB	5	0.38503	0.55325	0.999985	1513	2	0.19501	0.10042	0.22381	0.938259	665	3	0.19501
SLC1A5	4	0.38519	0.53174	0.999985	1514	2	-0.17295	0.95406	0.95381	0.999998	2806	0	-0.17295
SVEP1	5	0.38556	0.55367	0.999985	1515	2	0.066501	0.42686	0.58292	0.999998	1649	2	0.066501
HAMP	4	0.38595	0.53261	0.999985	1516	1	0.12462	0.043825	0.10834	0.906342	373	2	0.12462
RIPK4	4	0.38705	0.5337	0.999985	1517	1	0.12398	0.096527	0.20869	0.938259	640	3	0.12398
PTHLH	4	0.38779	0.53446	0.999985	1518	2	-0.09636	0.24753	0.38697	0.995829	1198	1	-0.09636
MMP1	5	0.38824	0.55574	0.999985	1519	2	-0.05172	0.96762	0.96719	0.999998	2852	0	-0.05172
BHMT2	4	0.38837	0.53503	0.999985	1520	1	0.14701	0.10411	0.22242	0.938259	690	3	0.14701
MAPK8IP1	3	0.3886	0.48348	0.999985	1521	1	0.27871	0.1899	0.29918	0.971155	1006	2	0.27871
FFAR4	5	0.38958	0.55689	0.999985	1522	1	0.096894	0.056372	0.15253	0.938259	439	3	0.096894
CD22	4	0.39005	0.53673	0.999985	1523	2	-0.0063747	0.12971	0.26417	0.961364	801	1	-0.0063747
PTPRS	4	0.39012	0.53678	0.999985	1524	2	-0.052955	0.7785	0.78185	0.999998	2311	1	-0.052955
IL4I1	5	0.39025	0.55741	0.999985	1525	2	0.11856	0.13471	0.27667	0.96504	819	3	0.11856
HDC	5	0.39072	0.55784	0.999985	1526	2	0.17769	0.031701	0.093398	0.895488	290	3	0.17769
SHMT1	3	0.39167	0.48513	0.999985	1527	1	0.016082	0.67612	0.67951	0.999998	2102	1	0.016082
ATIC	3	0.39185	0.48522	0.999985	1528	1	0.10096	0.7005	0.70225	0.999998	2149	1	0.10096
ATP1A2	4	0.39187	0.53851	0.999985	1529	1	0.035425	0.43666	0.58255	0.999998	1673	1	0.035425
CKS1B	2	0.39198	0.41092	0.999985	1530	1	-0.70139	0.70189	0.70218	0.999998	2154	0	-0.70139
GABRR1	5	0.39225	0.55905	0.999985	1531	2	0.002929	0.057825	0.15496	0.938259	445	2	0.002929
UBR4	4	0.39301	0.53966	0.999985	1532	2	-0.1099	0.39078	0.53604	0.999998	1560	1	-0.1099
PTPN7	4	0.3935	0.54021	0.999985	1533	2	-0.083988	0.90169	0.90164	0.999998	2633	0	-0.083988
NTF3	4	0.3935	0.54021	0.999985	1534	2	-0.087326	0.57979	0.65014	0.999998	1943	1	-0.087326
PPCDC	4	0.39405	0.54067	0.999985	1535	1	-0.022494	0.83566	0.83512	0.999998	2444	0	-0.022494
MAK	5	0.39411	0.56065	0.999985	1536	2	-0.079839	0.041518	0.11808	0.924028	359	2	-0.079839
DCN	4	0.39456	0.54114	0.999985	1537	2	0.054197	0.41697	0.56301	0.999998	1626	2	0.054197
PON1	5	0.39489	0.56135	0.999985	1538	2	0.12966	0.10501	0.23119	0.938259	695	3	0.12966
PFN1	5	0.3949	0.56135	0.999985	1539	2	-0.25889	0.74163	0.78207	0.999998	2233	1	-0.25889
HCK	5	0.39517	0.56153	0.999985	1540	1	-0.0043095	0.14658	0.29446	0.971155	870	1	-0.0043095
CD3D	3	0.39525	0.487	0.999985	1541	1	0.040119	0.67691	0.68026	0.999998	2104	1	0.040119
PLCG2	5	0.3959	0.56217	0.999985	1542	2	-0.021038	0.27068	0.45089	0.999998	1253	1	-0.021038
LTF	3	0.39593	0.48738	0.999985	1543	1	0.1449	0.20556	0.31954	0.973865	1056	2	0.1449
TRPM2	4	0.3966	0.54308	0.999985	1544	2	0.0034849	0.31549	0.45728	0.999998	1378	2	0.0034849
BHMT	4	0.39738	0.54384	0.999985	1545	2	-0.063574	0.44201	0.58486	0.999998	1686	1	-0.063574
IL1B	4	0.39752	0.54398	0.999985	1546	2	-0.070005	0.61921	0.67168	0.999998	2004	1	-0.070005
KCNMB3	4	0.3978	0.54427	0.999985	1547	2	0.038155	0.2015	0.33908	0.980241	1046	2	0.038155
HIST1H1E	3	0.39831	0.48871	0.999985	1548	1	0.010794	0.39082	0.47471	0.999998	1561	1	0.010794
SELP	5	0.39914	0.56493	0.999985	1549	1	0.079718	0.031229	0.092254	0.895488	287	2	0.079718
HDAC5	5	0.40019	0.56577	0.999985	1550	2	-0.012974	0.047777	0.13375	0.929763	397	2	-0.012974
PDGFRA	4	0.40034	0.54689	0.999985	1551	1	-0.026812	0.60273	0.66242	0.999998	1978	1	-0.026812
SIGLEC1	5	0.40107	0.56651	0.999985	1552	2	-0.069538	0.96309	0.96268	0.999998	2836	0	-0.069538
PLA2G2D	4	0.40229	0.54891	0.999985	1553	1	0.12449	0.071559	0.16267	0.938259	513	3	0.12449
SMARCA2	5	0.40256	0.56775	0.999985	1554	1	0.16185	0.14683	0.2948	0.971155	871	3	0.16185
POMC	4	0.40287	0.54953	0.999985	1555	2	0.011267	0.10049	0.21594	0.938259	666	1	0.011267
IRAK4	4	0.40344	0.55011	0.999985	1556	2	0.11281	0.24394	0.38332	0.995829	1186	2	0.11281
LCK	4	0.40358	0.55024	0.999985	1557	2	-0.059944	0.79024	0.79202	0.999998	2341	1	-0.059944
PSMB10	4	0.40358	0.55024	0.999985	1558	1	0.24358	0.027817	0.075738	0.849575	266	3	0.24358
EIF2A	3	0.40423	0.49214	0.999985	1559	1	0.054607	0.48926	0.53599	0.999998	1787	1	0.054607
KCNB2	5	0.40439	0.56922	0.999985	1560	1	0.00053184	0.95927	0.95893	0.999998	2821	0	0.00053184
PDHB	3	0.40473	0.4924	0.999985	1561	1	0.13825	0.33718	0.44424	0.999998	1432	1	0.13825
MRC1	4	0.40485	0.55155	0.999985	1562	2	-0.059789	0.74784	0.75685	0.999998	2247	1	-0.059789
COX6B1	3	0.40591	0.49314	0.999985	1563	1	-0.010601	0.45286	0.51237	0.999998	1705	1	-0.010601
RDX	1	0.40603	0.40545	0.999985	1564	0	-0.068141	0.59397	0.59324	0.999998	1964	0	-0.068141
MMP24	5	0.40727	0.57164	0.999985	1565	1	0.074723	0.28625	0.46362	0.999998	1307	2	0.074723
PTH	2	0.40746	0.42378	0.999985	1566	1	-0.004439	0.41816	0.42992	0.998739	1628	1	-0.004439
AKR1C2	3	0.40759	0.49407	0.999985	1567	1	-0.00039974	0.66259	0.66725	0.999998	2079	1	-0.00039974
PSMB9	5	0.40831	0.57257	0.999985	1568	2	0.24588	0.041137	0.1172	0.924028	357	3	0.24588
IL18	3	0.4101	0.49559	0.999985	1569	1	-0.047223	0.84913	0.85051	0.999998	2482	0	-0.047223
MAT1A	5	0.41013	0.57405	0.999985	1570	2	0.068316	0.74906	0.78622	0.999998	2250	1	0.068316
DCK	4	0.41044	0.55712	0.999985	1571	1	0.11974	0.19022	0.32744	0.976468	1007	2	0.11974
FCGR1A	2	0.411	0.42679	0.999985	1572	1	-0.16854	0.76384	0.76365	0.999998	2282	0	-0.16854
POLK	5	0.4114	0.57514	0.999985	1573	2	-0.031881	0.86779	0.86852	0.999998	2534	1	-0.031881
MMP26	4	0.41214	0.5589	0.999985	1574	1	0.055866	0.40612	0.5518	0.999998	1596	2	0.055866
SMYD2	3	0.41227	0.49679	0.999985	1575	1	0.16355	0.17976	0.28613	0.96504	973	2	0.16355
CA12	5	0.41273	0.57624	0.999985	1576	2	-0.080653	0.73662	0.77945	0.999998	2226	1	-0.080653
CBS	5	0.41299	0.57648	0.999985	1577	2	0.066939	0.52046	0.66438	0.999998	1839	2	0.066939
CDH5	4	0.41342	0.56024	0.999985	1578	1	0.038504	0.30873	0.4504	0.999998	1360	2	0.038504
NPR1	5	0.41357	0.57699	0.999985	1579	2	-0.04791	0.969	0.96861	0.999998	2858	0	-0.04791
PTGER2	4	0.41469	0.56147	0.999985	1580	1	0.19114	0.05271	0.12637	0.925404	430	3	0.19114
HIPK4	5	0.4148	0.57805	0.999985	1581	2	0.04913	0.44358	0.59728	0.999998	1691	2	0.04913
CHRM4	5	0.41531	0.57853	0.999985	1582	2	-0.0053452	0.15839	0.31216	0.973506	908	1	-0.0053452
SLC7A2	4	0.41563	0.56233	0.999985	1583	2	-0.075888	0.54622	0.63281	0.999998	1883	1	-0.075888
RPL23A	4	0.41563	0.56233	0.999985	1584	2	-0.31929	0.39033	0.53559	0.999998	1558	2	-0.31929
GABRA6	4	0.41563	0.56233	0.999985	1585	2	-0.11268	0.91872	0.91844	0.999998	2691	0	-0.11268
SLC25A13	4	0.41563	0.56233	0.999985	1586	2	0.092017	0.052023	0.12498	0.925404	420	2	0.092017
PDC	4	0.41563	0.56233	0.999985	1587	2	-0.12049	0.69647	0.71988	0.999998	2141	1	-0.12049
OR7G1	4	0.41563	0.56233	0.999985	1588	2	-0.13262	0.53435	0.62699	0.999998	1861	1	-0.13262
OR13C4	4	0.41563	0.56233	0.999985	1589	2	0.049	0.399	0.54433	0.999998	1580	2	0.049
OR1L6	4	0.41563	0.56233	0.999985	1590	2	-0.037512	0.37991	0.52463	0.999998	1532	2	-0.037512
INS	4	0.41563	0.56233	0.999985	1591	2	-0.01446	0.74976	0.7583	0.999998	2254	1	-0.01446
FMO5	4	0.41563	0.56233	0.999985	1592	2	-0.09289	0.88558	0.88499	0.999998	2586	0	-0.09289
CD33	4	0.41563	0.56233	0.999985	1593	2	-0.5805	0.90693	0.90662	0.999998	2651	0	-0.5805
NDUFS6	4	0.41563	0.56233	0.999985	1594	2	-0.036261	0.42556	0.57202	0.999998	1646	2	-0.036261
SFTPD	4	0.41563	0.56233	0.999985	1595	2	0.031891	0.33186	0.4742	0.999998	1413	2	0.031891
ACVR1C	4	0.41563	0.56233	0.999985	1596	2	-0.050982	0.75708	0.7642	0.999998	2268	1	-0.050982
ATP6V1B2	4	0.41563	0.56233	0.999985	1597	2	0.10906	0.089302	0.19557	0.938259	605	1	0.10906
RORB	4	0.41563	0.56233	0.999985	1598	2	-0.099597	0.077715	0.17426	0.938259	545	1	-0.099597
CYP2F1	5	0.41606	0.57915	0.999985	1599	2	-0.10798	0.4019	0.56114	0.999998	1585	2	-0.10798
EPHA6	5	0.41635	0.57942	0.999985	1600	1	0.017768	0.27827	0.4569	0.999998	1281	2	0.017768
ADGRL2	4	0.41808	0.56495	0.999985	1601	1	0.0044212	0.30542	0.4471	0.999998	1352	2	0.0044212
IFNAR2	4	0.41829	0.56517	0.999985	1602	1	0.066793	0.10895	0.23108	0.938259	711	1	0.066793
CXCL12	5	0.4184	0.58112	0.999985	1603	1	0.139	0.12735	0.26527	0.961828	790	3	0.139
CYP17A1	4	0.41935	0.56628	0.999985	1604	1	0.016538	0.32483	0.46686	0.999998	1399	1	0.016538
PCYT1B	5	0.41994	0.58235	0.999985	1605	1	0.12058	0.038339	0.11034	0.910632	336	4	0.12058
PLD2	5	0.42088	0.58313	0.999985	1606	2	-0.022349	0.65614	0.74186	0.999998	2068	1	-0.022349
DECR1	3	0.42091	0.50185	0.999985	1607	1	0.0047744	0.72914	0.73057	0.999998	2211	0	0.0047744
SSTR4	5	0.42138	0.58353	0.999985	1608	2	-0.071294	0.28812	0.46518	0.999998	1310	2	-0.071294
GNAI1	3	0.42256	0.50277	0.999985	1609	1	0.043902	0.42979	0.49792	0.999998	1659	1	0.043902
PRKAR2B	4	0.42272	0.56978	0.999985	1610	1	-0.0054546	0.75166	0.7598	0.999998	2256	1	-0.0054546
F3	4	0.42293	0.57003	0.999985	1611	1	-0.036023	0.83688	0.83627	0.999998	2450	0	-0.036023
SUMF2	1	0.42348	0.42287	0.999985	1612	0	-0.076957	0.57652	0.57561	0.999998	1938	0	-0.076957
BCHE	5	0.42353	0.5853	0.999985	1613	2	-0.038081	0.76578	0.79559	0.999998	2285	1	-0.038081
GHRHR	5	0.42378	0.58551	0.999985	1614	2	-0.028499	0.14483	0.29188	0.96915	864	1	-0.028499
AGXT2	5	0.42404	0.58566	0.999985	1615	2	0.084962	0.41124	0.56929	0.999998	1610	2	0.084962
DUSP6	5	0.42506	0.5865	0.999985	1616	1	0.19428	0.066196	0.16895	0.938259	475	3	0.19428
MAPK11	5	0.42531	0.58674	0.999985	1617	1	-0.053259	0.14588	0.29335	0.971025	868	2	-0.053259
VKORC1	5	0.42537	0.58678	0.999985	1618	2	0.10542	0.22669	0.41071	0.996678	1128	3	0.10542
MAP2K1	5	0.42556	0.58699	0.999985	1619	2	-0.078937	0.79162	0.8112	0.999998	2344	1	-0.078937
KCNA1	2	0.42575	0.43921	0.999985	1620	1	-0.041659	0.57385	0.5753	0.999998	1931	1	-0.041659
TPH2	5	0.42607	0.58745	0.999985	1621	1	0.080489	0.56664	0.70609	0.999998	1920	2	0.080489
GABBR1	4	0.42613	0.57314	0.999985	1622	2	-0.094112	0.73555	0.74751	0.999998	2223	1	-0.094112
GABRQ	4	0.42683	0.57384	0.999985	1623	2	-0.016054	0.19036	0.32756	0.976468	1008	1	-0.016054
MAP4K1	5	0.42769	0.58875	0.999985	1624	2	-0.036503	0.68326	0.7535	0.999998	2117	1	-0.036503
LARS	5	0.42937	0.59013	0.999985	1625	1	0.38779	0.15313	0.30439	0.971155	892	2	0.38779
CA5B	4	0.43087	0.578	0.999985	1626	1	0.025166	0.42895	0.57552	0.999998	1656	2	0.025166
RARA	2	0.43163	0.44398	0.999985	1627	1	-0.15177	0.81972	0.81895	0.999998	2409	0	-0.15177
ADORA2A	1	0.43192	0.43118	0.999985	1628	0	-0.046066	0.56808	0.56716	0.999998	1925	0	-0.046066
ADRA1B	5	0.43215	0.59237	0.999985	1629	1	0.073097	0.32764	0.49798	0.999998	1409	2	0.073097
TLR2	5	0.43217	0.5924	0.999985	1630	2	-0.07595	0.70313	0.76284	0.999998	2155	1	-0.07595
PRKCG	5	0.43283	0.59299	0.999985	1631	2	0.19343	0.097809	0.21962	0.938259	647	3	0.19343
ELANE	4	0.43303	0.58022	0.999985	1632	2	0.038933	0.24838	0.38781	0.995829	1200	2	0.038933
GRIA2	4	0.43325	0.58045	0.999985	1633	1	0.1946	0.031415	0.083263	0.874987	288	3	0.1946
IRF3	4	0.43325	0.58045	0.999985	1634	1	0.11265	0.212	0.34989	0.983045	1081	2	0.11265
ABHD16A	5	0.43415	0.59409	0.999985	1635	2	0.055384	0.52347	0.66717	0.999998	1844	2	0.055384
UTS2R	5	0.43515	0.59486	0.999985	1636	2	0.14475	0.13866	0.28274	0.96504	837	3	0.14475
PPP1CA	5	0.43667	0.59607	0.999985	1637	2	0.095744	0.08774	0.2037	0.938259	593	2	0.095744
OR8B12	4	0.43669	0.58399	0.999985	1638	2	0.020524	0.166	0.30191	0.971155	935	2	0.020524
TNPO1	4	0.43687	0.58415	0.999985	1639	1	0.76799	0.029484	0.079153	0.862052	274	3	0.76799
ERBB4	4	0.43753	0.58479	0.999985	1640	2	-0.06182	0.58996	0.65553	0.999998	1955	1	-0.06182
RLBP1	3	0.43761	0.51151	0.999985	1641	1	-0.046847	0.30241	0.42533	0.996758	1346	1	-0.046847
ACTR3	4	0.43769	0.58499	0.999985	1642	2	0.39279	0.098081	0.21155	0.938259	651	2	0.39279
ZNF638	4	0.43781	0.5851	0.999985	1643	2	-0.080223	0.6966	0.71994	0.999998	2142	1	-0.080223
BMP2	5	0.43818	0.59735	0.999985	1644	1	0.036746	0.092152	0.21075	0.938259	618	2	0.036746
IL17A	3	0.43825	0.51193	0.999985	1645	1	0.16057	0.20512	0.319	0.973865	1055	2	0.16057
GSTM4	4	0.43872	0.58604	0.999985	1646	1	0.12099	0.029484	0.079153	0.862052	275	2	0.12099
CXCL2	4	0.43934	0.58667	0.999985	1647	1	0.22109	0.037984	0.096575	0.895488	329	3	0.22109
APOH	4	0.43936	0.58669	0.999985	1648	2	-0.12589	0.88496	0.88429	0.999998	2583	0	-0.12589
PDE7B	5	0.43992	0.5988	0.999985	1649	1	0.12923	0.17744	0.34012	0.982293	968	3	0.12923
MARK3	4	0.43996	0.58732	0.999985	1650	1	-0.086187	0.86466	0.86428	0.999998	2524	0	-0.086187
APEX1	4	0.44006	0.58742	0.999985	1651	2	0.0052	0.816	0.81579	0.999998	2400	1	0.0052
SCN7A	3	0.44019	0.51312	0.999985	1652	1	-0.027913	0.41294	0.48774	0.999998	1617	1	-0.027913
MBL2	2	0.4402	0.45125	0.999985	1653	1	0.0049081	0.45809	0.46493	0.999998	1713	1	0.0049081
THNSL1	5	0.44117	0.59991	0.999985	1654	1	0.13055	0.1938	0.3638	0.992331	1021	3	0.13055
ALDH9A1	3	0.44133	0.51377	0.999985	1655	1	-0.04238	0.48896	0.53581	0.999998	1786	1	-0.04238
SLC22A15	5	0.44167	0.60033	0.999985	1656	1	-0.014494	0.48337	0.63171	0.999998	1775	2	-0.014494
RGL3	4	0.4418	0.58922	0.999985	1657	1	0.086028	0.21327	0.35128	0.983985	1085	2	0.086028
RENBP	4	0.44217	0.58961	0.999985	1658	2	0.068053	0.12191	0.2539	0.948951	771	2	0.068053
SULT2A1	4	0.44303	0.5906	0.999985	1659	1	0.22647	0.056165	0.1331	0.929763	438	2	0.22647
CASP1	4	0.4433	0.59094	0.999985	1660	2	0.052917	0.24573	0.38511	0.995829	1192	2	0.052917
NDUFB6	5	0.44341	0.60171	0.999985	1661	2	-0.12431	0.95964	0.95921	0.999998	2824	0	-0.12431
PTGS1	5	0.44358	0.60185	0.999985	1662	2	0.13374	0.14983	0.29939	0.971155	881	3	0.13374
GJA1	4	0.44358	0.59124	0.999985	1663	2	0.02069	0.22473	0.36308	0.991945	1119	2	0.02069
NDUFS7	4	0.44364	0.59129	0.999985	1664	2	-0.093725	0.79924	0.80019	0.999998	2358	1	-0.093725
NPEPPS	5	0.44374	0.60201	0.999985	1665	2	-0.10363	0.48191	0.63038	0.999998	1769	2	-0.10363
SLC6A4	5	0.44407	0.60224	0.999985	1666	2	0.03387	0.27761	0.45644	0.999998	1277	2	0.03387
KDM6B	5	0.44415	0.60232	0.999985	1667	1	0.033926	0.096913	0.21836	0.938259	641	2	0.033926
ATP7B	5	0.44424	0.6024	0.999985	1668	2	0.010454	0.23919	0.42492	0.996678	1171	1	0.010454
ITGB4	3	0.44439	0.51562	0.999985	1669	1	0.29067	0.036499	0.089474	0.893449	320	2	0.29067
SPTLC3	5	0.4449	0.60291	0.999985	1670	2	-0.022496	0.80709	0.82105	0.999998	2378	1	-0.022496
PGA4	5	0.44514	0.60311	0.999985	1671	2	-0.076539	0.013996	0.046154	0.781506	169	2	-0.076539
KNG1	5	0.44539	0.60332	0.999985	1672	2	-0.035489	0.37685	0.53941	0.999998	1524	2	-0.035489
CACNA1F	5	0.44556	0.60346	0.999985	1673	2	0.25153	0.047505	0.13316	0.929763	396	3	0.25153
DTYMK	4	0.44562	0.59331	0.999985	1674	2	-0.1508	0.25156	0.39111	0.996678	1204	2	-0.1508
GALK1	5	0.44563	0.60352	0.999985	1675	2	-0.087699	0.014426	0.047328	0.781506	173	2	-0.087699
RDH11	5	0.44671	0.60439	0.999985	1676	2	0.088118	0.19871	0.37096	0.993761	1039	3	0.088118
SLC16A3	3	0.44711	0.51726	0.999985	1677	1	0.2127	0.017853	0.046287	0.781506	195	2	0.2127
MYH11	5	0.44721	0.60477	0.999985	1678	2	-0.019902	0.91361	0.91316	0.999998	2676	0	-0.019902
MOCOS	5	0.44736	0.60489	0.999985	1679	2	0.066486	0.51553	0.65989	0.999998	1829	2	0.066486
NR3C2	4	0.44752	0.59522	0.999985	1680	1	0.0034628	0.8967	0.89659	0.999998	2618	0	0.0034628
ABCC5	4	0.44853	0.59623	0.999985	1681	1	-0.02524	0.7449	0.75449	0.999998	2243	1	-0.02524
IFNGR2	4	0.44894	0.59661	0.999985	1682	2	0.016157	0.41697	0.56301	0.999998	1625	2	0.016157
SAT1	5	0.44918	0.60632	0.999985	1683	2	-0.058948	0.91837	0.918	0.999998	2690	0	-0.058948
EGFR	5	0.44951	0.60656	0.999985	1684	2	0.0061645	0.1042	0.22994	0.938259	691	2	0.0061645
CD5	4	0.44962	0.59733	0.999985	1685	2	0.033453	0.31771	0.4596	0.999998	1383	1	0.033453
SRC	5	0.45032	0.60721	0.999985	1686	1	0.30955	0.014097	0.046386	0.781506	170	4	0.30955
TIAM1	4	0.45036	0.59808	0.999985	1687	1	0.018055	0.70949	0.72879	0.999998	2166	1	0.018055
AASS	5	0.45042	0.60726	0.999985	1688	2	0.047522	0.42442	0.58077	0.999998	1643	2	0.047522
THRA	5	0.45042	0.60726	0.999985	1689	2	0.019056	0.22669	0.41071	0.996678	1127	2	0.019056
MGMT	5	0.45066	0.60747	0.999985	1690	2	-0.047154	0.28837	0.46541	0.999998	1311	1	-0.047154
CSNK2A1	4	0.45075	0.59847	0.999985	1691	2	0.1705	0.053337	0.12765	0.925695	433	2	0.1705
RHO	4	0.45187	0.59966	0.999985	1692	2	-0.076937	0.79473	0.79594	0.999998	2349	1	-0.076937
ESR1	5	0.45198	0.60858	0.999985	1693	2	-0.044777	0.85494	0.85719	0.999998	2495	1	-0.044777
TGM3	5	0.45313	0.60964	0.999985	1694	2	-0.046816	0.67464	0.74971	0.999998	2097	1	-0.046816
KCNMA1	5	0.45379	0.61019	0.999985	1695	2	-0.14664	0.8498	0.85294	0.999998	2484	1	-0.14664
SLAMF7	2	0.45423	0.46391	0.999985	1696	1	-0.1011	0.81692	0.81616	0.999998	2404	0	-0.1011
AOC3	4	0.45439	0.6024	0.999985	1697	1	0.08131	0.09579	0.20731	0.938259	635	1	0.08131
DDC	5	0.45478	0.6109	0.999985	1698	2	-0.03112	0.26131	0.44326	0.999998	1229	2	-0.03112
SCN11A	5	0.45494	0.61104	0.999985	1699	2	0.048009	0.40524	0.56402	0.999998	1593	2	0.048009
SULT1C2	5	0.45543	0.61137	0.999985	1700	2	-0.012635	0.19869	0.37095	0.993761	1038	1	-0.012635
SLC12A2	5	0.45546	0.61138	0.999985	1701	2	-0.075235	0.5203	0.66427	0.999998	1838	2	-0.075235
CIT	4	0.45594	0.60389	0.999985	1702	2	-0.077957	0.61736	0.67054	0.999998	1998	1	-0.077957
NMBR	5	0.45609	0.61194	0.999985	1703	2	-0.092924	0.32489	0.49562	0.999998	1400	2	-0.092924
PLIN3	5	0.45626	0.61205	0.999985	1704	2	-0.039616	0.62358	0.72831	0.999998	2014	1	-0.039616
WEE2	5	0.45667	0.61244	0.999985	1705	1	0.15161	0.10653	0.23355	0.939279	702	3	0.15161
GSN	5	0.45813	0.6137	0.999985	1706	1	0.090178	0.29042	0.467	0.999998	1317	2	0.090178
RABGGTB	5	0.45862	0.61416	0.999985	1707	1	0.68071	0.0063276	0.024749	0.712728	91	3	0.68071
LIMK1	5	0.45959	0.61499	0.999985	1708	1	0.044121	0.34365	0.51132	0.999998	1440	1	0.044121
MTHFR	5	0.4608	0.6159	0.999985	1709	1	-0.080325	0.59576	0.71793	0.999998	1968	1	-0.080325
NPPB	5	0.46152	0.61647	0.999985	1710	1	0.21864	0.037436	0.10815	0.906342	326	4	0.21864
ATOX1	3	0.46259	0.52712	0.999985	1711	1	0.25496	0.044338	0.10542	0.906247	376	2	0.25496
XPO1	3	0.46259	0.52712	0.999985	1712	1	0.092753	0.2821	0.41441	0.996678	1292	1	0.092753
CA3	4	0.4639	0.60782	0.999985	1713	1	-0.014712	0.64205	0.6853	0.999998	2042	1	-0.014712
KCNB1	5	0.46528	0.61964	0.999985	1714	2	0.16928	0.067682	0.17138	0.938259	486	3	0.16928
BCL2L1	3	0.46557	0.5289	0.999985	1715	1	0.21457	0.11151	0.1959	0.938259	723	2	0.21457
PBRM1	4	0.46618	0.60877	0.999985	1716	1	0.024935	0.54199	0.63082	0.999998	1873	1	0.024935
SPTBN1	4	0.46657	0.60889	0.999985	1717	1	0.077079	0.15038	0.2857	0.96504	883	2	0.077079
HDAC11	5	0.46706	0.62126	0.999985	1718	2	-0.032329	0.7296	0.77569	0.999998	2212	1	-0.032329
SLC22A25	5	0.46773	0.6219	0.999985	1719	2	-0.051007	0.96587	0.96547	0.999998	2845	0	-0.051007
LIF	3	0.46831	0.53068	0.999985	1720	1	0.05698	0.51994	0.55671	0.999998	1836	1	0.05698
FAH	5	0.4685	0.62247	0.999985	1721	1	0.0023594	0.8282	0.83595	0.999998	2428	1	0.0023594
VDR	5	0.46993	0.62365	0.999985	1722	2	0.034973	0.42338	0.57993	0.999998	1640	2	0.034973
APC	5	0.47041	0.62402	0.999985	1723	2	0.0048585	0.73635	0.77927	0.999998	2225	1	0.0048585
SLC6A2	5	0.47064	0.62424	0.999985	1724	1	0.15848	0.033295	0.097435	0.89622	301	3	0.15848
APH1B	4	0.47082	0.61063	0.999985	1725	1	-0.027869	0.77365	0.77776	0.999998	2298	1	-0.027869
SPINK6	4	0.47082	0.61063	0.999985	1726	1	0.17386	0.045733	0.11253	0.911975	383	2	0.17386
INCENP	5	0.4716	0.62517	0.999985	1727	1	-0.011687	0.22701	0.41119	0.996678	1129	2	-0.011687
CD38	5	0.47255	0.6259	0.999985	1728	1	0.1406	0.020799	0.064399	0.818268	217	4	0.1406
CCL3	2	0.47293	0.48069	0.999985	1729	1	0.021782	0.66561	0.66633	0.999998	2082	0	0.021782
PPP2R2A	4	0.47386	0.61186	0.999985	1730	1	0.11254	0.15361	0.28904	0.967946	895	2	0.11254
QPCT	5	0.47397	0.62705	0.999985	1731	2	-0.056462	0.46152	0.61253	0.999998	1723	2	-0.056462
HSP90AA1	5	0.47491	0.62782	0.999985	1732	2	0.027014	0.14097	0.28612	0.96504	851	1	0.027014
AQP1	5	0.47563	0.62842	0.999985	1733	1	0.097312	0.20658	0.38199	0.995829	1058	3	0.097312
RPIA	5	0.47581	0.62851	0.999985	1734	2	1.0631	0.081089	0.19311	0.938259	563	3	1.0631
ADH6	5	0.47621	0.62886	0.999985	1735	2	-0.077322	0.63752	0.73385	0.999998	2035	1	-0.077322
PAH	4	0.47718	0.61314	0.999985	1736	1	0.31382	0.001173	0.0042827	0.577197	19	3	0.31382
GFER	3	0.47731	0.53607	0.999985	1737	1	1.4715	0.0062908	0.017099	0.654492	88	2	1.4715
EPHA1	5	0.47752	0.63	0.999985	1738	2	0.065729	0.19236	0.36168	0.991945	1016	1	0.065729
RNASE4	5	0.47849	0.63086	0.999985	1739	2	0.011643	0.8535	0.85603	0.999998	2490	1	0.011643
MMP17	5	0.47898	0.63126	0.999985	1740	2	0.04295	0.012427	0.042006	0.780528	154	1	0.04295
WNK1	5	0.47914	0.6314	0.999985	1741	2	-0.048961	0.9635	0.96306	0.999998	2838	0	-0.048961
EXTL2	4	0.4801	0.61444	0.999985	1742	1	0.16429	0.060511	0.14156	0.929763	453	3	0.16429
DCLK3	5	0.48222	0.63396	0.999985	1743	1	0.15211	0.038275	0.11018	0.910632	335	3	0.15211
CDKN2A	4	0.48243	0.61541	0.999985	1744	1	0.83113	0.037984	0.096575	0.895488	331	2	0.83113
FKBP1B	3	0.4827	0.5396	0.999985	1745	1	0.099802	0.041865	0.10152	0.897714	361	2	0.099802
AMHR2	5	0.48316	0.63475	0.999985	1746	1	0.073889	0.49663	0.64334	0.999998	1800	2	0.073889
FABP2	2	0.48359	0.49004	0.999985	1747	1	0.060209	0.29143	0.32628	0.976468	1318	1	0.060209
PARP2	5	0.48369	0.63519	0.999985	1748	2	-0.0049689	0.49582	0.64262	0.999998	1798	2	-0.0049689
CRLF2	5	0.48385	0.63534	0.999985	1749	2	0.046041	0.077378	0.18728	0.938259	544	2	0.046041
CDKL2	4	0.48398	0.61606	0.999985	1750	1	0.089857	0.058765	0.13811	0.929763	449	2	0.089857
MERTK	3	0.48454	0.54068	0.999985	1751	1	0.16475	0.1978	0.30931	0.971184	1037	2	0.16475
RDH12	5	0.48499	0.63627	0.999985	1752	2	-0.022949	0.27172	0.45173	0.999998	1257	2	-0.022949
PRKCI	5	0.48503	0.6363	0.999985	1753	1	0.42551	0.002728	0.011671	0.636432	43	3	0.42551
TGM2	5	0.48515	0.63641	0.999985	1754	2	0.00052716	0.15549	0.30801	0.971184	901	2	0.00052716
F9	5	0.48629	0.63727	0.999985	1755	2	-0.097093	0.37202	0.53539	0.999998	1512	1	-0.097093
BCR	3	0.48637	0.54185	0.999985	1756	1	-0.055118	0.82113	0.82236	0.999998	2416	0	-0.055118
TNFRSF12A	5	0.48645	0.63743	0.999985	1757	2	-0.083912	0.55618	0.6966	0.999998	1898	2	-0.083912
MRE11	2	0.487	0.49308	0.999985	1758	1	0.12588	0.54051	0.54198	0.999998	1870	1	0.12588
IL1R1	5	0.4871	0.638	0.999985	1759	2	0.073028	0.45083	0.60329	0.999998	1704	2	0.073028
ACADS	5	0.48712	0.63801	0.999985	1760	1	-0.072505	0.50161	0.64765	0.999998	1805	2	-0.072505
PRKG2	5	0.48726	0.63812	0.999985	1761	2	-0.0063316	0.39676	0.5567	0.999998	1578	1	-0.0063316
CYP4B1	5	0.48791	0.63868	0.999985	1762	2	-0.083735	0.81616	0.8273	0.999998	2401	1	-0.083735
AANAT	5	0.48807	0.63881	0.999985	1763	2	-0.029666	0.37451	0.53736	0.999998	1517	2	-0.029666
CHST12	5	0.4892	0.63974	0.999985	1764	2	-0.062971	0.39065	0.55137	0.999998	1559	1	-0.062971
PVR	3	0.48926	0.54363	0.999985	1765	1	0.050353	0.43338	0.50004	0.999998	1669	1	0.050353
CHST6	3	0.48957	0.54384	0.999985	1766	1	-0.0081	0.61547	0.62793	0.999998	1995	1	-0.0081
FAAH	5	0.48969	0.64016	0.999985	1767	2	0.082383	0.080698	0.19244	0.938259	560	2	0.082383
CP	5	0.49001	0.64045	0.999985	1768	2	0.054638	0.87692	0.8773	0.999998	2558	1	0.054638
PSAT1	4	0.49051	0.61896	0.999985	1769	1	0.028873	0.26987	0.41009	0.996678	1251	2	0.028873
CDKL5	5	0.49098	0.64128	0.999985	1770	2	0.030084	0.85084	0.85382	0.999998	2488	1	0.030084
SLCO4C1	5	0.4913	0.64154	0.999985	1771	2	-0.072741	0.14203	0.28767	0.966162	855	1	-0.072741
AURKA	1	0.49159	0.49063	0.999985	1772	0	-0.022441	0.50841	0.50751	0.999998	1812	0	-0.022441
KCTD8	5	0.49162	0.64182	0.999985	1773	2	0.022314	0.84584	0.84968	0.999998	2477	1	0.022314
UGT1A3	4	0.49166	0.61944	0.999985	1774	1	1.0893	0.0074717	0.025556	0.716989	103	2	1.0893
TNFSF11	3	0.49199	0.54537	0.999985	1775	1	-0.06485	0.62048	0.63179	0.999998	2005	1	-0.06485
TYMP	4	0.49357	0.6202	0.999985	1776	1	-0.066249	0.061187	0.14283	0.929763	459	1	-0.066249
AOX1	5	0.49359	0.64349	0.999985	1777	1	-0.03604	0.40874	0.56717	0.999998	1605	2	-0.03604
FXYD2	4	0.49414	0.62044	0.999985	1778	1	0.32718	0.006101	0.021023	0.681449	86	3	0.32718
CASR	3	0.49472	0.54707	0.999985	1779	1	-0.069798	0.33256	0.44171	0.999998	1415	1	-0.069798
RETSAT	5	0.49543	0.64504	0.999985	1780	1	0.02598	0.24665	0.43104	0.998739	1196	2	0.02598
KLK7	5	0.49589	0.64544	0.999985	1781	2	-0.013695	0.53027	0.67316	0.999998	1853	2	-0.013695
ANPEP	5	0.49612	0.64564	0.999985	1782	2	-0.055965	0.3638	0.52833	0.999998	1493	2	-0.055965
LSM6	2	0.49661	0.50166	0.999985	1783	1	1.1087	0.011071	0.020762	0.681449	142	1	1.1087
CCR9	5	0.49663	0.64607	0.999985	1784	2	0.057053	0.38905	0.54995	0.999998	1554	2	0.057053
POLE3	3	0.49667	0.54838	0.999985	1785	1	-0.25952	0.57702	0.59792	0.999998	1940	1	-0.25952
CBR1	3	0.49698	0.54857	0.999985	1786	1	0.085512	0.27955	0.41264	0.996678	1284	2	0.085512
NUDT9	4	0.49736	0.62179	0.999985	1787	1	-0.043116	0.51178	0.61621	0.999998	1820	1	-0.043116
APRT	5	0.49749	0.6468	0.999985	1788	1	0.11888	0.20495	0.3796	0.995829	1054	3	0.11888
BCAT2	3	0.49758	0.54901	0.999985	1789	1	-0.027341	0.81152	0.8129	0.999998	2390	0	-0.027341
SERPINB6	5	0.49818	0.64736	0.999985	1790	1	0.094496	0.068082	0.17201	0.938259	489	3	0.094496
ADAM17	5	0.49888	0.64795	0.999985	1791	2	-0.085665	0.68263	0.75322	0.999998	2116	1	-0.085665
IL6R	5	0.49909	0.6481	0.999985	1792	1	0.11695	0.21517	0.39441	0.996678	1090	3	0.11695
PTH2R	5	0.49955	0.64841	0.999985	1793	1	-0.053138	0.3903	0.55105	0.999998	1557	2	-0.053138
F10	5	0.50001	0.64881	0.999985	1794	2	-0.041318	0.96066	0.96028	0.999998	2829	0	-0.041318
TRPV5	5	0.50065	0.64929	0.999985	1795	2	-0.029378	0.2079	0.38386	0.995829	1062	2	-0.029378
MYLK3	5	0.50091	0.64951	0.999985	1796	1	0.02039	0.066791	0.16997	0.938259	477	2	0.02039
OR4D1	3	0.50192	0.5519	0.999985	1797	1	-0.039038	0.36235	0.45825	0.999998	1486	1	-0.039038
GRIK2	5	0.5025	0.65096	0.999985	1798	1	0.048791	0.12254	0.25802	0.954046	774	2	0.048791
MYH6	5	0.50341	0.65172	0.999985	1799	1	0.037245	0.055993	0.15182	0.938259	437	2	0.037245
TIMP3	5	0.50386	0.65211	0.999985	1800	1	0.060546	0.74015	0.78131	0.999998	2232	1	0.060546
CDK4	2	0.50501	0.50937	0.999985	1801	1	-0.045626	0.63763	0.63852	0.999998	2036	0	-0.045626
ICK	5	0.50522	0.65323	0.999985	1802	1	0.10783	0.047248	0.13251	0.929763	395	4	0.10783
CD200	2	0.50579	0.51009	0.999985	1803	1	0.024405	0.42455	0.43539	0.998739	1644	1	0.024405
TRPA1	5	0.50595	0.65377	0.999985	1804	2	0.099367	0.16722	0.3252	0.97494	938	3	0.099367
SIGMAR1	5	0.50627	0.65405	0.999985	1805	2	-0.074259	0.62989	0.73085	0.999998	2027	1	-0.074259
PTH1R	5	0.50659	0.6543	0.999985	1806	2	0.0046083	0.79699	0.81438	0.999998	2354	1	0.0046083
HLA-DRA	5	0.50675	0.65444	0.999985	1807	2	-0.0033356	0.90823	0.90775	0.999998	2658	0	-0.0033356
CAMK2D	5	0.50826	0.65565	0.999985	1808	1	0.15721	0.030936	0.091497	0.895488	282	4	0.15721
XRCC4	4	0.50844	0.62679	0.999985	1809	1	0.37737	0.0087846	0.029724	0.722654	116	2	0.37737
MCAM	5	0.50915	0.65644	0.999985	1810	2	0.071967	0.49049	0.63793	0.999998	1790	2	0.071967
CNTNAP1	5	0.50931	0.65662	0.999985	1811	2	0.15151	0.10316	0.22826	0.938259	684	3	0.15151
TACR2	5	0.51011	0.65733	0.999985	1812	2	-0.028399	0.8091	0.82245	0.999998	2385	1	-0.028399
HBB	5	0.51122	0.65835	0.999985	1813	2	-0.047661	0.38044	0.54266	0.999998	1535	2	-0.047661
EHMT1	4	0.51123	0.62809	0.999985	1814	1	-0.030359	0.94687	0.94659	0.999998	2782	0	-0.030359
MTOR	5	0.51285	0.65973	0.999985	1815	2	-0.37489	0.95249	0.95223	0.999998	2800	0	-0.37489
LCTL	5	0.51352	0.66029	0.999985	1816	1	-0.037147	0.71885	0.77036	0.999998	2187	1	-0.037147
YAP1	5	0.51374	0.66051	0.999985	1817	1	0.089954	0.061094	0.1604	0.938259	455	2	0.089954
PLAT	5	0.51394	0.66066	0.999985	1818	2	0.16857	0.050663	0.14063	0.929763	412	3	0.16857
CD247	5	0.51497	0.66155	0.999985	1819	2	0.073929	0.098151	0.22016	0.938259	652	2	0.073929
ARF1	5	0.51617	0.66265	0.999985	1820	2	0.19209	0.094587	0.21467	0.938259	625	3	0.19209
PTGES3	3	0.51658	0.56131	0.999985	1821	1	0.39425	0.31154	0.43031	0.998739	1368	1	0.39425
RPL19	3	0.51658	0.56131	0.999985	1822	1	0.18631	0.20414	0.31763	0.973865	1050	2	0.18631
FCGR2B	3	0.51658	0.56131	0.999985	1823	1	0.076893	0.47809	0.52863	0.999998	1760	1	0.076893
PSMB3	3	0.51658	0.56131	0.999985	1824	1	0.38779	0.32755	0.43916	0.999998	1408	1	0.38779
PLA2G7	4	0.51658	0.63052	0.999985	1825	1	0.10441	0.1138	0.23989	0.945006	735	3	0.10441
KRT18	5	0.51663	0.66307	0.999985	1826	1	0.051977	0.33396	0.50318	0.999998	1422	1	0.051977
CD9	5	0.5176	0.66398	0.999985	1827	2	0.068721	0.54371	0.68524	0.999998	1876	1	0.068721
HSPG2	5	0.51903	0.66522	0.999985	1828	2	-0.076255	0.92428	0.92396	0.999998	2708	0	-0.076255
NEDD4L	5	0.51919	0.66533	0.999985	1829	2	0.086829	0.086265	0.20137	0.938259	584	2	0.086829
L3MBTL3	5	0.51951	0.66559	0.999985	1830	2	-0.073336	0.90526	0.9047	0.999998	2647	0	-0.073336
DYRK1B	4	0.52116	0.6325	0.999985	1831	1	0.094546	0.13698	0.2717	0.96504	826	2	0.094546
MUSK	5	0.52192	0.6677	0.999985	1832	1	0.018343	0.24919	0.43313	0.998739	1202	2	0.018343
HTR1F	4	0.52208	0.63291	0.999985	1833	1	0.16827	0.12114	0.25264	0.948951	766	3	0.16827
TNFSF13B	5	0.5222	0.66795	0.999985	1834	2	-0.015588	0.36018	0.52528	0.999998	1479	2	-0.015588
OPRM1	5	0.52302	0.66859	0.999985	1835	1	-0.040885	0.73126	0.77655	0.999998	2215	1	-0.040885
ACAN	5	0.52458	0.66992	0.999985	1836	2	-0.090592	0.93162	0.93138	0.999998	2736	0	-0.090592
ACADM	3	0.52517	0.56712	0.999985	1837	1	-0.027095	0.68513	0.68789	0.999998	2120	1	-0.027095
DACH1	5	0.52537	0.6706	0.999985	1838	2	-0.070073	0.32156	0.49305	0.999998	1392	1	-0.070073
ALDH1L1	5	0.52553	0.67074	0.999985	1839	2	0.014226	0.38583	0.54733	0.999998	1546	1	0.014226
SYT2	5	0.52565	0.67085	0.999985	1840	2	-0.04007	0.83628	0.84184	0.999998	2445	1	-0.04007
SSTR2	4	0.52589	0.63468	0.999985	1841	1	0.089792	0.2087	0.34673	0.982293	1065	2	0.089792
PAPSS1	5	0.52632	0.67142	0.999985	1842	2	-0.028816	0.90776	0.90724	0.999998	2656	0	-0.028816
GPA33	3	0.52719	0.56841	0.999985	1843	1	0.38201	0.033652	0.083196	0.874987	305	2	0.38201
NISCH	5	0.52822	0.67293	0.999985	1844	2	-0.03937	0.18229	0.34703	0.982293	981	1	-0.03937
PARP1	4	0.52825	0.63579	0.999985	1845	1	0.15822	0.10017	0.21539	0.938259	663	2	0.15822
CHST8	5	0.52995	0.67453	0.999985	1846	2	-0.062852	0.86966	0.87014	0.999998	2538	1	-0.062852
OTC	2	0.53024	0.53317	0.999985	1847	1	-0.067813	0.77533	0.77486	0.999998	2304	0	-0.067813
CYP20A1	5	0.5309	0.67535	0.999985	1848	2	-0.011456	0.13481	0.27678	0.96504	820	2	-0.011456
CD3G	4	0.53113	0.6371	0.999985	1849	1	0.17441	0.048526	0.11791	0.924028	401	3	0.17441
P2RY2	4	0.53149	0.63729	0.999985	1850	1	0.079349	0.7071	0.72716	0.999998	2163	1	0.079349
PLCB3	5	0.53216	0.67648	0.999985	1851	1	-0.02177	0.61479	0.72485	0.999998	1993	1	-0.02177
GMPR	4	0.534	0.63836	0.999985	1852	1	-0.086408	0.66803	0.70147	0.999998	2089	1	-0.086408
TRPV4	5	0.5342	0.67831	0.999985	1853	2	0.084802	0.12167	0.25666	0.950526	770	3	0.084802
AURKC	4	0.53525	0.63893	0.999985	1854	1	0.2495	0.0095842	0.032283	0.736757	125	3	0.2495
RPS6KA2	3	0.53737	0.57486	0.999985	1855	1	-0.050276	0.64547	0.65295	0.999998	2050	1	-0.050276
OAT	4	0.54288	0.64255	0.999985	1856	1	-0.023875	0.33749	0.48023	0.999998	1433	1	-0.023875
MAPK8	3	0.54332	0.57904	0.999985	1857	1	-0.056735	0.28638	0.41655	0.996678	1308	1	-0.056735
SLC16A5	4	0.54437	0.6432	0.999985	1858	1	-0.065675	0.73823	0.74954	0.999998	2229	1	-0.065675
SMPD3	5	0.54476	0.6873	0.999985	1859	2	-0.0071486	0.37952	0.54189	0.999998	1530	2	-0.0071486
NDUFA7	4	0.54762	0.6447	0.999985	1860	1	0.15386	0.10188	0.21849	0.938259	675	3	0.15386
FHIT	3	0.54768	0.58197	0.999985	1861	1	0.080518	0.27513	0.40739	0.996678	1268	2	0.080518
NFS1	5	0.5482	0.69028	0.999985	1862	2	-0.16967	0.082941	0.19615	0.938259	571	2	-0.16967
S1PR3	5	0.5482	0.69028	0.999985	1863	2	-0.062718	0.23574	0.42204	0.996678	1160	2	-0.062718
CYP3A43	5	0.5482	0.69028	0.999985	1864	2	0.097297	0.16302	0.31909	0.973865	922	3	0.097297
MMP20	5	0.5482	0.69028	0.999985	1865	2	-0.035508	0.8186	0.82889	0.999998	2408	1	-0.035508
CNR1	5	0.5482	0.69028	0.999985	1866	2	-0.066886	0.3949	0.55508	0.999998	1573	2	-0.066886
TUBB6	5	0.5482	0.69028	0.999985	1867	2	-0.062558	0.097643	0.21941	0.938259	646	1	-0.062558
ASPH	5	0.5482	0.69028	0.999985	1868	2	0.26306	0.07553	0.18408	0.938259	533	3	0.26306
UQCR11	5	0.5482	0.69028	0.999985	1869	2	-0.040294	0.92681	0.92649	0.999998	2718	0	-0.040294
SKP1	5	0.5482	0.69028	0.999985	1870	2	-0.16967	0.022591	0.069213	0.818268	238	2	-0.16967
NPPA	5	0.5482	0.69028	0.999985	1871	2	0.14411	0.12503	0.26179	0.961364	780	3	0.14411
SULF1	4	0.54989	0.64585	0.999985	1872	1	-0.032694	0.66286	0.69823	0.999998	2080	1	-0.032694
THRB	4	0.55024	0.64601	0.999985	1873	1	0.14368	0.11892	0.24868	0.945006	759	2	0.14368
CYP39A1	4	0.55076	0.64626	0.999985	1874	1	0.13168	0.17297	0.30935	0.971184	956	2	0.13168
ACY1	4	0.55093	0.64636	0.999985	1875	1	0.036876	0.62228	0.67354	0.999998	2011	1	0.036876
NPR2	4	0.55111	0.64645	0.999985	1876	1	-0.0079772	0.86206	0.86161	0.999998	2515	0	-0.0079772
ACE	4	0.55128	0.64651	0.999985	1877	1	-0.025835	0.4053	0.55092	0.999998	1594	1	-0.025835
TESK1	4	0.55337	0.64759	0.999985	1878	1	0.0018253	0.87534	0.87489	0.999998	2555	0	0.0018253
ATF1	5	0.55377	0.69529	0.999985	1879	1	0.18665	0.051571	0.14293	0.929763	416	3	0.18665
VCAN	4	0.55458	0.64818	0.999985	1880	1	0.097624	0.36501	0.50878	0.999998	1494	2	0.097624
IL23A	3	0.55507	0.58727	0.999985	1881	1	-0.054811	0.427	0.49613	0.999998	1650	1	-0.054811
S100A4	4	0.55561	0.64866	0.999985	1882	1	0.23923	0.040135	0.10089	0.896803	350	3	0.23923
DRD1	4	0.55699	0.64928	0.999985	1883	1	0.00042245	0.73985	0.75077	0.999998	2231	1	0.00042245
RRM1	4	0.55734	0.64945	0.999985	1884	1	-0.23076	0.24625	0.38565	0.995829	1194	1	-0.23076
MADCAM1	5	0.55812	0.69915	0.999985	1885	1	0.056736	0.62953	0.73075	0.999998	2026	1	0.056736
NAGS	4	0.55837	0.64996	0.999985	1886	1	0.087831	0.43303	0.57991	0.999998	1668	2	0.087831
CD80	4	0.55906	0.65023	0.999985	1887	1	0.0030533	0.39329	0.53866	0.999998	1569	2	0.0030533
ANXA5	5	0.55998	0.70081	0.999985	1888	1	-0.061564	0.22556	0.40916	0.996678	1122	1	-0.061564
PPARG	5	0.56035	0.70111	0.999985	1889	2	-0.065702	0.076262	0.18532	0.938259	536	2	-0.065702
PDE4A	5	0.5607	0.70136	0.999985	1890	1	0.064226	0.073898	0.18152	0.938259	525	2	0.064226
ATP6V1C1	2	0.5617	0.5634	0.999985	1891	1	-0.10395	0.76044	0.76022	0.999998	2273	0	-0.10395
HRH4	2	0.5617	0.5634	0.999985	1892	1	-0.50829	0.59803	0.59916	0.999998	1971	0	-0.50829
S100A1	2	0.5617	0.5634	0.999985	1893	1	-0.11371	0.84503	0.84441	0.999998	2474	0	-0.11371
SLC2A3	2	0.5617	0.5634	0.999985	1894	1	0.10016	0.12367	0.20333	0.938259	778	1	0.10016
PRPF4	5	0.56204	0.70263	0.999985	1895	2	0.28683	0.022591	0.069213	0.818268	239	3	0.28683
SMPD1	4	0.56308	0.65217	0.999985	1896	1	0.20775	0.05303	0.12699	0.925405	432	3	0.20775
CFTR	5	0.56373	0.70405	0.999985	1897	2	-0.024217	0.86394	0.86502	0.999998	2523	1	-0.024217
GRIK3	5	0.56387	0.70416	0.999985	1898	1	0.1864	0.11683	0.24942	0.945006	752	3	0.1864
CACNA1H	5	0.56428	0.70457	0.999985	1899	1	0.093736	0.11396	0.24521	0.945006	736	3	0.093736
IKBKE	5	0.56448	0.70474	0.999985	1900	1	0.03411	0.10456	0.23047	0.938259	693	2	0.03411
PRPF8	5	0.56489	0.70508	0.999985	1901	1	1.0865	0.025416	0.076998	0.850955	254	3	1.0865
TF	5	0.56511	0.70532	0.999985	1902	2	-0.00037425	0.094718	0.21492	0.938259	626	2	-0.00037425
MAPKAPK3	3	0.56525	0.59448	0.999985	1903	1	-0.0041691	0.76088	0.76181	0.999998	2276	0	-0.0041691
SLC28A1	3	0.56552	0.59464	0.999985	1904	1	-0.040048	0.53137	0.56467	0.999998	1856	1	-0.040048
HTR2A	5	0.56634	0.70633	0.999985	1905	2	0.024357	0.13357	0.27484	0.96504	815	2	0.024357
TYK2	5	0.56672	0.70662	0.999985	1906	1	-0.049293	0.43829	0.59269	0.999998	1676	2	-0.049293
SFTPA1	4	0.56673	0.65384	0.999985	1907	1	-0.0096579	0.56605	0.64286	0.999998	1919	1	-0.0096579
RYR2	5	0.56695	0.70684	0.999985	1908	2	-0.08444	0.87202	0.87236	0.999998	2546	1	-0.08444
MAPK3	5	0.56733	0.70715	0.999985	1909	1	0.18377	0.08005	0.19141	0.938259	559	3	0.18377
NOS2	5	0.56748	0.7073	0.999985	1910	2	-0.056642	0.31719	0.48953	0.999998	1382	1	-0.056642
SOD3	4	0.56825	0.6546	0.999985	1911	1	-0.015273	0.89956	0.89948	0.999998	2629	0	-0.015273
UBE2I	1	0.56843	0.56752	0.999985	1912	0	0.18339	0.43157	0.43079	0.998739	1665	0	0.18339
SLC16A6	5	0.56996	0.7093	0.999985	1913	1	-0.060465	0.58918	0.71558	0.999998	1954	1	-0.060465
NDUFA4L2	3	0.57001	0.59797	0.999985	1914	1	-0.087329	0.75478	0.75606	0.999998	2262	0	-0.087329
ACAA1	4	0.57011	0.65547	0.999985	1915	1	-0.000808	0.40508	0.55071	0.999998	1591	1	-0.000808
SLC22A11	5	0.57016	0.7095	0.999985	1916	2	0.094982	0.12061	0.25506	0.948951	765	3	0.094982
BAAT	4	0.57061	0.65571	0.999985	1917	1	0.14513	0.074605	0.1684	0.938259	529	3	0.14513
VCAM1	5	0.57092	0.71024	0.999985	1918	2	-0.040982	0.43089	0.58632	0.999998	1662	1	-0.040982
PPP3R1	4	0.57095	0.65588	0.999985	1919	1	-0.078561	0.15319	0.28864	0.967946	893	1	-0.078561
IL13	5	0.57153	0.71073	0.999985	1920	2	-0.058422	0.90835	0.90787	0.999998	2659	0	-0.058422
PLA2G2A	4	0.5717	0.65625	0.999985	1921	1	0.025966	0.42641	0.57291	0.999998	1647	2	0.025966
NDUFA3	3	0.57177	0.59921	0.999985	1922	1	-0.12533	0.69794	0.69992	0.999998	2144	1	-0.12533
MMAA	5	0.57177	0.71097	0.999985	1923	1	0.082305	0.12933	0.26838	0.964913	800	3	0.082305
HTR3B	5	0.57199	0.71113	0.999985	1924	2	0.13669	0.18172	0.34623	0.982293	979	3	0.13669
STK25	4	0.57313	0.65699	0.999985	1925	1	0.041899	0.39143	0.53666	0.999998	1562	2	0.041899
KCNJ8	5	0.57318	0.71218	0.999985	1926	1	-0.0088136	0.45081	0.60325	0.999998	1703	1	-0.0088136
CMAS	5	0.57358	0.71256	0.999985	1927	1	0.15785	0.039468	0.11299	0.912159	345	4	0.15785
TUBA4A	5	0.57382	0.7128	0.999985	1928	2	-0.073309	0.96887	0.96849	0.999998	2857	0	-0.073309
AHSA1	4	0.5743	0.65754	0.999985	1929	1	-0.011819	0.69263	0.71745	0.999998	2135	1	-0.011819
CDK5R1	5	0.57473	0.71355	0.999985	1930	2	0.21017	0.063439	0.16441	0.938259	465	3	0.21017
P3H3	5	0.57638	0.7151	0.999985	1931	1	0.17862	0.083927	0.19773	0.938259	575	3	0.17862
IL12B	4	0.57664	0.65867	0.999985	1932	1	0.084921	0.20835	0.34634	0.982293	1064	2	0.084921
KCND2	4	0.57697	0.65887	0.999985	1933	1	0.32491	0.0060774	0.020954	0.681449	85	3	0.32491
LAMC3	5	0.57738	0.71598	0.999985	1934	1	0.41936	0.0052078	0.021447	0.681449	78	4	0.41936
SULT1E1	4	0.57747	0.65915	0.999985	1935	1	0.02596	0.66033	0.69664	0.999998	2073	1	0.02596
PSMB8	5	0.57761	0.71616	0.999985	1936	2	-0.072096	0.49009	0.63755	0.999998	1789	2	-0.072096
KCNK10	4	0.57847	0.65962	0.999985	1937	1	-0.011955	0.88824	0.88769	0.999998	2593	0	-0.011955
PLOD3	5	0.57852	0.71695	0.999985	1938	2	-0.0047405	0.21647	0.39637	0.996678	1097	2	-0.0047405
ESR2	5	0.57973	0.718	0.999985	1939	2	0.054082	0.74854	0.78596	0.999998	2248	1	0.054082
DIO1	3	0.57996	0.60529	0.999985	1940	1	-0.074951	0.15586	0.25484	0.948951	902	1	-0.074951
WNT5A	4	0.58029	0.66059	0.999985	1941	1	0.040683	0.23223	0.37091	0.993761	1144	2	0.040683
MEFV	5	0.58049	0.7187	0.999985	1942	2	-0.08903	0.53935	0.6814	0.999998	1866	1	-0.08903
KCNQ4	4	0.58078	0.66082	0.999985	1943	1	-0.081439	0.91252	0.91225	0.999998	2673	0	-0.081439
PDE6B	5	0.58114	0.71927	0.999985	1944	1	0.0013626	0.8597	0.86129	0.999998	2509	1	0.0013626
SCN4B	3	0.58209	0.60684	0.999985	1945	1	-0.018605	0.72241	0.72384	0.999998	2194	1	-0.018605
GRIK1	5	0.58306	0.7209	0.999985	1946	2	0.20065	0.076202	0.18519	0.938259	535	3	0.20065
MATK	5	0.58341	0.72117	0.999985	1947	1	-0.082791	0.84239	0.84687	0.999998	2465	1	-0.082791
KCNMB1	4	0.58342	0.66213	0.999985	1948	1	0.035149	0.34511	0.48822	0.999998	1443	2	0.035149
ADRA1A	5	0.58371	0.72143	0.999985	1949	1	0.085007	0.10999	0.23891	0.945006	715	3	0.085007
CXCR4	5	0.58411	0.7218	0.999985	1950	2	-0.096525	0.81687	0.82772	0.999998	2403	1	-0.096525
SIGLEC8	5	0.58426	0.72196	0.999985	1951	2	0.047433	0.62684	0.72964	0.999998	2020	1	0.047433
GRM1	5	0.5843	0.72198	0.999985	1952	1	0.0076785	0.042667	0.12098	0.925404	366	2	0.0076785
COX7B	1	0.58445	0.58372	0.999985	1953	0	0.15852	0.41555	0.41503	0.996678	1624	0	0.15852
VWF	5	0.58562	0.72319	0.999985	1954	2	-0.0060197	0.8926	0.89275	0.999998	2606	0	-0.0060197
SCYL1	5	0.58622	0.72371	0.999985	1955	2	-0.10004	0.25823	0.4407	0.999998	1223	2	-0.10004
GSPT1	4	0.58686	0.66385	0.999985	1956	1	0.31343	0.74375	0.75369	0.999998	2238	1	0.31343
ANO1	4	0.58752	0.66416	0.999985	1957	1	0.031661	0.59578	0.65872	0.999998	1969	1	0.031661
ADH1A	1	0.58754	0.58692	0.999985	1958	0	0.05897	0.41246	0.41191	0.996678	1612	0	0.05897
PRMT1	3	0.58772	0.61116	0.999985	1959	1	-0.11236	0.37191	0.46374	0.999998	1510	1	-0.11236
REN	5	0.58792	0.72521	0.999985	1960	1	0.21426	0.12636	0.26386	0.961364	787	3	0.21426
ALDH3A2	5	0.58802	0.72531	0.999985	1961	2	-0.085904	0.82752	0.83544	0.999998	2427	1	-0.085904
SCN1B	5	0.58832	0.72559	0.999985	1962	2	-0.031523	0.92793	0.92765	0.999998	2725	0	-0.031523
KCNJ6	5	0.58899	0.72619	0.999985	1963	1	-0.014386	0.299	0.47432	0.999998	1338	2	-0.014386
SLC28A3	5	0.58938	0.72652	0.999985	1964	2	0.046075	0.071788	0.1781	0.938259	515	2	0.046075
PARK7	4	0.58947	0.66514	0.999985	1965	1	0.095772	0.24362	0.38297	0.995829	1184	2	0.095772
TNKS	5	0.59055	0.72758	0.999985	1966	1	0.26544	0.046606	0.13086	0.929763	390	4	0.26544
YARS2	2	0.59106	0.59229	0.999985	1967	1	0.030901	0.59914	0.60026	0.999998	1972	0	0.030901
NGFR	5	0.5919	0.7288	0.999985	1968	1	0.02628	0.35461	0.52074	0.999998	1471	2	0.02628
LTBR	3	0.59212	0.61435	0.999985	1969	1	-0.15332	0.57501	0.59642	0.999998	1934	1	-0.15332
F13A1	5	0.59221	0.72906	0.999985	1970	2	-0.076244	0.3766	0.53919	0.999998	1521	2	-0.076244
CTSD	5	0.59244	0.7293	0.999985	1971	2	-0.083418	0.86861	0.86928	0.999998	2536	1	-0.083418
HSD17B8	5	0.59311	0.7299	0.999985	1972	2	0.071268	0.52148	0.66538	0.999998	1841	2	0.071268
EHMT2	4	0.59344	0.66724	0.999985	1973	1	0.0044527	0.28339	0.42394	0.996678	1301	2	0.0044527
OR4K14	4	0.59369	0.66737	0.999985	1974	1	0.080059	0.11712	0.24552	0.945006	754	2	0.080059
neg-control	49	0.59406	0.92879	0.999985	1975	16	0.041443	0.0096677	0.076545	0.850955	128	24	0.041443
TGFBR1	3	0.59525	0.61676	0.999985	1976	1	0.062427	0.31005	0.42955	0.998739	1364	1	0.062427
GLTP	4	0.59851	0.66974	0.999985	1977	1	-0.027705	0.7183	0.73498	0.999998	2186	1	-0.027705
AGTR2	4	0.60011	0.67059	0.999985	1978	1	-0.042262	0.37175	0.51615	0.999998	1509	1	-0.042262
SORD	5	0.60035	0.73232	0.999985	1979	1	0.065796	0.38069	0.54286	0.999998	1536	2	0.065796
ADRB2	5	0.60054	0.73239	0.999985	1980	1	0.096977	0.24292	0.42797	0.998739	1182	2	0.096977
MRTFA	4	0.60106	0.67103	0.999985	1981	1	0.071697	0.3928	0.5381	0.999998	1565	2	0.071697
NECTIN4	4	0.60138	0.67119	0.999985	1982	1	0.14641	0.072332	0.16413	0.938259	516	2	0.14641
UNG	3	0.60224	0.62186	0.999985	1983	1	-0.013045	0.22546	0.34517	0.982293	1121	1	-0.013045
RAP1GAP	5	0.60225	0.73291	0.999985	1984	1	0.0013098	0.48288	0.6313	0.999998	1773	2	0.0013098
LGALS9	4	0.60249	0.67175	0.999985	1985	1	0.017236	0.57979	0.65014	0.999998	1942	1	0.017236
OR2D2	3	0.60314	0.6225	0.999985	1986	1	0.072872	0.78533	0.78649	0.999998	2330	0	0.072872
DAPP1	4	0.60344	0.67223	0.999985	1987	1	0.025894	0.54744	0.63342	0.999998	1885	1	0.025894
SLC8A1	5	0.60348	0.73331	0.999985	1988	1	0.20507	0.0078289	0.029156	0.722654	109	4	0.20507
TNFRSF1B	5	0.60376	0.73342	0.999985	1989	1	0.051453	0.21123	0.38869	0.995829	1075	2	0.051453
AK8	3	0.60391	0.62315	0.999985	1990	1	0.054551	0.59342	0.61065	0.999998	1963	1	0.054551
MCAT	4	0.60487	0.67294	0.999985	1991	1	1.2685	0.037984	0.096575	0.895488	333	3	1.2685
SLC22A16	5	0.60508	0.73389	0.999985	1992	1	0.043134	0.43467	0.58961	0.999998	1670	2	0.043134
CDK1	3	0.60557	0.62445	0.999985	1993	1	-0.10402	0.010076	0.026825	0.722654	134	1	-0.10402
NSDHL	3	0.6057	0.62453	0.999985	1994	1	0.11343	0.13097	0.22214	0.938259	808	2	0.11343
CPT1B	4	0.60708	0.67409	0.999985	1995	1	-0.028167	0.022019	0.063308	0.818268	233	1	-0.028167
GANC	2	0.60738	0.60826	0.999985	1996	0	-0.010324	0.35368	0.37609	0.995757	1469	1	-0.010324
CA4	4	0.60943	0.67529	0.999985	1997	1	0.126	0.1945	0.33191	0.976509	1023	2	0.126
KCNQ5	2	0.6102	0.61113	0.999985	1998	0	0.096062	0.24435	0.28989	0.968448	1189	1	0.096062
SLC29A4	4	0.61084	0.67596	0.999985	1999	1	0.064262	0.10267	0.21978	0.938259	680	2	0.064262
[truncated: 996 more rows]
