# Supplementary material for: Riboflavin metabolism shapes FSP1-driven ferroptosis resistance
Source: Nat Cell Biol. 2026 Mar 13;28(4):696–706. doi: 10.1038/s41556-025-01856-x (PMC13086581; doi:10.1038/s41556-025-01856-x)
Supplement: Supplementary file 5 — Proteomic analysis [file 41556_2025_1856_MOESM5_ESM.xlsx]

## Sheet: Introduction
Sheet Name	Descriptions
Protein Group_Time series	Proteome expression during RbF treatment across timepoints
Flavoproteins expression	Expression of flavoproteins during RbF treatment across timepoints
DEPs Timeseries	Differentially Expressed Proteins (DEPs) during RbF treatment across timepoints
Protein Group-RoF, RbF	Proteomic expression during RbF and RbF treatment
DEPs- RoF,RbF	Differentially Expressed Proteins (DEPs) during RbF and RbF treatment

## Sheet: Protein Group_Time series
PG.ProteinGroups	PG.Genes	PG.Organisms	PG.ProteinDescriptions	A375 parental - 1	A375 parental - 2	A375 parental - 3	A375 parental - 4	A375 parental - 5	A375 FLAD1 KO - 1	A375 FLAD1 KO - 2	A375 FLAD1 KO - 3	A375 FLAD1 KO - 4	A375 FLAD1 KO - 5	A375 FLAD1 KO addback - 1	A375 FLAD1 KO addback -2	A375 FLAD1 KO addback - 3	A375 FLAD1 KO addback - 4	A375 FLAD1 KO addback - 5	A375 with vitamin B2 - 24 h - 1	A375 with vitamin B2 - 24 h -2	A375 with vitamin B2 - 24 h - 3	A375 with vitamin B2 - 24 h - 4	A375 with vitamin B2 - 24 h - 5	A375 without vitamin B2 - 24 h - 1	A375 without vitamin B2 - 24 h - 2	A375 without vitamin B2 - 24 h - 3	A375 without vitamin B2 - 24 h - 4	A375 without vitamin B2 - 24 h - 5	A375 with vitamin B2 - 48 h - 1	A375 with vitamin B2 - 48 h - 2	A375 with vitamin B2 - 48 h - 3	A375 with vitamin B2 - 48 h - 4	A375 with vitamin B2 - 48 h - 5	A375 without vitamin B2 - 48 h - 1	A375 without vitamin B2 - 48 h - 2	A375 without vitamin B2 - 48 h - 3	A375 without vitamin B2 - 48 h - 4	A375 without vitamin B2 - 48 h - 5	A375 with vitamin B2 - 96 h - 1	A375 with vitamin B2 - 96 h - 2	A375 with vitamin B2 - 96 h - 3	A375 with vitamin B2 - 96 h - 4	A375 with vitamin B2 - 96 h - 5	A375 without vitamin B2 - 96 h - 1	A375 without vitamin B2 - 96 h - 2	A375 without vitamin B2 - 96 h - 3	A375 without vitamin B2 - 96 h - 4	A375 without vitamin B2 - 96 h - 5	A375 with vitamin B2 - 144 h - 1
A0A024RBG1	NUDT4B	Homo sapiens	Diphosphoinositol polyphosphate phosphohydrolase NUDT4B	0	64139.8	0	44484.4	66641.8	56998.6	52607.1	13452	37246.2	33349.5	20526.7	0	46248.6	33355	31240.9	51520.4	58500.3	43882.7	41441.3	50126.9	29914	53052.6	35312.5	58489.9	52863.3	48236	45888.8	52136.9	44301.4	42612	41417.2	35738.9	37041	41487.4	58872.9	50575.8	57470.1	45809.1	62894	58502.6	37853.9	16524.3	46604.7	33071.6	44126.8	36265.9
A0A075B6J9	IGLV2-18	Homo sapiens	Immunoglobulin lambda variable 2-18	0	0	0	0	0	0	0	0	0	0	0	0	0	0	0	0	0	0	0	0	0	0	0	0	0	0	0	0	0	0	0	0	0	0	0	0	0	0	0	0	0	0	0	0	0	0
A0A087X1C5;P10635	CYP2D7;CYP2D6	Homo sapiens	Putative cytochrome P450 2D7;Cytochrome P450 2D6	0	0	0	0	0	0	0	0	0	0	0	0	0	0	0	0	0	0	0	0	0	0	0	0	0	0	0	0	0	0	0	0	0	0	0	0	0	0	0	0	0	0	0	0	0	0
A0A096LP01	SMIM26	Homo sapiens	Small integral membrane protein 26	27462.7	29900.7	27513.7	26757.4	27942.1	28364.9	26514	29305.3	33734.9	40967.6	36043	26669.8	22727.8	24105.4	33557.5	30868.2	28571.2	34336	31016.1	34651	27971.1	32296.9	33650.3	33650.5	27467.4	28652.4	20882.2	27152.2	29951.5	35765.8	30099.5	32674.2	32484	26936.5	30805.4	0	20973.7	12879.8	0	16331.3	0	15161.5	12338.4	14451.1	0	15152.7
A0A0B4J2D5;P0DPI2	GATD3B;GATD3	Homo sapiens	Putative glutamine amidotransferase-like class 1 domain-containing protein 3B, mitochondrial;Glutamine amidotransferase-like class 1 domain-containing protein 3, mitochondrial	172021	208249	212758	164125	188422	164674	174462	161586	174114	161546	166521	168910	169448	177523	183958	210419	203781	255218	217678	235334	199266	257333	194823	197446	216004	222873	230222	229748	224464	227289	249082	222618	258999	245599	220054	207347	209270	243909	215445	208198	241927	212479	223457	194016	220359	305681
A0A0B4J2F0	PIGBOS1	Homo sapiens	Protein PIGBOS1	0	0	0	0	0	0	0	0	0	0	0	0	0	0	0	0	0	0	0	0	0	0	0	0	0	0	0	0	0	0	0	0	0	0	0	0	0	0	0	0	0	0	0	0	0	0
A0A0G2JLE6;A0A140TA64;Q9BQ66;Q9BYQ5;Q9BYQ5;Q9BYR0;Q9BYR2	KRTAP4-8;LOC100996750;KRTAP4-12;KRTAP4-6;KRTAP4-7;KRTAP4-5	Homo sapiens	HCG2042992;Uncharacterized protein;Keratin-associated protein 4-12;Keratin-associated protein 4-6;Keratin-associated protein 4-7;Keratin-associated protein 4-5	0	0	0	0	0	0	0	0	0	0	0	0	0	0	0	0	0	0	0	0	0	0	0	0	0	0	0	0	0	0	0	0	0	0	0	0	0	0	0	0	0	0	0	0	0	0
A0A0U1RQE8	GLYATL1B	Homo sapiens	Putative glycine N-acyltransferase-like protein 1B	0	0	0	0	0	0	0	0	0	0	0	0	0	0	0	0	0	0	0	0	0	0	0	0	0	0	0	0	0	0	0	0	0	0	0	0	0	0	0	0	0	0	0	0	0	0
A0A0U1RRE5	NBDY	Homo sapiens	Negative regulator of P-body association	0	0	0	0	0	0	0	0	0	0	0	0	0	0	0	0	0	0	0	0	0	0	0	0	0	0	0	0	0	0	0	0	0	0	0	0	0	0	0	0	0	0	0	0	0	0
A0A0U1RRL7	MMP24OS	Homo sapiens	Protein MMP24OS	0	0	0	0	0	0	0	0	0	0	0	0	0	0	0	0	0	0	0	0	0	0	0	0	0	0	0	0	0	0	0	0	0	0	0	0	0	0	0	0	0	0	0	0	0	0
A0A494C071	PWWP4	Homo sapiens	PWWP domain-containing DNA repair factor 4	0	0	0	0	0	0	0	0	0	42619.2	0	0	0	0	0	38193.2	27934.8	0	0	25825.8	0	0	0	0	0	0	0	0	0	40168.1	0	0	0	0	0	0	22948.6	0	0	38743	0	0	0	0	0	0
A0AV96	RBM47	Homo sapiens	RNA-binding protein 47	25096.3	25847.4	0	27071.3	31436.8	36286.8	37059.9	38857.3	34876.4	33306.9	36145.4	36956.5	33315.5	35222.7	38396.4	31892.3	30537.4	30042.5	29834	27800.3	30281.6	31509.3	28000.8	26762.5	31017.1	35360.8	32217.3	36122.6	31590.4	34362	33716.8	29464.3	34070.8	31780.3	33690.9	36621.9	30997.8	37563.6	33601.8	36402.7	48495.8	38713.3	43530.7	47877.8	43541.9	46654.9
A0AVF1	IFT56	Homo sapiens	Intraflagellar transport protein 56	18429.3	20894.3	14327.5	21559.5	21160.4	20800.2	19846.3	22285.8	22363.4	25719.7	22354.3	35695.7	20548.6	19726.6	22761.5	20133.8	20080.2	17767.8	18215.9	18150.5	12369.1	17260	16160.3	14743.8	19127	20607.1	19401.6	22040.1	19765.8	23117.2	18810.2	15775.9	20480.1	20296.8	20494.9	20337.3	19560.3	21705.2	19998.3	21124.8	16098.5	13654.5	17502.8	17252.7	17852.3	18707.2
A0AVI4	TMEM129	Homo sapiens	E3 ubiquitin-protein ligase TM129	0	0	0	0	0	0	0	0	0	0	0	0	0	9141.05	0	0	0	0	0	0	0	0	0	0	0	0	0	0	0	8702.02	12369.6	0	0	9358.47	12747.6	0	0	0	0	0	0	0	0	0	0	14325
A0AVT1	UBA6	Homo sapiens	Ubiquitin-like modifier-activating enzyme 6	477566	499906	622316	483797	487674	531160	530936	546729	528363	545309	528147	540866	513369	483890	550188	521180	446149	528486	522243	526333	463155	525007	487193	470241	536306	508379	466516	515568	515902	555116	532309	495104	586051	540743	523023	529217	508588	525999	494989	464759	510513	466674	498912	483487	481863	611243
A0FGR8	ESYT2	Homo sapiens	Extended synaptotagmin-2	302524	305768	186702	287888	307013	353408	332410	336480	336449	361657	350198	323162	319745	306235	330930	328204	307540	312390	312567	314886	267817	316786	297412	290504	328065	313033	275261	315044	290535	324000	294807	269870	311790	302903	280541	322555	318176	318183	301372	323507	314577	293041	317544	323229	314341	294296
A0JLT2	MED19	Homo sapiens	Mediator of RNA polymerase II transcription subunit 19	35115.6	40179.8	79380.4	36671.6	27827.9	43152.7	59144	47813	33390.6	42702.1	46910.3	39486.6	39859.4	43179.6	41921.7	33920.8	50728.8	37410	42921.1	37673.9	31801.1	38034.4	44676.2	31605	33767.2	27912	26588.5	27131.8	28726.3	34757.9	39166	31299.7	38207.1	34106	30308.5	30700.2	32332.4	36483.8	38462	42089.7	35035.6	39073.5	33401.6	41783	36336.5	30248.5
A0JNW5	BLTP3B	Homo sapiens	Bridge-like lipid transfer protein family member 3B	15344.7	17786.7	13879.5	15063.5	15927	16281	13522.8	14108.3	16244.4	13099.1	15365.2	0	16048.6	14562.4	13978.3	17072	14842.4	16693	15647.2	15873.2	17655	16281.5	16297.5	16823.1	17671.9	16857.4	14880.3	17231.3	19498.7	17157.8	16063.1	14171.5	14834.6	14934.1	16318.3	15786.7	14997	17587.9	18263.9	17653.3	16025.7	13232.5	15229.4	16841	16795.1	14753.4
A0MZ66	SHTN1	Homo sapiens	Shootin-1	28797.1	31999	68467.6	32125.6	34966.9	29132.4	31026.4	26177.4	31599	33469.4	35846.4	45728.3	32401.9	34061.1	37071.4	34469.8	35491.8	27499.2	27944.2	25214.7	34895.9	29787.7	30268.8	34373.6	30394.5	33457.7	33338.7	33803	37233.5	32204.3	24025.6	27804.9	31100.5	23728.8	30467.1	34118.7	34837.8	38310.1	51079.4	33927.9	36903.4	46574.2	39242.3	35051.6	40803.9	38276.7
A0PJW6	TMEM223	Homo sapiens	Transmembrane protein 223	81426.1	81367.1	0	85248.4	88198.6	78625.6	71154.1	79064.6	71341.8	79824.1	72101.6	81844.1	65637.3	74060.2	68578.9	97523.8	93923.5	91397.1	102869	90112.2	88316.7	88781.4	78994.1	83657.1	92773.1	103703	113880	121030	97143.9	108762	104252	91890	103545	103566	110906	101653	97460	102932	99185.6	105338	99541.9	96262.1	93748.1	96525.3	104884	130082
A0PJZ3	GXYLT2	Homo sapiens	Glucoside xylosyltransferase 2	0	4899.9	0	4318.49	5306.58	0	0	0	4661.61	0	4204.27	0	4816.85	3584.18	3401.55	6929.63	5750.79	3792.07	5397.18	6902.4	0	5598.9	5459.44	4920.93	5765.28	5760.4	6100.22	5884.42	6009.87	5932.84	6695.78	0	0	7406.01	0	5424.48	5679.64	5289.03	3928.33	5591.43	4336.4	0	4971.09	0	3334.87	6043.05
A0PK00	TMEM120B	Homo sapiens	Transmembrane protein 120B	11049	16023.3	0	14845.8	12486.3	11332.7	12352.3	12149.5	12682	0	14022.9	0	10202.7	10142.6	13239.8	17447.3	16121.6	13656.7	13070	13733.3	7862.95	15509.4	11628.4	8844.77	17675	19671.3	11688.2	16110.5	4432.61	14200.5	14972.5	7705.41	13041.9	16490.4	3714.71	17237.5	14651.5	15969.9	17668.1	14175.5	15395.8	0	13333.1	16523.4	17194.6	17994.2
A1A4S6	ARHGAP10	Homo sapiens	Rho GTPase-activating protein 10	16976.4	17418.9	16643.3	17041.9	14480.8	22697.7	20669.9	21615.7	19295.8	12750.5	22670	21648.1	15084.7	19436.7	17161.9	16663.9	17378.5	15247.6	17554.3	16054.7	9971.07	13755	17229.5	9570.07	16500.2	16346.7	13694.9	14256.7	11478.5	14911	16006	13966.7	16147.6	16209.9	11541.2	16256.2	12449.1	13829.8	14620.1	18855.7	12416.1	10161.3	12672.3	16886.9	14611.7	11164.7
A1KXE4	FAM168B	Homo sapiens	Myelin-associated neurite-outgrowth inhibitor	0	0	0	0	0	0	0	0	0	0	0	0	0	0	0	0	0	0	0	0	0	0	0	0	0	0	0	0	0	0	0	0	0	0	0	0	0	0	0	0	0	0	0	0	0	0
A1L020	MEX3A	Homo sapiens	RNA-binding protein MEX3A	15561.3	14555.4	8651.78	9608.62	15533	13510.3	18343.6	16700.4	19749.6	4976.57	17360.4	18790.5	14901.4	16555.6	16039.1	13114.9	11157.6	14921.1	14370.1	14573.9	12102.2	15660.3	10156.5	0	15151.4	11993.3	11892.4	15479.9	16357	0	17330.9	15412.7	16183.7	17536.6	7568.82	14730.4	16772.4	17536.1	0	17167.7	15568.3	0	11152.6	0	15396.8	12506.8
A1L0T0	ILVBL	Homo sapiens	2-hydroxyacyl-CoA lyase 2	224416	239978	77629.2	216251	226289	224344	231952	241715	248956	240752	229577	186769	222551	203623	234091	231880	206375	243061	233767	238679	233289	222428	212747	225095	224421	224476	178836	230634	234510	252686	231216	217004	251628	233732	235036	219179	232396	245134	201816	208778	262884	252560	247489	251636	248058	226974
A1L170	C1orf226	Homo sapiens	Uncharacterized protein C1orf226	105131	93345.9	84745.8	100512	85842.2	133579	133061	147898	142794	118410	125941	134439	137410	118371	111395	112484	70025.6	65127.4	111462	0	77715.3	97860.2	82263.5	88665.7	115925	106570	115981	112848	117029	93650.1	68955.1	86078.9	94441.5	86044.1	98670.4	118161	84442	100345	98641.9	114461	98650	51938	115733	86840.1	88473	63736.8
A1L188	NDUFAF8	Homo sapiens	NADH dehydrogenase [ubiquinone] 1 alpha subcomplex assembly factor 8	5414.93	12531.7	27034.1	0	0	13161.9	0	0	0	15730.5	11108.9	0	0	10546.7	0	0	0	16578.3	13815.2	18866.4	17941	20789	21707.3	21984.1	0	10693.1	0	6245.58	11833.5	20288.9	20277.8	20966.7	16639.2	21464.3	20798.6	11367.5	18052.8	20758.4	0	0	18011.8	13744.2	20448.9	15207.2	16987.4	29018.3
A1L390	PLEKHG3	Homo sapiens	Pleckstrin homology domain-containing family G member 3	7336.56	9163.11	0	0	7695.33	7466.74	8341.97	8010.19	6824.16	0	8342.68	0	8447.49	6046.92	7384.63	7951.43	7637.51	9522.68	7738.76	9272.98	9831.06	7075.14	7363.57	8370.19	9894.14	7883.01	4725.26	7898.16	11650.7	10443.8	6372.72	6290.65	9093.04	6465.57	4789.88	6732.92	8371.77	8271.04	9913.95	0	5881.23	5981.84	7244.74	4982.19	5666.18	0
A1X283	SH3PXD2B	Homo sapiens	SH3 and PX domain-containing protein 2B	60429	66406.2	51319.8	58568.6	63231.7	77745.9	75103.4	76109.8	77733.3	72724.4	79244	76123.1	65418.2	62315	72664.6	69165	72328.5	65344.5	67619.1	65527.8	61461.1	69078.7	65717.1	71568.3	72631.2	74594.4	64045	80093.3	78998.4	71743.9	76347.3	72876.4	75735.5	74728.5	84925.4	76029.2	72426.7	74178.5	71056.1	76132.9	67276.3	76535.1	66407.5	78832.5	63542.7	108394
A1XBS5	CIBAR1	Homo sapiens	CBY1-interacting BAR domain-containing protein 1	10067	4555.58	13422.7	11814.2	0	9888.09	0	8476.59	11094	0	0	0	8474.64	8096.12	0	9247.9	0	10335.6	11399.5	8378.17	0	9191.92	0	0	9539.57	10071.3	10245.9	10630.1	9141.57	8295.94	0	9339.13	8782.09	7884.89	0	0	7388.28	0	0	0	6179.25	0	5691.19	7883.51	7182.46	8148.09
A2A2Y4	FRMD3	Homo sapiens	FERM domain-containing protein 3	8396.49	9076.48	0	0	10624.9	12520.6	6319.12	0	0	0	7546.17	0	5687.94	3736.75	7372.84	8881.71	8400.82	11427.4	10195.3	11317.7	0	10133.1	6727.04	5365.03	11597	0	6288.31	9091.64	0	8533.12	8585.24	5978.01	11785.3	11001.5	0	6088.08	6529.51	8424.9	0	7118.16	5897.54	0	6239.45	3326.15	2876.1	7290.11
A2RRP1	NBAS	Homo sapiens	NBAS subunit of NRZ tethering complex	54823.2	52857.8	20293.6	60528.8	54587.2	54931.4	53292.4	53105.1	57027.4	70781.7	55965.9	70452.2	53825.1	50633.9	54958.9	58162	55911.9	54843	57661.7	54044.2	62495.5	57987.2	53332.1	61532.8	56569.8	52396.9	55437.1	51088.9	60486.8	48532.7	52672.6	57006.1	57170.4	56307	71406	55991.4	48047	50197.7	46340.9	45413.9	39220.7	43373.1	37851.8	40038.6	43223.9	60493.7
A2RU67	FAM234B	Homo sapiens	Protein FAM234B	6950.31	9301.6	9633.53	5979.84	5782	6941.91	8588.88	0	0	6805.84	6255.31	0	6365.19	5696.69	10083.7	8854.77	6942.14	9579.98	0	8541.74	9223.59	10633.2	6058.17	8696.72	6400.94	9074.42	10048.5	6329.07	9913.34	6310.83	11478.8	8587.44	8386.49	8104.72	7765.8	7362.74	7537.69	9772.76	12745.1	8421.84	8516.87	7820.29	10062.9	6246.38	9041.96	9830.36
A2RUB1	MEIOC	Homo sapiens	Meiosis-specific coiled-coil domain-containing protein MEIOC	0	0	0	0	0	0	0	0	0	0	0	0	0	0	0	0	0	0	0	0	0	0	0	0	0	0	0	0	0	0	0	0	0	0	0	0	0	0	0	0	0	0	0	0	0	0
A2RUC4	TYW5	Homo sapiens	tRNA wybutosine-synthesizing protein 5	26714.3	23326.8	10385	34860.1	19969.9	20551	0	30722.9	33539.2	30388.1	30959.6	23009.1	25623.3	22086.3	26947.9	28317.4	24847.2	26228.7	30458.4	29393.1	36258.4	22607.3	29187.6	29031.6	18397.7	25452	25567.1	26060.8	18618.1	24226.4	23346.5	35163.6	26315.4	29826	34420.2	23599.2	28707.8	28141.2	0	20936.4	27028	30603	21363	21311.3	23894.7	34480.1
A2RUS2	DENND3	Homo sapiens	DENN domain-containing protein 3	2028.67	0	0	0	4159.85	0	0	0	0	0	0	0	0	0	0	0	0	2952.41	0	2322.64	1114.86	0	0	0	3488.92	0	2091.35	2279.09	0	0	0	3549.94	0	0	0	0	0	0	0	0	0	0	2601.01	0	0	5013.2
A3KMH1	VWA8	Homo sapiens	von Willebrand factor A domain-containing protein 8	46224.2	45122.6	27372.3	44543.3	45994.8	42685.1	40644.9	43058.1	49087.7	47999	48705.9	54309.2	45543.4	47490.5	46185.4	49523.5	44738.9	45555.8	40745.6	45687.8	42095.7	43195.7	45312.5	45602.7	51349.6	48696.5	49054.1	45741.6	48766.8	46743.4	42001.8	42367.7	44354.8	45169.9	48709.1	50379.1	48982.3	44628.3	41618.4	46081.2	43115.3	45928.2	46007.4	46201.5	44316.9	57763.3
A3KN83	SBNO1	Homo sapiens	Protein strawberry notch homolog 1	117121	124050	86400.9	120063	128648	122805	116576	119306	126656	146708	119927	151218	113767	117857	120039	122294	125381	115422	117995	114853	112460	117174	113992	116937	120285	119684	111308	117040	123193	118290	108016	101195	114400	111803	109249	99560.2	98257.2	104067	105260	104384	85141.3	94309.9	90260.1	89346.9	89014.8	71323.2
A4D126	CRPPA	Homo sapiens	D-ribitol-5-phosphate cytidylyltransferase	20380.6	24704.1	33087.9	0	13433	0	0	0	0	22302.2	0	0	0	20155.7	16817.7	14619	11540.7	16900.7	17639.2	15461.3	0	17150.3	21000.4	0	0	0	17736.9	15885.8	27599.2	0	0	0	30394.7	0	0	19718.6	21002.4	0	0	0	0	0	17781.1	19332	0	0
A4D1E9	GTPBP10	Homo sapiens	GTP-binding protein 10	76437.3	79858.9	40885.6	70243.1	80550.3	73408.4	68820.9	71526.1	73629	72000.7	76776.2	76693.9	72503.2	70582.7	77170.7	69837.1	66853.1	70271.4	69912	70391.6	67881.7	71164.8	71585.4	73410.1	75857.7	89525.9	83214.8	90447	91255.4	90665.5	72526.3	70342.3	77743	70998.3	62910	79920.9	83683.7	85496.3	74782.7	89171.9	83735.1	89749.8	83802.5	92926.4	81530.8	75348
A4D1P6	WDR91	Homo sapiens	WD repeat-containing protein 91	37191.8	41680	62528.5	43778.4	42467.7	39736.7	43810.6	40993.9	37548.2	57602.8	42674.7	43024.1	43881.2	42288.3	43095	45485.5	39403.7	42561	43313.1	41218.7	43840.7	42235	39556.1	43383.5	44706.1	44804.3	44432.8	46039.4	45087.7	44528.9	44641.4	40605.1	44559.2	45833.9	50570.6	48840	49081.8	48437.4	52566.2	49150.3	47452.3	50029.5	44999.8	47281.1	46844.5	67324
A4D1U4	DENND11	Homo sapiens	DENN domain-containing protein 11	0	0	0	0	0	0	0	0	0	0	0	0	0	0	0	0	0	0	0	0	0	0	0	0	0	0	0	0	0	0	0	0	0	0	0	0	0	0	0	0	0	0	0	0	0	0
A4UGR9	XIRP2	Homo sapiens	Xin actin-binding repeat-containing protein 2	0	0	0	0	0	0	0	0	0	0	0	0	0	0	0	0	0	0	0	0	0	0	0	0	0	0	0	0	0	0	0	0	0	0	0	0	0	0	0	0	0	0	0	0	0	0
A5A3E0	POTEF	Homo sapiens	POTE ankyrin domain family member F	0	0	0	0	0	0	0	0	0	0	0	0	0	0	0	0	0	0	0	0	0	0	0	0	0	0	0	0	0	0	0	0	0	0	0	0	0	0	0	0	0	0	0	0	0	0
A5D8V6	VPS37C	Homo sapiens	Vacuolar protein sorting-associated protein 37C	0	0	0	0	0	0	0	0	0	0	0	0	0	13374.2	0	0	0	0	10428.4	10906.3	0	0	12428	0	0	12253.3	16564.6	7260.46	0	0	20728.8	0	0	13670	0	9087.94	9980.95	20236.5	11355.2	13044.9	13759.9	8642.64	19683.6	8783.28	11851	13436.5
A5PLL7	PEDS1	Homo sapiens	Plasmanylethanolamine desaturase 1	38404.6	40817	31364.1	37159.8	37801.9	38118.4	35150.5	39030.8	44846.3	32253.1	42510.3	45304.8	34232.5	31862.1	35779.2	44299.8	37392.5	36788.1	37488.7	39664.7	39782.1	44258.9	38300.1	39713	40561.8	35851.9	33751	38848.5	35240	39267.2	33577.8	35747	40120	35345.6	38717.9	30315.1	32885	29723.3	29181.4	27472.3	29084.9	33631.6	26991.8	29562.3	28263.8	17567.2
A5PLN9	TRAPPC13	Homo sapiens	Trafficking protein particle complex subunit 13	38545	34451.4	55990	32199.8	41874.7	34980.6	43486	35601.4	36574.1	28013.2	40478.4	0	36048.1	47017	46233.3	42315	21288.2	37867.5	29394.4	36865.9	33543	28177.3	35722.7	0	31979.1	28282.3	22752.6	29411.9	0	39445.4	44616.3	42551.4	42689	43605.7	27217.3	37634.1	41876.3	33792	29216.6	33032.8	44724.9	39874.1	45466.3	37625.8	45431.1	47602.1
A5YKK6	CNOT1	Homo sapiens	CCR4-NOT transcription complex subunit 1	420007	454470	132316	413045	467085	419592	392544	413730	398061	446861	427822	457542	406657	390486	424961	459202	407075	441111	420568	435153	376906	425278	397050	392831	456298	453284	404548	457244	422380	456752	418264	398902	443811	449142	389434	406440	406841	428911	396318	413483	389090	344440	384508	379943	372698	420593
A6H8M9	CDHR4	Homo sapiens	Cadherin-related family member 4	0	0	0	0	0	0	0	0	0	0	0	0	0	0	0	0	0	0	0	0	0	0	0	0	0	0	0	0	0	0	0	0	0	0	0	0	0	0	0	0	0	0	0	0	0	0
A6H8Y1	BDP1	Homo sapiens	Transcription factor TFIIIB component B'' homolog	12045.7	9827.55	22336.8	11176.4	10202.8	10260.8	11265.4	10734.2	13063.6	14144.2	11166.5	13374.7	11594	11612.9	11288.4	10461.7	11040.9	11051.9	9236.7	10517.3	11687.3	9200.58	10155.9	13286.7	10339.3	11224.2	9350.11	9453.25	10978.9	11433.9	8424.6	11778.1	12792.8	11029.3	11048.6	11174.5	10425.2	12375.4	9976.88	7296.88	9570.58	8916.93	8042.96	8866.69	9357.82	9398.14
A6NC51	TMEM150B	Homo sapiens	Modulator of macroautophagy TMEM150B	0	0	0	0	0	0	0	0	0	0	0	0	0	0	0	0	0	0	0	0	0	0	0	0	0	0	0	0	0	0	0	0	0	0	0	0	0	0	0	0	0	0	0	0	0	0
A6NCE7;Q9GZQ8	MAP1LC3B2;MAP1LC3B	Homo sapiens	Microtubule-associated proteins 1A/1B light chain 3 beta 2;Microtubule-associated proteins 1A/1B light chain 3B	62493.6	90824.4	64296.2	75574.2	92466.5	102395	98861.2	95507.3	71298.5	7075.45	99196.5	9266.21	84389.3	75294.6	95973.2	118381	124483	103400	96865	102611	18087	99830.4	69771.6	46074.9	111186	101664	59091	104667	13888.7	95021.4	94549.9	37321.5	92312.8	98452.5	16989.5	82346.8	91251.9	96261.6	122197	123645	119245	49357.1	125428	133885	96413.1	81797.5
A6ND36	FAM83G	Homo sapiens	Protein FAM83G	94581.7	105596	123849	101183	107276	86483.3	76388.8	89188.7	73442.6	111343	83314.1	164838	82911.9	70052.1	75714.5	94639.5	94110.8	88529.1	94657.5	80740.9	90830.7	84834.5	86075.2	91836.4	94108	81750	84590.2	76804.5	92264.6	79179.9	74466.6	69898.2	81531.5	70115.3	83601.3	91448.7	77173.7	70444.1	87397.7	90876.1	104620	126015	115561	132228	117818	71342.9
A6NDG6	PGP	Homo sapiens	Glycerol-3-phosphate phosphatase	307106	332594	384899	319762	301421	308758	315751	312546	334619	320161	323511	308083	330157	320900	315712	301674	332082	373245	371786	377714	345528	351996	333849	308148	305890	362579	348181	379451	327278	427847	397251	367883	424158	389209	357753	362412	393102	421692	353814	343723	411620	352918	379152	363682	406114	463562
A6NDU8	RIMOC1	Homo sapiens	RAB7A-interacting MON1-CCZ1 complex subunit 1	54596.7	56228.5	55946.7	59582.2	53015.8	43308.8	52874.4	51301.2	64575.1	49882	48546.2	74187.4	69226.6	62150.8	68635	47702.8	42335.7	82261.5	49558.2	60369.6	66589.5	73526.3	54213.8	59407.3	56142.1	73507.2	73191.3	60249	94548.8	65192.9	67250.7	67027.1	72144	67363.2	89009	55661.5	51923.7	68290.9	65518.2	44183.2	54784.1	50069.1	48570.8	42944.5	52874.4	78729.3
A6NED2	RCCD1	Homo sapiens	RCC1 domain-containing protein 1	19777	19971.4	20307.4	19383.1	19591.5	20322.4	18234.4	21048.7	21015.3	19600.5	21581.2	19702.5	19774.6	19286.1	21553.6	18940.1	19117.8	17774	18203.5	17517.9	15656	18270.4	17600.7	17408.5	19379.2	22473.7	19073.2	23309.1	22443.2	23059	17524.8	16568.4	21456.9	19077.8	22611.6	21851.7	21117.1	20532.3	23620.5	20233.2	19527.3	16301.3	20393.4	19428.3	21127.5	17343.4
A6NFI3	ZNF316	Homo sapiens	Zinc finger protein 316	21020.1	19531.4	30715	19077.3	22392.3	16850.2	19430.2	17954.2	17263.4	24571.8	18101.1	16864.1	18755.1	17360.5	19938.2	21316	21036.7	22610.4	20534.1	20673.4	20442.9	18859.5	21305.3	20048.8	20615.1	21106.6	18966.2	22139.1	19758.5	21869.4	21291.3	18512.5	26349.8	21650.5	17831.8	22243.5	20677.2	23178.1	23683.4	22950.5	27861.2	23677.2	25807.6	26317.2	26367.5	21730.6
A6NFQ2	TCAF2	Homo sapiens	TRPM8 channel-associated factor 2	38179.3	43677	0	47325.6	47299.7	30374.8	42973.4	51147.3	64129.2	45334	55316.1	70494.8	33343.2	47673.7	64538.9	42311.3	36279.3	38105.6	35669.9	32458.5	30733.3	33799.2	31419.3	23923.2	30965.3	30460.5	33691.7	42996.1	34099.9	26802.9	30937.2	14780.4	18880.3	27140.2	22602.6	32998.4	32927.5	37649.8	47650.2	41169.6	41594.5	39999.1	52740.5	40608.3	32785.3	38182
A6NFY7	SDHAF1	Homo sapiens	Succinate dehydrogenase assembly factor 1, mitochondrial	0	0	0	0	0	0	0	0	0	0	0	0	0	0	0	0	0	0	0	0	0	0	0	0	0	0	0	0	0	0	0	0	0	0	0	0	0	0	0	0	0	0	0	0	0	0
A6NGE4	DCAF8L1	Homo sapiens	DDB1- and CUL4-associated factor 8-like protein 1	0	0	0	0	0	0	0	0	0	0	0	0	0	0	0	0	0	0	0	0	0	0	0	0	0	0	0	0	0	0	0	0	2802.01	2596.85	0	0	0	0	0	0	0	0	0	0	0	0
A6NHL2	TUBAL3	Homo sapiens	Tubulin alpha chain-like 3	58641.8	104728	67662.3	43611	72665.4	114269	83662.8	66214.7	76933.5	69018.8	107384	0	87720.4	55921.7	77374.7	74848.7	44542.7	77398.4	33247.5	67406.9	22892	81889.3	56208.4	43783.1	66028.8	64571.3	31321.4	68178.7	17944.8	68528.5	71515.9	40635.5	87626.9	77684.7	0	26422	48047.5	70351	57952.3	79211.6	47732.9	38914	0	75888	32944.6	39513
A6NHR9	SMCHD1	Homo sapiens	Structural maintenance of chromosomes flexible hinge domain-containing protein 1	72410.2	77343	28417.6	72310.7	76679.5	76130.5	68948	73216	81385.9	78772	76780.2	84462.4	71281.8	70609.1	77244.6	81875.4	80709.8	74091.9	75493	75161.6	74618.3	72559.6	78552.6	76038.1	79459.2	73247.7	66034.3	73125.7	70999.3	71725.8	69237.9	71850	75453.9	72517.9	71666.5	73682.8	71418	69248.5	68401.5	74618.1	60787.7	63491.2	62427.7	66445.6	59478.5	67161.8
A6NHX0	CASTOR2	Homo sapiens	Cytosolic arginine sensor for mTORC1 subunit 2	20286.8	14707.3	26428.9	14685.2	12385.8	13107.3	16672.3	14637.3	17118.5	12290.9	21303.8	0	18882.3	15106.9	14306.6	14216.4	9694.11	18394.1	18629.5	14999.4	16035.8	21258	21505.8	24606.4	17764.8	16028.2	23307.6	21629	23644.1	20187.8	17967	25889.5	20985.9	21550.9	22448.8	24521.6	20556.3	17300.9	12199	16486.6	12738.3	20830.9	11654.8	10687.8	11827.5	27436.8
A6NI56	CCDC154	Homo sapiens	Coiled-coil domain-containing protein 154	0	0	0	0	0	0	0	0	0	0	0	0	0	0	0	0	0	0	0	0	0	0	0	0	0	0	0	0	0	0	0	0	0	0	0	0	0	0	0	0	0	0	0	0	0	0
A6NIH7	UNC119B	Homo sapiens	Protein unc-119 homolog B	45239.9	45657.5	65464.8	43386.7	43744.9	48210.1	50902.4	52610.2	43586.1	41040.6	46793.7	43877.8	51127.7	48962.3	60469.1	45832	48358.8	48920.5	45070.3	47267.2	50919.2	48632.6	47140.2	50225.6	50726.1	45185.5	53200.5	50108.4	51844.4	52430.9	49731.6	56456.7	53996.9	49188.7	54230.5	47109	51651.9	51227.4	51095.2	45823.9	47810.6	44303.9	50118.9	43214.7	46083.6	65607
A6NJ78	METTL15	Homo sapiens	12S rRNA N4-methylcytidine (m4C) methyltransferase	55698.8	52588.9	39632.5	50146.5	56597.1	53944.6	54642.1	55566.4	72324.2	59664.5	57978	61160.8	51633.7	47511.3	53280	63454.1	65100.6	57546.8	59651.2	59730.6	47687.8	55112.1	51564.9	52079.2	64294.3	59010	52053	56187.1	66033.5	56676.2	56721.6	49520.6	55323.5	55229.7	64600.8	52905.5	46925.9	51412	52922.8	53834.1	47107.3	38655.9	45507.6	41550.6	44200	54085.5
A6NK75;Q9P255	ZNF98;ZNF492	Homo sapiens	Zinc finger protein 98;Zinc finger protein 492	0	0	1785.31	0	0	0	0	0	0	0	0	0	0	0	0	0	0	1044.73	479.374	1969.19	1078.31	568.934	0	1491.37	0	0	0	0	0	1394.21	0	0	0	0	0	0	0	0	0	0	1445.85	0	0	0	0	0
A6NKF1	SAC3D1	Homo sapiens	SAC3 domain-containing protein 1	98812.5	107867	122644	88682.9	92246.1	86790.7	90051.4	90345.2	90101.4	95858.7	91531.8	93834.3	94979.9	96861.3	120314	83636.9	75347.1	83936.5	96499.3	79197.5	100187	78017.7	90322.9	91351	86914.4	110124	94957	101509	107778	102573	91431.3	91131.7	90690.9	90708.2	99392.9	105170	98637.4	92382.9	100022	98871	89248.7	88532.6	96728.9	96140.4	82501.1	77878.5
A6NKG5	RTL1	Homo sapiens	Retrotransposon-like protein 1	0	0	0	0	0	0	0	0	0	13594.1	9785.87	0	4766.61	0	7469.07	0	0	0	0	5824.83	11197.3	0	0	0	0	0	0	0	0	0	0	0	0	0	0	0	0	0	0	0	9397.61	0	8142.82	0	0	0
A6NM62	LRRC53	Homo sapiens	Leucine-rich repeat-containing protein 53	0	0	0	0	0	0	0	0	0	0	0	0	0	0	0	0	0	0	0	0	0	0	0	0	0	0	0	0	0	0	0	0	0	0	0	0	0	0	0	0	0	0	0	0	0	0
A6NNL5	C15orf61	Homo sapiens	Uncharacterized protein C15orf61	0	0	0	0	17026.6	0	0	21690.8	24211.7	0	21965.4	0	0	28322.7	26137.4	15831.9	20249.1	20737.1	21752.1	19807.7	0	0	11853.5	11923.8	13559.6	26673.2	16167.3	25787.6	0	0	20049	9902.3	0	19808.7	35256	0	0	14333.7	0	0	0	0	18150	0	22959.3	0
A6NNY8	USP27X	Homo sapiens	Ubiquitin carboxyl-terminal hydrolase 27	0	0	0	0	0	0	0	0	0	0	0	0	0	0	0	0	0	0	0	0	0	0	0	0	0	0	0	0	0	0	0	0	0	0	0	0	0	0	0	0	0	0	0	0	0	0
A6NP11	ZNF716	Homo sapiens	Zinc finger protein 716	0	0	0	0	0	0	0	0	0	0	0	0	0	0	0	0	0	0	0	0	0	0	0	0	0	0	0	0	0	0	0	0	0	0	0	0	0	0	0	0	0	0	0	0	0	0
A7E2V4	ZSWIM8	Homo sapiens	Zinc finger SWIM domain-containing protein 8	35262.2	40051.2	40569.4	40159.4	43645	36553	34856.5	34950.3	38065.4	42230.4	41801.7	55685.3	38220.6	38723.9	39400.3	40734.2	43540.9	36804.2	41067.4	39996	38364.6	40313.6	36674.9	43027.8	41719.9	52489.7	50156.6	51773.2	54817.7	53322.1	42908.2	46667.1	53256.4	50826.2	47458	46766.9	49761.1	47106.3	43788.7	45065.2	33228.1	38525.6	31894.8	37201.9	38500.1	62641.2
A7E2Y1	MYH7B	Homo sapiens	Myosin-7B	0	0	0	0	0	0	0	0	0	0	0	0	0	0	0	0	0	0	0	0	0	0	0	0	0	0	0	0	0	0	0	0	0	0	0	0	0	0	0	0	0	0	0	0	0	0
A7KAX9	ARHGAP32	Homo sapiens	Rho GTPase-activating protein 32	11451.4	9882.64	0	14138.2	12196.3	10427.8	0	10069.1	14072.7	12769.3	9556.94	0	11638.8	9999.49	11502.2	13223.2	12166.4	13118.3	12246.5	13053	14429.4	13154.1	12538.2	11394.4	15225.4	14299.4	12595.9	12178.8	10623.4	11851	14907.5	13248.5	13884.5	12289.4	20143.6	12039.2	10767.6	11851.9	11133.7	8522.71	8443.59	11330.4	10396.7	9351.06	8826.75	18303.2
A8CG34	POM121C	Homo sapiens	Nuclear envelope pore membrane protein POM 121C	49996.2	48816.7	50106	44623.3	43350.8	43958.1	47036.1	44043.4	38813	45043.4	50921.2	38201	51234.5	44189.4	41111	43233.2	47251.2	43150.1	43718	45383	44860	46908.5	48207.2	50213.5	43425.4	40181.4	44092	40896.2	42873.2	47769.8	39667.4	41473.7	45562.2	40185	39429.8	43263.1	44402.3	51646.8	38315.2	45937.6	44033.1	48288.1	40594.7	50628.7	44745.3	43702.7
A8MPP1	DDX11L8	Homo sapiens	Putative ATP-dependent RNA helicase DDX11-like protein 8	15504.7	0	0	0	22217.6	0	23638.5	0	14945.3	0	15190.8	0	19247.4	11107	19444	20441.1	20450.4	19560.9	10511.6	19083.2	0	15707.9	12965.4	10098	23898.5	20893.5	16396.2	24392.3	0	23176	0	0	16757.1	17354.8	0	11481.9	13061.5	0	0	0	0	0	0	0	0	0
A8MT69	CENPX	Homo sapiens	Centromere protein X	0	0	0	0	0	0	0	0	0	0	0	0	0	0	0	1843.87	0	3833.22	3404.41	2894.91	0	2583.69	2382.67	1909.34	3059.1	3891.77	4638.38	4491.2	5991.04	5293.72	4090.87	3119.98	3769.42	4158.31	3184.09	2550.96	1398.09	3430.38	974.986	4062.48	986.519	0	0	0	2004.49	2062.87
A8MTL9	HMSD	Homo sapiens	Serpin-like protein HMSD	0	0	0	0	0	0	0	0	0	0	0	0	0	0	0	0	0	0	0	0	0	0	0	0	0	0	0	0	0	0	0	0	0	0	0	0	0	0	0	0	0	0	0	0	0	0
A8MTT3	CEBPZOS	Homo sapiens	Protein CEBPZOS	12530.7	10643.8	7588.69	12171.6	12516.1	9270.01	9568.13	12474.6	10684.4	7729.8	5417.26	17612.1	8459.27	10769.3	9957.93	11625.4	11063.1	12170.7	13948.3	11316.8	12097.7	12111.9	9579.9	8451.28	10981.5	13235.4	15165.1	12022.7	8140.29	12623.2	11938.6	12832.6	12340.9	11217.6	15578	14702.7	12955	13017.3	11873.6	11305.7	13870.8	12212.2	13153.5	8963.86	15979.6	11509.2
A8MTY0	ZNF724	Homo sapiens	Zinc finger protein 724	11079.9	10525.1	0	10985	10174.5	10478.8	9526	10255.1	7584.45	11626	8012.99	0	8922.44	0	11621	11485.4	13212.3	10232.3	9664.86	10225.9	12991	12190.2	10528	14151.5	13453.4	11049.2	10009.5	7766.69	11771.7	12174.3	10039.2	11605.4	13858.3	8557.82	11039.9	20041.5	10634.5	12767.1	8591.11	10135.9	9216.56	10248.8	9985.76	10312.7	8093.27	4515.54
A8MW92	PHF20L1	Homo sapiens	PHD finger protein 20-like protein 1	35817.6	33416.6	61129.4	35933.3	35831.3	42435.7	34615.6	43548.9	39672	48986.3	36208.5	40931	35934.5	38916	34269.1	34434.4	42143.6	35785.7	32986.8	31094.6	34639	35828.8	37386.5	32863.5	39440.1	37407.9	37463.5	39283.1	30848.4	35081.4	34899.3	32034.8	34973.4	31569.7	36091.5	37426.4	28952.8	29540.8	37738.8	31772.4	22142.6	28743.7	26069.2	31712.9	30897.9	27661
A8MWD9;P62308	SNRPGP15;SNRPG	Homo sapiens	Putative small nuclear ribonucleoprotein G-like protein 15;Small nuclear ribonucleoprotein G	859984	815939	1060694	929001	940028	902535	1043954	1.02265e+06	548067	624600	781311	712413	823790	974396	822742	671335	1.27066e+06	734408	1.55423e+06	728204	627416	642519	852810	572631	630590	819327	761419	629099	647477	681892	1.07451e+06	642924	711961	904185	758048	1.14886e+06	669343	705222	690002	881338	924067	823570	780813	912081	1.01513e+06	633526
A8MWY0	ELAPOR2	Homo sapiens	Endosome/lysosome-associated apoptosis and autophagy regulator family member 2	0	0	0	0	0	0	0	0	0	0	0	0	0	0	0	0	0	0	0	0	0	0	0	0	0	0	0	0	0	0	0	0	0	0	0	0	0	0	0	0	0	0	0	0	0	0
A8MXV4	NUDT19	Homo sapiens	Acyl-coenzyme A diphosphatase NUDT19	40327.9	40139.2	17872.9	40927.1	44989.5	38643.4	34267.7	36463.1	38213.1	42136.6	41895.8	47623.6	37407.5	36598.2	41799.6	45185.4	47393.6	46224.7	45107.4	46450.8	39547.5	44658.6	39397	41104.8	47595.6	45858.8	45521.2	50911.8	49949.5	51579.4	43148.8	42490.9	46291.5	42395.7	43601.4	58190.6	53225.5	58581	46772.7	54629.5	63133.5	57409.4	59803.4	56368.8	59395.9	63880.4
A9UHW6	MIF4GD	Homo sapiens	MIF4G domain-containing protein	23595.2	21904.4	15567	16792.9	18124.2	23074.9	23091.5	19709.9	0	37315.4	19224.5	0	20042.5	25170.2	25109	24684.9	17156.4	26521.3	24329	20936.6	23904.9	25282	17735.8	19544.2	24967.9	29658.7	28005.7	26443.4	29905.7	31463.8	28229.3	30941.1	33725.6	32823.9	27248.5	21398.2	24883.9	27246.4	36192.4	23678.3	21722.6	0	23201.7	27437.3	20729.2	39789.8
B2RBV5	MRFAP1L2	Homo sapiens	MORF4 family associated protein 1 like 2	25115.2	29129.3	100787	28097.6	31568	23676.8	26836.1	30659	35221.9	40017.9	24793.2	69472.6	28499.3	35546.4	19738.9	29960	36097.4	24265.5	33425	26656.1	31575.6	24736	32356.5	29562.4	19741.8	39979.8	41447.1	31604.8	53986.1	27561.8	34506.6	34776.6	28172.5	28400.4	39273.6	34717.8	34029.3	24947.4	46744.3	38975.5	18435.6	23065.7	26539.8	22438.3	25459.4	21372.8
B2RTY4	MYO9A	Homo sapiens	Unconventional myosin-IXa	22016.5	22726.5	40577.8	22826.3	0	18177.5	19246.5	17544.2	22623.6	23516.1	21527	28750.5	19627.1	18326	21160.1	24273.1	26206.2	21777.2	17238	21042.2	24281.4	19087.7	25354.2	24072.5	25976.5	22211.9	23757.1	23019.1	26487.5	21641.8	22564.2	23474.5	21859.1	26718.7	24965.6	26502.4	25140	23419.7	21335.8	21183.8	19961.4	23760.5	20268.6	21084.4	18080.7	26553.4
B3EWF7	EPM2A	Homo sapiens	Laforin, isoform 9	0	0	0	0	0	0	0	0	0	0	0	0	0	0	0	0	0	0	0	0	0	0	0	0	0	0	0	0	0	0	0	0	0	0	0	0	0	0	0	0	0	0	0	0	0	0
B3KNS4	ERVK3-1	Homo sapiens	Endogenous retrovirus group K3 member 1	14013.7	26908.2	0	12484.4	18557.2	19461.6	32570.7	15391.1	10727.3	0	26328.2	0	41995.3	31045.7	34314	32461.9	61632.4	95749.6	26864.4	54855.4	12952.5	50128.4	18912.4	15606.5	34580.6	33864.1	49158.5	37805	12451	37987	58608.7	13570.9	35409.3	34010	8609.84	25874.5	24441.9	96277	48626.8	39143.8	69719.1	24685	92386	43922.4	77456.7	22412
B3KU38;P0DPB3	IQCJ-SCHIP1;SCHIP1	Homo sapiens	IQCJ-SCHIP1 readthrough transcript protein;Schwannomin-interacting protein 1	2956.1	5965.64	0	8995.91	6830.12	2581.56	7476.77	5360.46	0	0	0	0	5411.2	9078.56	4439.19	6558.15	6080.52	4305.92	6804.94	4691.89	0	6001.97	0	6843.48	5066.66	0	4261.6	0	0	6394.52	0	5507.35	6465.74	0	0	0	5533.18	4285.79	6200.35	4403.73	0	7795.26	0	0	5253.14	0
B7ZAQ6;P0CG08	GPR89A;GPR89B	Homo sapiens	Golgi pH regulator A;Golgi pH regulator B	24511.2	28450.5	0	24575.3	25292.6	27943.8	25796.4	29196.3	30428.2	41590.5	32082.5	36426.7	28371.5	26945.5	27380.7	28274.9	27099.5	22680.2	25005.1	25806.5	29544.6	24778.1	25786	31034.6	27415.3	28178	20538.2	23415.8	31485.1	25078.2	23210.9	28413.2	30394.9	27277.2	29554	24072.1	24540.1	21834.2	24081.7	22817.9	24697.3	30960.9	27296.2	26236.2	25874.3	22401.3
B7ZW38;O60812;P0DMR1	HNRNPCL3;HNRNPCL1;HNRNPCL4	Homo sapiens	Heterogeneous nuclear ribonucleoprotein C-like 3;Heterogeneous nuclear ribonucleoprotein C-like 1;Heterogeneous nuclear ribonucleoprotein C-like 4	71724.7	0	376575	41325.7	0	18923.9	19153.2	16472.3	50083	276356	40787.8	0	36766.6	68068.5	14025.5	0	18087.8	0	15867.6	0	183132	0	156324	112244	4914.53	11218.4	34967.6	0	277299	0	16982.7	83374.3	0	12027	197765	71094.8	45262.2	0	6903.71	35630.3	0	114839	0	35278.6	0	26905.6
B8ZZ34	SHISA8	Homo sapiens	Protein shisa-8	0	0	0	0	0	0	0	0	0	0	0	0	0	0	0	0	0	0	0	0	0	0	0	0	0	0	0	0	0	0	0	0	0	0	0	0	0	0	0	0	0	0	0	0	0	0
C4AMC7;Q6VEQ5	WASH3P;WASH2P	Homo sapiens	Putative WAS protein family homolog 3;WAS protein family homolog 2	154740	159619	284952	162955	181365	172849	196485	161232	185803	248030	178894	230934	172468	172437	178300	158281	210319	135968	147324	149421	171899	145504	146134	172966	158140	172175	177397	164305	207834	163695	178043	180064	181269	161145	209977	137321	165314	171938	263889	192011	156039	109251	160243	160943	155944	205517
C9JLW8	MCRIP1	Homo sapiens	Mapk-regulated corepressor-interacting protein 1	119962	132309	232108	114358	151230	119887	145252	119917	106033	138104	120737	72221.4	118259	103454	107986	140859	154538	118295	139031	144170	123284	155607	134745	134455	142565	148155	130269	148150	167031	124172	158443	125574	124557	134328	136475	127539	133244	136686	170774	172955	146078	150117	163923	148958	160515	150870
C9JRZ8	AKR1B15	Homo sapiens	Aldo-keto reductase family 1 member B15	0	5692.69	0	0	0	0	11486.1	0	8184.74	0	0	0	15885.8	0	0	0	3587.67	0	0	0	0	0	0	0	0	0	0	0	0	0	0	0	0	0	23122.3	10085.9	7427.28	0	15761.2	0	0	0	0	0	11422.7	0
E9PAV3	NACA	Homo sapiens	Nascent polypeptide-associated complex subunit alpha, muscle-specific form	3.60728e+06	3.4986e+06	6284566	3864752	3.72176e+06	3.22008e+06	6.27137e+06	3.54652e+06	3.93611e+06	4603746	4935001	5388156	6.86059e+06	5.12866e+06	5.7127e+06	2.71266e+06	2.38834e+06	3.86231e+06	2.94883e+06	3.57097e+06	3730590	2.56714e+06	3.23423e+06	3.44004e+06	2.78343e+06	2.43434e+06	3.59164e+06	2450857	4253915	2.74063e+06	3.50812e+06	3.78083e+06	2881832	2.28103e+06	4.65256e+06	2.78785e+06	2.54243e+06	4.06949e+06	5128293	2.53438e+06	2.66136e+06	2.94735e+06	2.60772e+06	2.62097e+06	2465173	2838213
E9PRG8	C11orf98	Homo sapiens	Uncharacterized protein C11orf98	85640.9	94008	180774	99140.7	106072	99528.9	122750	120608	100009	106968	103173	126761	88174.7	105614	92246.5	139624	149446	113319	128920	114761	112581	119226	121096	105423	131069	150980	133316	130332	139739	125552	122196	97563.2	127303	119459	120115	133949	121702	133933	195365	159942	86973.7	95198.6	99622.2	110097	104362	119417
G9CGD6;Q6P9H4	CNK3/IPCEF1;CNKSR3	Homo sapiens	CNK3/IPCEF1 fusion protein;Connector enhancer of kinase suppressor of ras 3	0	0	0	0	0	0	0	0	0	0	0	0	0	0	0	0	0	0	0	0	0	0	0	0	0	0	0	0	0	0	0	0	0	0	0	0	0	0	0	0	0	0	0	0	0	0
I3L3R5	CCER2	Homo sapiens	Coiled-coil domain-containing glutamate-rich protein 2	0	0	0	0	0	0	0	0	0	0	0	0	0	0	0	0	0	0	0	0	0	0	0	0	0	0	0	0	0	0	0	0	0	0	0	0	0	0	0	0	0	0	0	0	0	0
L0R819	ASDURF	Homo sapiens	ASNSD1 upstream open reading frame protein	52935	56573.8	114390	49268.2	63204	59650.7	66792.8	52130.4	53213.8	79019.8	59917.4	70303	62307.5	51813	66274.5	57586.5	65723.2	50952.1	48933.5	56226.7	54863.9	48278.9	53917.5	54797.8	53133.2	56314.1	53691.9	52273.8	58805.1	51161.3	58330.3	52791.5	47271.7	49362.8	59013.9	50537.9	50025.7	56123.5	73908.1	67586	61330.4	65116.2	63240.8	57372.5	57059.9	51269
O00115	DNASE2	Homo sapiens	Deoxyribonuclease-2-alpha	42437.2	55819.4	68712	37644.2	48403	41702.4	49948.1	27665.3	23832.9	30408.2	30785	0	39934.6	44680.5	42375.1	47972.3	61481.7	83553.2	59476.3	67961.7	56319.2	67954.2	43037.8	43720.2	49216.7	72506.6	82973.6	66591.1	115909	79109.4	103936	54966.4	82081.8	87778.1	102786	87769.7	87909	130458	104075	84232.9	116430	79694.4	131229	84043.3	126706	166269
O00116	AGPS	Homo sapiens	Alkyldihydroxyacetonephosphate synthase, peroxisomal	425675	447854	248703	425836	454531	268179	257320	264837	256188	264555	414589	411413	393214	395663	433643	475816	445668	481788	465529	484260	388994	410195	381729	356358	421257	473885	420574	466714	388432	484833	265839	244926	284391	255593	251080	430747	444067	482784	430969	416179	139089	129742	137153	136120	142415	526631
O00124	UBXN8	Homo sapiens	UBX domain-containing protein 8	25584.5	29858.5	40895.2	21058.8	29627.2	27921.8	25101.9	25117.7	25133.4	27633	26534.9	0	27456.4	25388	25124.8	21548.1	28496.4	24558.7	18985	21769.3	28820	23427	19920	20603.3	24155.5	14820	12689.8	18496.5	24227	12783	15561	17261.2	12914.7	13822	17177.8	15872.9	16660.6	15488	22318.5	17302.3	16008.4	25774.9	22704.8	19917.9	21336.3	9250.65
O00139	KIF2A	Homo sapiens	Kinesin-like protein KIF2A	626654	636742	512138	668314	658569	627303	586407	653188	609349	658368	643603	771237	612618	617479	622069	646997	719708	615851	652150	608243	582472	620326	609199	564076	661882	658554	635185	676235	643306	638149	621554	605343	629976	627637	649169	627069	578768	591880	697114	610876	594381	570929	602154	596278	642339	531102
O00142	TK2	Homo sapiens	Thymidine kinase 2, mitochondrial	14819.6	17153.8	19638	16048.9	15836.6	18908.1	17338.6	18661.1	18219.5	19717.5	18407.9	20247.2	18921.7	16421.4	16659.4	19372.1	18351.2	16384.6	15605.5	16150.7	11425.8	16755	14443.6	15037.2	16301.1	17463.6	15524.8	20337	15125.1	15745.1	16317.2	16064.5	17730.8	18047.7	15890.2	16458.2	17595.8	17725.2	19791.4	14800.3	20428.3	17546.1	18866.3	19464.2	21590.4	25823.5
O00148	DDX39A	Homo sapiens	ATP-dependent RNA helicase DDX39A	1.77708e+06	1.82158e+06	1.71109e+06	1859987	1.7194e+06	1.55494e+06	1.51673e+06	1.76419e+06	1.63452e+06	1.34575e+06	1.60035e+06	1065021	1.43547e+06	1.5808e+06	1716638	1.52913e+06	1.48148e+06	1848184	1.85046e+06	1.79557e+06	1.40248e+06	1.64455e+06	1.5812e+06	1.64149e+06	1.4776e+06	1.48893e+06	1.44565e+06	1.43439e+06	1.21586e+06	1.8116e+06	1634243	1.58793e+06	1.77609e+06	1672912	1.53953e+06	1.76514e+06	1.59381e+06	1.70214e+06	1.17602e+06	1.34153e+06	1.72243e+06	1.63805e+06	1606830	1.55882e+06	1.71292e+06	1.36488e+06
O00151	PDLIM1	Homo sapiens	PDZ and LIM domain protein 1	156453	195835	300118	153491	134067	213732	286686	178359	113316	144091	194688	111864	223238	222515	203873	155226	180051	221191	227673	227859	188267	224236	212228	201713	125525	143124	140134	119135	164514	212745	254352	197789	208107	206687	183320	220371	194288	244760	193365	195114	272650	255932	300432	276338	303417	200250
O00154	ACOT7	Homo sapiens	Cytosolic acyl coenzyme A thioester hydrolase	4.65632e+06	4.45207e+06	3.43801e+06	4960015	4.51742e+06	4.77386e+06	4712743	5278018	4862570	5370828	4.79249e+06	5.56462e+06	4.8459e+06	4.77835e+06	4.54837e+06	4750320	4.65308e+06	4365363	5341858	4.64292e+06	4488068	4.46943e+06	4.35315e+06	3.93146e+06	4657827	4.47602e+06	4.87523e+06	4.67177e+06	4634328	4.47543e+06	4929973	4709762	4.63282e+06	5101202	5.53081e+06	5194132	4493086	4357269	4758950	4.47553e+06	5.45542e+06	4.80447e+06	5.4723e+06	4913319	5.68726e+06	6077173
O00159	MYO1C	Homo sapiens	Unconventional myosin-Ic	696720	711148	191905	676890	715200	710071	680347	700183	711793	747438	711369	773945	687380	688356	726673	733467	688435	688365	682522	712506	679544	678861	674703	688588	715058	740357	685640	722504	708091	723106	703676	716755	777709	752310	761372	718747	700684	709617	649842	711741	728455	702098	718998	725771	703099	782384
O00160	MYO1F	Homo sapiens	Unconventional myosin-If	62321.2	0	0	0	0	0	0	0	0	46366.9	0	0	0	0	0	0	0	0	0	0	50535.7	0	0	0	50777.1	0	47156.7	0	0	0	0	0	75998.3	0	0	66569.6	0	0	0	40744.2	31094.5	0	0	0	0	0
O00161	SNAP23	Homo sapiens	Synaptosomal-associated protein 23	25780.9	31301	35912	22772.6	27830.6	37117.1	38199.5	33105.9	31572.5	38207.9	31928.1	41677.2	29875.4	36336	32172.6	28100.9	27958.5	39751.5	29817.4	29107.6	29643.5	30799.3	24306.1	23784.9	28805.4	30322.1	29296.9	26798.6	33579.5	28940.1	33825.1	24802	29797.2	29939.7	21084.4	27130.1	29034.8	39752.2	39182.8	35442.9	35354.4	23891.3	31122.4	35244	37764.4	37891.9
O00165	HAX1	Homo sapiens	HCLS1-associated protein X-1	111119	109321	101895	101863	117218	107724	150363	112895	118053	120514	101341	128058	158825	160912	153908	136898	143219	189634	121920	140684	131327	157615	109200	129301	129348	161866	201631	147259	203732	138258	168541	132363	134042	144048	145750	131370	132862	192936	230963	167489	122103	112271	120461	103623	130284	125429
O00170	AIP	Homo sapiens	AH receptor-interacting protein	505534	607775	656566	496771	564688	532549	639930	520509	516711	452103	488521	453276	575719	625159	639575	666488	619021	843475	745839	822289	706090	808085	644674	670585	698528	785061	814972	833842	751319	828284	857770	808367	871171	873817	873707	663888	715993	827731	661415	639812	745983	619747	749916	585015	757274	890309
O00178	GTPBP1	Homo sapiens	GTP-binding protein 1	1.03843e+06	1.12635e+06	636395	1031421	1.17179e+06	1148134	1.08706e+06	1.09312e+06	1073089	1.20855e+06	1.0658e+06	1.1594e+06	1.02718e+06	961307	1111393	1.0897e+06	1.17355e+06	1.08357e+06	1.0901e+06	1.02373e+06	830532	1.03474e+06	1.10128e+06	859656	1.06706e+06	1.05053e+06	899878	1050740	1.01928e+06	1.0222e+06	1.11561e+06	880696	1.07056e+06	1.08375e+06	803457	1.16037e+06	1.16146e+06	1.19096e+06	1.05368e+06	1204452	1182878	1.00999e+06	1.14552e+06	1245044	1.1156e+06	1.11296e+06
O00186	STXBP3	Homo sapiens	Syntaxin-binding protein 3	192520	204635	88483.5	207610	216343	195870	195985	199895	201617	215694	202310	235193	188898	199447	204494	204264	205330	218323	212854	199154	181997	196683	188397	187759	210721	207208	194898	216604	212912	202979	197927	180679	207993	202767	215487	196032	195236	193790	201274	194826	203682	195679	198945	193084	209916	209680
O00189	AP4M1	Homo sapiens	AP-4 complex subunit mu-1	40737.6	46985.2	0	42475	49952.6	45563.6	49744.1	44673.3	47663	45765.1	48038	57808.2	43280.2	42825.1	41853.9	52330.7	45233.3	41562.9	37924.9	40043	35516.3	39174.9	41436.2	42304.9	45295.5	45562.8	44088.4	46089.7	41924.1	40978.9	36842.6	36149.3	32554.1	38824.9	44703.3	43119.5	38714.3	43539	42380.9	41577.2	34030.4	35154.8	38605.1	34299.2	35874.6	42590.8
O00192	ARVCF	Homo sapiens	Splicing regulator ARVCF	0	0	0	0	0	0	0	0	0	0	0	0	0	0	0	0	0	0	0	0	0	0	0	0	0	0	0	0	0	0	0	0	0	0	0	0	0	0	0	0	0	0	0	0	0	0
O00193	SMAP	Homo sapiens	Small acidic protein	24343.9	35522.3	47941.6	27073.8	40269.1	26677.1	43357	23990.5	50889.5	23720.2	20976	78409	47575.1	32295.5	47475.9	35503.6	33487.6	51223.7	16096.1	30321.1	18547.8	25841.6	17097.9	23569.2	24831.8	28746.3	49204.3	21976.1	36907.8	26317.5	32437.8	20083.4	30140.4	26760.9	18249.7	15625.3	19852.5	51540.1	69335.6	32686.6	39247.9	26915.2	49308.3	26377.2	39477.3	32660.3
O00194	RAB27B	Homo sapiens	Ras-related protein Rab-27B	34402.9	70330.2	32318.1	1942.09	75849.8	38978.4	43128.1	4850.56	0	0	16295.8	0	20675	16173	73870.7	78627.1	0	66943	21725.8	88040.7	0	61360.8	78442.1	94549.8	79312.2	93224.5	90131.5	93328.1	0	93524.4	98655.6	67061.8	69496.7	87413.4	4041.97	20472.6	108031	40117.2	13042.5	53624	93150.9	30528	105593	62033.5	19341.6	103581
O00203	AP3B1	Homo sapiens	AP-3 complex subunit beta-1	435242	450710	331479	444193	468790	435462	425349	467616	464764	534163	452614	509992	434432	415765	444588	465788	457900	426725	440414	433564	412276	440588	425759	420730	449041	487604	434008	466948	458801	486064	437228	425978	499316	477352	462811	471762	465558	470222	443152	442475	463014	462696	439944	446399	446761	519757
O00206	TLR4	Homo sapiens	Toll-like receptor 4	0	0	0	0	0	0	0	0	0	0	0	0	0	0	0	0	0	0	0	0	0	0	0	0	0	0	0	0	0	0	0	0	0	0	0	0	0	0	0	0	0	0	0	0	0	0
O00213	APBB1	Homo sapiens	Amyloid beta precursor protein binding family B member 1	0	11352.7	0	15760.7	0	0	0	13728.3	0	0	14662.9	0	12255.8	13403.5	13634.8	16529.8	11687.5	12767.9	15326.3	11421.2	0	14204.9	7387.14	0	15110.9	0	14699.2	16922.1	0	13421.3	15408.5	8116.69	15181.6	11668.3	0	13205.7	9947.99	8742.59	0	15028.2	6950.69	0	9019.46	0	10918.7	15949.8
O00214	LGALS8	Homo sapiens	Galectin-8	54114.5	50942.5	53716.8	43490.9	42320.1	35125.7	29755.5	27334	49306	55812.1	36966.4	30287.7	39943.1	39888.2	52489.5	42483.5	36894.6	40558.1	35372.1	36839.2	40832	40901.7	38580.3	32640.5	45504.5	48571.4	39853.7	38553	47288	34133.2	33571.4	35834.1	33893	47260.6	33545.5	32920.9	27509.7	30163.4	26599	49387.9	55694.4	51346.9	47768	48473	46014.9	26220
O00217	NDUFS8	Homo sapiens	NADH dehydrogenase [ubiquinone] iron-sulfur protein 8, mitochondrial	77575.1	105465	96994.2	66814.1	95290	86341.6	157752	84977.2	97419.1	31365.2	75542.6	28744.2	108580	128691	142371	131134	174900	292604	137355	188178	75711.7	224864	96978.3	105794	145955	173420	216487	167051	128977	140070	203853	86925.8	124842	147136	75894	120004	126176	283960	232991	184616	183157	144903	219202	127253	211403	203889
O00220	TNFRSF10A	Homo sapiens	Tumor necrosis factor receptor superfamily member 10A	26519.4	34018	64895.8	25385.8	33947.2	27855.8	28343.8	24780	22980	28334.8	26622.4	23781.8	23184.9	26262.2	28010.5	22048.3	35095.3	37720.3	25796.1	30369.4	32658.2	37136.2	24383.9	31026.1	22952.4	16942.8	20708.2	15188	30955.4	16479.9	23875.2	12065.6	15650.2	15961.2	20247.7	24906	22913.2	33443.5	39249.6	28313.8	44114.4	54923.9	57650.5	38517	55729.4	16182.1
O00221	NFKBIE	Homo sapiens	NF-kappa-B inhibitor epsilon	10178.7	13633	24628.3	8818.52	12007.1	14066.7	14142.2	11647.3	16060.7	9613.18	0	0	9826.84	13373.4	12210.3	13300.8	7163.96	15430.1	17150.1	16412.7	18878.5	15617.4	12803	15160.2	16165.4	18073.7	18472.3	17504.6	25997.8	15935.1	16258.5	15003.2	17341.1	17493.8	25553.9	23799	18896.6	25134.5	16843	20404.2	19481.4	20943.3	18279	13231.5	16083	22502.4
O00231	PSMD11	Homo sapiens	26S proteasome non-ATPase regulatory subunit 11	2.68519e+06	2.60175e+06	1.86971e+06	2.68061e+06	2.74664e+06	2.40667e+06	2.33384e+06	2.49597e+06	2.35456e+06	2.76186e+06	2.45629e+06	3.10684e+06	2.40446e+06	2.4192e+06	2.51525e+06	2581940	2.05158e+06	2.48604e+06	2.56841e+06	2.52646e+06	2.47936e+06	2.42102e+06	2.34382e+06	2.40425e+06	2626279	2.70985e+06	2.71319e+06	2.81516e+06	2.85465e+06	2.75852e+06	2.39723e+06	2470714	2.49424e+06	2.44334e+06	2733647	2.57699e+06	2.49361e+06	2.49185e+06	2.46066e+06	2.45176e+06	2.58872e+06	2.55455e+06	2.61688e+06	2499871	2.6944e+06	2.41603e+06
O00232	PSMD12	Homo sapiens	26S proteasome non-ATPase regulatory subunit 12	1.21761e+06	1.27176e+06	1.18457e+06	1219833	1.29892e+06	1.08292e+06	1.08597e+06	1.18557e+06	1.16666e+06	1.18331e+06	1.19549e+06	1163763	1.12897e+06	1.09145e+06	1.25784e+06	1.15208e+06	973940	1.12737e+06	1.08007e+06	1.13735e+06	1.0312e+06	1.11843e+06	1.04211e+06	1.04414e+06	1.15886e+06	1243046	1.16972e+06	1.25568e+06	1.17292e+06	1.24251e+06	1.09417e+06	1.13906e+06	1.2613e+06	1.07904e+06	1.07111e+06	1.08394e+06	1.11242e+06	1.23185e+06	1.13728e+06	1.09925e+06	1.2462e+06	1.10198e+06	1.19402e+06	1.13933e+06	1.15992e+06	1.16439e+06
O00233	PSMD9	Homo sapiens	26S proteasome non-ATPase regulatory subunit 9	227586	276424	503831	201268	218276	280657	278192	208632	187544	213646	228470	221107	215729	239885	236960	259499	306719	299004	284505	354341	360710	384883	314721	351774	194852	242337	224503	185656	281659	315123	319440	273162	317601	301192	318196	285293	326403	310282	348269	294211	406813	400523	426579	339860	435820	351320
O00244	ATOX1	Homo sapiens	Copper transport protein ATOX1	46521.4	71094.1	92116.4	43491.7	41052.5	79964.6	112796	54638.2	36450.4	56749.6	38891.2	41063.6	98394.8	89653.4	93266.1	57055.9	75960.5	248905	61772	94985.1	48314.8	107980	50616.5	50014.8	40124.9	53827.6	68270.4	34832.1	157910	66167.6	151151	56369.4	83632.8	70634.1	36068.6	52095.5	54661.5	222079	87652.2	61860.6	113846	66772.4	142199	65787.6	125067	86803.8
O00253	AGRP	Homo sapiens	Agouti-related protein	0	0	0	0	0	0	0	0	0	0	0	0	0	0	0	0	0	0	0	0	0	0	0	0	0	0	0	0	0	0	0	0	0	0	0	0	0	0	0	0	0	0	0	0	0	0
O00255	MEN1	Homo sapiens	Menin	52727.2	60452.8	16545.1	51304.4	61520.2	54687.5	47816.1	47957.9	55878.1	48555.9	58690.5	51262.5	45242.8	50140	54804.8	66804.6	61188.6	61589.6	56525	63315.8	56326.8	62758.6	54415.1	54944.1	64958.7	65744.6	57484.4	63038.6	57487	61740.1	56830.6	52039.5	66177.2	59311.7	51811.1	52507	53697	56987.2	52310.2	58678.1	46563.3	47884.3	45070.2	52391.7	39431.5	44106.5
O00257	CBX4	Homo sapiens	E3 SUMO-protein ligase CBX4	88832.9	94500.8	68003.1	95370.2	89908.4	100036	93965.1	96799.8	109571	102578	107071	102351	91295.6	98751.2	98628.2	94556.8	93014.3	87896	89810	91603.1	92742.2	85492.1	92375.4	93666.2	94214.3	86541.1	80213.9	89839.5	91142.2	89728.3	81276.8	79345.4	79583	83324	80660.7	87067.2	93806.1	94951.5	91174.9	98099.7	78282.6	80544.2	81190.1	90434.7	78832.8	64916
O00258	GET1	Homo sapiens	Guided entry of tail-anchored proteins factor 1	30497.9	0	0	37947.9	0	50840.1	0	44004.3	50613.1	21259.2	37824.3	0	37837	0	0	39964.8	47429.8	46384.4	40983.7	0	30159.2	43425.3	40555.7	43589.2	49813.6	37979.3	54088.9	39791	0	35660	32105.3	39103.4	54207	39587.2	48042	44805	41873.6	0	43924.3	37917	41042.9	40647.5	35658.7	48629.5	27401	54080.9
O00264	PGRMC1	Homo sapiens	Membrane-associated progesterone receptor component 1	33527.2	0	39202.7	29992.6	31890.1	40973.7	58406.8	32499.2	48118.6	48574.3	27542.8	41171.1	44385.8	51196.9	54286.1	102799	102614	135671	86616.8	109140	118697	126715	87852.3	108381	111401	125361	161636	127514	145723	121450	116080	120935	111846	114937	106518	108020	117372	160564	153264	137218	117894	115415	124466	105245	121033	184910
O00267	SUPT5H	Homo sapiens	Transcription elongation factor SPT5	278839	285800	293578	279517	299679	297335	271088	285110	281197	306197	287330	298615	272601	256742	277035	298446	295268	287472	291714	289527	264611	295792	273400	273059	299440	292705	260235	302524	285151	303164	266917	241658	291080	266942	267260	289635	291504	306016	298375	301822	326180	315204	323217	331881	338547	229304
O00268	TAF4	Homo sapiens	Transcription initiation factor TFIID subunit 4	60036.8	58478.8	119991	58136.7	56572.9	58863.5	61463.2	59709.5	60250.8	57331.1	65563.1	70916.4	59093.3	60645.2	54840.6	59478.3	66096.7	56097.6	58400.7	52750	63780.7	56162.7	59316.6	60374.4	59421.9	58444.5	52474.7	55870.8	63388.9	57325.7	58055.8	58969.8	62189.6	58061.5	58057.8	62565.6	59752.6	56246.1	59093.9	54430.4	53543.4	56982.5	51999.7	55211	53285.8	54211.7
O00273	DFFA	Homo sapiens	DNA fragmentation factor subunit alpha	29534.6	36273.3	65291.8	28501.4	33306.7	26042.1	35691.5	26720.6	37626.7	31667.6	23668.5	39859.3	36637.9	34068.6	39054.7	25732.7	34709.2	50195	25619.8	31436.5	35119.5	32826.1	26758.8	32414.1	22562.8	25415.7	44260.4	25669.3	52575	24047.5	38229.5	30175.1	27153.4	26136.2	36006.7	30466.6	26184.5	46205.1	42091.4	31048.7	35983.1	41461.8	37842	24925.1	38100	42427.3
O00287	RFXAP	Homo sapiens	Regulatory factor X-associated protein	16047.7	14586.3	46387.5	15816.3	8776.88	17321	22304.2	12964.6	11781.4	15191.5	18808.2	19959.8	15655.2	15195.7	17811.3	15949.5	12603.6	17132.2	14979.5	14728.1	15803.3	17203.9	18144.5	15233.2	10297	19700.1	14482.2	14463.4	19661.2	21625.1	22100.2	22682.3	24213	19534.3	24019.6	20094.5	22763	21472.6	23814.2	17035.5	18388.4	20459.4	19716.3	15190.8	15099.8	27897
O00291	HIP1	Homo sapiens	Huntingtin-interacting protein 1	85763.3	88094.6	129717	81765.9	88186.1	85174.7	96840.9	84541.9	93498.2	97123.6	96331.9	98560.7	108024	101261	110506	70044.5	77145.6	79948.4	73927.4	84752.2	79010	78254.8	76284.6	70835.2	74217.1	74575.1	74762.7	70257.9	80676.7	73413.2	94659.6	71011.3	65456.4	73224.6	72965.8	62963.4	67662.3	67839.3	65490	67579.8	73226	64013.4	72402.4	59436.1	70996	65101.2
O00299	CLIC1	Homo sapiens	Chloride intracellular channel protein 1	3.37121e+06	3700808	6854107	2.99762e+06	3.15082e+06	3.89448e+06	5206173	3.59121e+06	3.8827e+06	3280890	3.41541e+06	2.35794e+06	4.84619e+06	4696453	4.61327e+06	3.52116e+06	3.51326e+06	5362639	3.95264e+06	5.05444e+06	4650883	5.21927e+06	4.49144e+06	4536233	3.4909e+06	4000465	4537070	4.09984e+06	4.49968e+06	4961286	5.43677e+06	5538020	5106428	5.33202e+06	5.17316e+06	4180666	5.1053e+06	5458245	4896228	3.93278e+06	5.17905e+06	4.96585e+06	5448546	4232655	5019703	6.48186e+06
O00303	EIF3F	Homo sapiens	Eukaryotic translation initiation factor 3 subunit F	1.89709e+06	2105844	1.94789e+06	1780442	2.07982e+06	1.65814e+06	1.57112e+06	1.6439e+06	1.61654e+06	1.6762e+06	1.66544e+06	1.67838e+06	1.66626e+06	1.5715e+06	1.79641e+06	1.94556e+06	1.57235e+06	2.1339e+06	1.78641e+06	1.96979e+06	1.54815e+06	1.97844e+06	1.60714e+06	1.64089e+06	2123637	1.91581e+06	1.74924e+06	2.03425e+06	1.76932e+06	2201420	1.6531e+06	1.52264e+06	1.96299e+06	1.83121e+06	1251530	1.78268e+06	1.72843e+06	2.03272e+06	1.70335e+06	1.77684e+06	1.8309e+06	1370029	1.84238e+06	1.62992e+06	1.7545e+06	1.5944e+06
O00308	WWP2	Homo sapiens	NEDD4-like E3 ubiquitin-protein ligase WWP2	26152	27805.1	11264.8	23880.3	27673.3	23557.3	21886	22462	21590.1	27026.7	25290	26692.7	19167.6	22653.1	23956.4	26710	28021.9	22836.3	25810.1	24015.6	18865.2	23078.2	21032.7	21208	26310.9	30473.3	25063.9	27392.9	21725.2	27979.2	25112.8	20135.5	29574.1	27313.2	20920	22660.6	21077.9	24408.6	24809.4	25805.9	22291.1	20707.1	23686.2	22051.5	23467.8	19769
O00311	CDC7	Homo sapiens	Cell division cycle 7-related protein kinase	9981	10030.5	3148.34	10066.6	10143.5	9199.35	8237.18	9959.79	7876.6	8748.68	9385.33	10164.9	9743.27	8169.08	9858.22	8921.62	10108.4	9177.55	9047.25	8303.02	9347.97	8963.64	8859	7668.11	9652.98	7448.78	8285.77	8230.25	7402.75	7608.84	6416.94	7329.97	0	7628.13	6810.04	7131.14	7426.18	6792.64	6701.45	6757.46	7708.78	8122.98	9658.48	8451.91	8503.27	3566.02
O00327	BMAL1	Homo sapiens	Basic helix-loop-helix ARNT-like protein 1	10098.8	0	0	14825.5	0	0	0	0	0	0	0	0	0	0	12022.7	0	15751.3	0	0	13463.6	0	11631.8	0	0	13051.3	0	11105.2	10313.3	0	11508.5	0	17845	18619.5	13215.6	0	0	0	0	16078.5	0	0	0	0	0	0	10278.9
O00329	PIK3CD	Homo sapiens	Phosphatidylinositol 4,5-bisphosphate 3-kinase catalytic subunit delta isoform	27928.4	26067.2	0	22146.6	23069.2	18517.1	22268.7	22512.8	22778.7	23014.2	23865	37353.8	19568.4	22070.1	20812.4	17926.6	18456.7	19760.7	18671.8	17894.3	21223.6	18292.1	19899.8	22631.6	16995.6	21659.1	15624.1	19729.2	21907.2	25368.3	19794.7	21359.2	24048.8	22626	19988.8	21502.4	20253.5	22526.1	17326.8	0	22306.9	17985.8	21449.5	20005.5	24188.4	28857.6
O00330	PDHX	Homo sapiens	Pyruvate dehydrogenase protein X component, mitochondrial	98456.2	103398	227845	94760	109156	139509	167054	132844	139918	160243	146134	159969	155601	156589	144411	132064	146559	134032	134501	126462	132811	129536	119539	127339	133915	139353	144143	149928	147330	139066	137650	124927	135159	129066	138872	146153	142656	152525	183068	157853	150379	158580	156681	151616	161198	171172
O00391	QSOX1	Homo sapiens	Sulfhydryl oxidase 1	46208.3	54280.7	17017.4	34495.7	59989.3	58712.2	42486.8	35626.1	60468.6	48994	48867.8	0	40625.3	47577	58311.8	50072.1	46448.5	50733.5	40548.1	48405.8	28894.5	55658.8	45567.6	35839.9	55853	56118.6	45422.1	55824.1	0	47686.8	56151.3	37092.3	46994.9	44727.9	39246.1	43362.5	55763.2	57431.5	48840	68313.9	45714	53955.2	45180.5	48671.6	41181.4	41640.7
O00399	DCTN6	Homo sapiens	Dynactin subunit 6	86088.2	109395	138280	100608	102834	99093.6	123657	97495.6	92107.1	116972	81181.5	86284.7	120329	118092	110591	105520	101168	112528	105540	111286	73801.2	116986	80019.8	100626	104448	108111	101080	117889	157408	124729	119324	97623.9	105621	108699	123007	97557.2	98937.8	130073	115416	97392.1	121466	118593	114484	106383	131140	108660
O00400	SLC33A1	Homo sapiens	Acetyl-coenzyme A transporter 1	68433.8	70176.4	0	64063.4	62050.3	76342.2	72054.8	71817.9	74266.8	58528.1	73137.6	67197	71499.9	67481.4	65131.9	81163	74802.7	70339	58945.1	72242.4	54977.3	65296.1	72050.8	74780.4	76267.4	70682.6	55611.7	73361.6	69787.9	60106	65446.6	68274.9	74736.9	75061.5	58564.5	64592.2	74867.5	73023.5	83096.7	77338.8	70233.7	82565	76679	82509.5	70024.9	87630.3
O00401	WASL	Homo sapiens	Actin nucleation-promoting factor WASL	244718	252873	302862	217123	243773	247563	255304	245069	277753	261419	267024	242395	243964	255463	253148	263547	265182	251841	240354	254614	242521	238130	255900	242350	261276	253764	240726	266252	252032	256564	249171	234560	255929	252550	261696	242169	241110	259558	245049	240373	247933	222514	251861	249932	226320	285055
O00408	PDE2A	Homo sapiens	cGMP-dependent 3',5'-cyclic phosphodiesterase	0	0	0	0	0	0	0	0	0	1647.39	0	0	0	0	0	0	0	0	0	0	0	0	0	0	0	0	0	0	0	0	0	0	0	0	0	0	0	0	0	0	690.69	0	0	0	0	1686.55
O00410	IPO5	Homo sapiens	Importin-5	3003499	3071024	3587095	2.92763e+06	2.76909e+06	2.51032e+06	2.47751e+06	2.72705e+06	2.70184e+06	2.62681e+06	2.73591e+06	2485321	2.68963e+06	2521932	2.72949e+06	2347476	1.68346e+06	2747508	2.28616e+06	2.69126e+06	2.26228e+06	2.57672e+06	2.30657e+06	2.41957e+06	2276477	2.27526e+06	2.09028e+06	2.31532e+06	2.38777e+06	2867506	2.20255e+06	2.45528e+06	2.77977e+06	2424261	2.2185e+06	1.98138e+06	2.3901e+06	2.38214e+06	1.99684e+06	1780351	2.14773e+06	1.90562e+06	2.03838e+06	1.75568e+06	1.97876e+06	1.92643e+06
O00411	POLRMT	Homo sapiens	DNA-directed RNA polymerase, mitochondrial	69365	70437.4	0	69781.7	69758.4	65510.7	61472	68410.3	66402.3	67814.5	63495.3	61830.1	56522.1	55525	55242.5	74704.6	73713.2	74766.4	74950.7	78109.8	58912.7	73414.6	65589.2	58902.9	75960.9	70058.9	65262.9	72679.2	66445.5	75109.5	77287.3	69428.5	90551.7	84439.2	65768.3	64613.2	60282.8	67279	58795.8	55985.3	60396.1	54953.3	59109	60923.7	62657.8	53093.7
O00418	EEF2K	Homo sapiens	Eukaryotic elongation factor 2 kinase	25504	27641.3	47257	29179.8	32381.5	25696	24172.3	26016.6	24976.9	29199.5	24157.7	31977.6	25448.3	23740.5	24289.6	28768.4	29404.2	29009	25794.6	26119.9	25920.1	25407.7	23110.9	26212	30088.7	37352.4	32454.5	36963.8	35904	36287	36302.5	30793.8	38160.9	34748.1	32161.1	29595.5	29494	33807	37509.1	30661	25729	24439.1	27238	27006.9	29896.7	34528.5
O00422	SAP18	Homo sapiens	Histone deacetylase complex subunit SAP18	136701	133736	155847	143378	138703	123239	142191	143896	128246	119861	125420	139819	131798	126364	141076	118716	130372	121973	140031	113262	104185	117703	108963	107622	121907	133308	113366	109634	114046	108696	123336	98528.5	110648	120430	112293	141386	94908.5	110286	118691	136445	119249	112835	116550	131982	128911	80641.9
O00423	EML1	Homo sapiens	Echinoderm microtubule-associated protein-like 1	0	43107.2	0	19050.7	22012.4	26317.9	0	22799.4	0	0	16597.9	0	0	0	49138.5	20939	0	15302.9	14100.1	0	0	13025	0	0	14094.9	0	10398.5	0	0	12654	0	10691.8	0	14142.3	18566.6	0	18110.9	0	0	0	0	0	17667.3	0	20882.9	0
O00425	IGF2BP3	Homo sapiens	Insulin-like growth factor 2 mRNA-binding protein 3	524927	498471	412627	487079	491055	668698	654457	674848	662044	618922	665446	669858	575885	617288	558689	550607	604566	493315	639977	547100	508248	528438	595772	498759	523960	482938	439203	460428	454482	459535	630043	549163	551136	621903	652381	628184	552782	464788	484282	568653	524922	532164	552687	575793	525062	701151
O00429	DNM1L	Homo sapiens	Dynamin-1-like protein	1.40781e+06	1406634	799873	1.37683e+06	1.40676e+06	1.43727e+06	1.3881e+06	1.45628e+06	1.52075e+06	1.54763e+06	1.46224e+06	1.58719e+06	1394853	1.35911e+06	1.43719e+06	1.42905e+06	1.22772e+06	1.42717e+06	1.43162e+06	1.42466e+06	1.33737e+06	1.38553e+06	1.38859e+06	1.36224e+06	1.44825e+06	1.45041e+06	1.36944e+06	1.4754e+06	1.4469e+06	1.51942e+06	1.37851e+06	1.40411e+06	1.517e+06	1.44698e+06	1.56971e+06	1.46831e+06	1.47185e+06	1.46744e+06	1.41212e+06	1.37634e+06	1.51006e+06	1.44732e+06	1.44326e+06	1412958	1.46786e+06	1.48277e+06
O00442	RTCA	Homo sapiens	RNA 3'-terminal phosphate cyclase	230095	264743	230485	243105	242177	319500	333499	347397	281108	180598	355833	354891	238058	315749	245182	249620	298223	245636	329223	244650	166193	238119	288943	196419	269132	283011	209675	262151	174578	255008	324267	226280	270117	279255	228378	305056	269733	265326	262530	335220	294631	196849	276714	366296	298582	281257
O00443	PIK3C2A	Homo sapiens	Phosphatidylinositol 4-phosphate 3-kinase C2 domain-containing subunit alpha	41827.7	41065.6	9829	41528.5	42700.1	39867	39308.3	41514.4	46568.4	44687.2	44883.6	44569.4	36748.5	40811.6	41480.3	43987.9	44694.3	39068.7	43395.1	42058.1	37917.9	40608.2	38802.5	41753.7	44972.8	48518.2	47544	47648.7	45486.8	46219.5	45046.2	48394.3	48800.5	47981.6	45173.3	43200.6	41500.2	42445.2	41407.6	44332.2	29624.7	29358.5	31929	30081	30442.3	52388.2
O00458	IFRD1	Homo sapiens	Interferon-related developmental regulator 1	51747	50976.8	36317.3	52325.3	56630.7	30342.8	28062.2	31950.2	34856.9	38085.3	33126.7	47757.6	32381.5	29009.3	34286.2	33291.2	28901.7	31700	24759.9	31205	30865.2	30672.2	26493	34442.4	31240	22532.1	23506.9	24225.8	22671.9	27454.6	9407.03	11268.3	15368.7	15959.2	15157.2	40447.4	54841.7	55991.6	47872.3	37591.1	61459.2	63406.4	63092.6	59907.9	57322.8	38434.7
O00459	PIK3R2	Homo sapiens	Phosphatidylinositol 3-kinase regulatory subunit beta	22895.8	23033.2	38144.1	26091.2	26718.5	24335.7	24890.5	27769.2	28895.9	31339.2	24962.4	31520.4	24775.1	26026.5	26351.5	26505.1	27680.3	28958.5	26194.7	27482	26388.3	26724.3	25644.7	27157.5	28092.2	31677.8	29979.1	31078.4	33987.9	30725.6	32024.4	34074.9	32602.1	32952.2	40347.7	30464	31931.3	30572.6	27055.9	28521.1	28973.3	28143.2	28043.2	26883.8	28294.4	49816.8
O00461	GOLIM4	Homo sapiens	Golgi integral membrane protein 4	61466.1	66889.9	94773.4	49764.7	70369.4	78058.1	72662	67037.4	63048.8	54764.9	62403.3	69828.1	60455.6	60408.1	62334.7	81479.3	76712.9	80147	79831.2	79562.4	73424.4	85055.3	67227.4	74686.1	76963.1	80330.5	84355.8	83045.4	84072.9	81085	77919.5	70097.5	74425.6	79352.1	73859.8	71993.2	79527.2	75708.4	83745.9	68243.9	61717.9	61832.1	69680.3	63772.2	74073.5	76694.3
O00462	MANBA	Homo sapiens	Beta-mannosidase	23884.1	27327.8	0	0	25461.2	0	0	0	23208.9	0	15864.5	0	0	0	19344.3	19359.6	22598	25940.8	0	0	27212.9	23280.8	18085.4	21532.6	19960.1	16009.6	20439	10839	0	18729.7	0	28684.4	23320	14848.8	21550.7	23163.7	0	28694.3	0	0	0	0	4950.44	21017.3	0	32487.5
O00463	TRAF5	Homo sapiens	TNF receptor-associated factor 5	10690.7	13240.4	19531	10223	11413.8	13901.5	14204.2	14478.2	15514	0	19726.7	0	13079.3	11468.4	14523.1	12211.9	13303.7	12641.1	9585.77	11990.5	13509.8	10440.4	10798	8425.44	10449.5	13909.9	10940.1	9815.98	13679.2	13173.6	10615.8	6051.41	12991.2	11136.3	18000.6	10334.7	11561.2	11285.8	11949.9	11415.1	9629.12	6747.65	9357.22	9386.19	7331.72	13529
O00468	AGRN	Homo sapiens	Agrin	21541.2	23618.8	33345.9	22399.5	18971.4	40256.9	38811.5	37223.1	33901.1	32954.1	37047.3	30498.3	34468.9	34994.6	35558.8	23414.1	22994.5	27250.6	26026.3	28063.3	28653.1	25704.3	28034.4	27725.6	22494.4	23171.1	22236.7	21490.3	24350.6	26930.1	31011.6	31247.3	31212.2	31035.4	31416.7	20760.2	20300.8	21386.2	16525.3	19466.7	15307.4	16648.9	15351	15965	15476	31358.5
O00469	PLOD2	Homo sapiens	Procollagen-lysine,2-oxoglutarate 5-dioxygenase 2	131227	131305	167358	133434	133972	123678	129772	138448	122131	142634	130771	154435	118500	127159	132812	145647	132866	144430	154729	149448	134772	135196	131416	128067	151291	157479	139816	151246	143195	154698	155808	141160	154664	157119	154774	132837	130276	144320	137325	132039	146806	125180	146646	135302	152516	199329
O00471	EXOC5	Homo sapiens	Exocyst complex component 5	127464	138051	176172	125490	138858	129523	132158	126877	137182	138708	131192	131101	138812	134464	141907	132993	121915	136804	112368	138965	110246	129972	119390	113498	132417	128629	127519	127528	115942	127820	134356	135795	137769	134358	123387	107995	122864	131068	116256	104376	127540	114629	121578	106886	118558	148046
O00479	HMGN4	Homo sapiens	High mobility group nucleosome-binding domain-containing protein 4	19686.3	20939.9	133432	21589.1	17415.4	44882.6	0	63916.9	20208.3	14173.7	64464.5	64678.7	20882.3	50841.5	14115.7	15730.3	36912.1	12059.6	34599.8	9449.42	11220.5	14235.6	27404.8	14750.5	15048.6	16239.3	14620.6	9948.35	19908.7	8088.42	22094.6	10721.5	0	17674.7	9717.08	29067.2	12324.5	15985.3	20325.9	37319.2	21264	26794.3	18907.8	49145.2	22986.2	22806.1
O00483	NDUFA4	Homo sapiens	Cytochrome c oxidase subunit NDUFA4	390576	487088	466130	362505	446836	521556	448617	466601	459550	495199	533241	209025	437171	423709	473666	521048	487593	534748	518740	529772	370936	508029	458783	395727	470911	534232	464374	524921	354739	554527	508385	452839	504976	543559	327438	385128	448604	457656	451501	428532	327606	277972	340365	335493	353147	815851
O00487	PSMD14	Homo sapiens	26S proteasome non-ATPase regulatory subunit 14	1407756	1.52669e+06	727690	1.36016e+06	1.51876e+06	1376373	1.24786e+06	1.49134e+06	1.24449e+06	1.3198e+06	1.37345e+06	1.59596e+06	1.19926e+06	1.18973e+06	1.32183e+06	1.52905e+06	1.19451e+06	1.64857e+06	1.58719e+06	1.46162e+06	1.03402e+06	1.43753e+06	1.21573e+06	1.18267e+06	1.56362e+06	1.72415e+06	1.44897e+06	1.81333e+06	1.48615e+06	1.78154e+06	1.483e+06	1.23907e+06	1.82131e+06	1.574e+06	1.23676e+06	1.5105e+06	1.46884e+06	1587513	1.36745e+06	1.36762e+06	1.64504e+06	1.27279e+06	1.62311e+06	1.47252e+06	1.59892e+06	1.50804e+06
O00488	ZNF593	Homo sapiens	Zinc finger protein 593	344157	375393	755715	370159	403925	325390	386534	367140	284210	305708	316434	350793	325201	333911	326033	338565	428926	307771	360258	307437	301582	272644	346644	299682	319082	342747	307159	326287	309075	312581	339780	293442	302159	289193	302030	331475	286038	315649	466247	398364	243543	202251	250787	277241	282847	222979
O00505	KPNA3	Homo sapiens	Importin subunit alpha-4	594801	563601	673951	545215	484126	523808	541501	547470	500749	572233	567187	590075	562293	524873	551920	496201	487906	570639	591144	554361	547663	539171	597879	552374	526813	512301	482319	491951	559615	590969	524946	550396	553817	595648	583035	550568	484852	484793	475053	458110	501527	542550	492761	548354	492030	440517
O00506	STK25	Homo sapiens	Serine/threonine-protein kinase 25	12204.9	9990.43	20162.2	11895.4	11424	12495.9	10154.9	12829.2	9334.81	10843.8	12654.6	8156.96	9032.77	11092.6	11945.6	11407.3	9587.99	12588.7	12562.5	12698.9	11461.5	10680.5	11267	12531.5	10272.8	12954	12313.9	13566.8	13295.1	14266.5	12900	15362	15006.8	16409.9	15991.7	11127	13380.2	11367.9	9803.26	12630.7	12017.7	12675.6	12679.6	11190	11834.6	14828
O00512	BCL9	Homo sapiens	B-cell CLL/lymphoma 9 protein	21784	24059.6	26543.7	13348.7	21749.6	29241.7	26937.8	14049.5	15269.5	22738.6	17581.2	19694.7	24887.3	22324.3	20968.6	34040.9	40413.5	34988.3	28887.9	36208.6	34598.9	32335.3	33557.6	36857.7	31852.1	37005.5	42867.4	38092.4	50769.2	33792.2	37975.7	32680.5	31395	38899.3	31213.8	34899.5	38244.9	38524.2	38314.4	40735.8	39733.8	46200.1	40625.2	37359.3	34269.4	45946.9
O00515	LAD1	Homo sapiens	Ladinin-1	0	0	25422.3	12097.5	11253.4	18315.6	23996.8	17865	16361.4	29280.8	17842	0	24394.6	20620.1	15360.5	10235.3	16182.9	12812.6	11259.1	11694.4	0	11732	10745.7	7992.62	10556.5	13643	10890.6	10343.6	14287.4	9544.76	12496.8	4336.44	9560.09	12542.5	18102	0	8175.81	10524.7	13294	9179.78	12071.1	0	11286.8	0	12982.9	30311.3
O00522	KRIT1	Homo sapiens	Krev interaction trapped protein 1	15877.2	18377.6	0	21302.8	20075.1	20671.8	16370.3	21480.7	17801.8	18935.3	24273.1	20171.9	20857.8	20832.7	20577	18013.8	20572.6	17769.1	18985.2	16031.4	15453.3	18872.9	17544.2	15476.1	17826.3	18929	16773.5	19969.8	13790	18807.6	15480.4	14997.1	15432.4	15920.1	18261.8	16437.6	14615.3	18412.2	16902.2	19550.3	13359.1	15132.2	13350.1	16356	19412.2	8056.97
O00534	VWA5A	Homo sapiens	von Willebrand factor A domain-containing protein 5A	0	2362.16	0	1274.34	0	0	0	0	0	0	0	0	3303	0	0	0	0	0	0	0	0	2181.04	0	0	0	0	0	0	0	0	0	0	0	0	0	0	0	0	0	2488.83	2421.85	0	0	0	0	5940.48
O00541	PES1	Homo sapiens	Pescadillo homolog	1.28581e+06	1.3182e+06	513670	1.23703e+06	1.22415e+06	719853	703499	847790	1093896	1.08489e+06	772265	739479	1.027e+06	693865	1.14387e+06	1.00567e+06	718222	1.00749e+06	696560	913567	898666	1.00974e+06	715035	916918	1.06254e+06	1.02771e+06	903370	1012286	976987	1.00295e+06	661841	884970	978779	683360	810548	629167	773368	983319	915683	891337	1.017e+06	902894	898827	747430	992314	726341
O00559	EBAG9	Homo sapiens	Receptor-binding cancer antigen expressed on SiSo cells	0	0	0	0	0	0	0	0	0	0	0	0	0	0	0	0	0	0	0	0	0	0	0	0	0	0	0	0	0	0	0	0	0	0	0	0	0	0	0	0	0	0	0	0	0	0
O00560	SDCBP	Homo sapiens	Syntenin-1	153279	178372	198390	165756	188022	219658	206472	215768	208602	246222	213742	236301	198237	210994	201624	205574	174780	178421	196167	190743	160949	186968	169763	175465	200264	216964	184755	232868	214755	212339	195018	183474	194345	196105	177946	166014	170931	187528	198826	206138	152559	148077	155912	167638	153311	141419
O00562	PITPNM1	Homo sapiens	Membrane-associated phosphatidylinositol transfer protein 1	0	9461.58	0	0	6963.8	13254.1	9580.91	10772.8	0	10432.9	13208.2	13898.5	11596	12940.6	12714.9	8874.82	11078.8	0	9744.07	11665.4	9877.66	9099.07	0	11088.9	9699.08	11730.5	8947.03	10104.4	7412.96	12026.2	13822.5	14568.1	15462.3	14360.6	14542.4	10548.3	0	0	5908.1	0	0	0	7606.33	0	6717.22	26201.7
O00566	MPHOSPH10	Homo sapiens	U3 small nucleolar ribonucleoprotein protein MPP10	147328	136676	287483	151705	151030	89488.7	105285	105160	131149	155142	85189.3	108624	138693	89598.1	129933	137789	99233	137505	86931.3	124829	123060	130445	75003.3	121193	139144	140795	137696	132138	140528	125404	85616.4	118628	126468	90417	134609	70156.2	107205	130940	193211	110891	129959	117521	130369	81450.6	145721	106083
O00567	NOP56	Homo sapiens	Nucleolar protein 56	1.001e+06	929171	731710	973901	936386	723712	710561	882513	823346	790780	752916	858217	782477	745021	813329	790831	762217	725716	778840	788490	746986	779099	748743	729826	795983	883938	744270	728538	724719	758260	725192	819503	823902	917357	867367	763386	879586	776446	723180	948663	995477	934586	981428	854344	974458	919465
O00571	DDX3X	Homo sapiens	ATP-dependent RNA helicase DDX3X	2.13121e+06	2.15975e+06	632257	2194025	2.22525e+06	2.04636e+06	1.9747e+06	2119007	2.11486e+06	2.03365e+06	2.12549e+06	2362011	1.98915e+06	2.08677e+06	2.11904e+06	2.24638e+06	2.20045e+06	1.99801e+06	2.17422e+06	1951142	1.86288e+06	1.88593e+06	2029199	1.87203e+06	2.08961e+06	2.0383e+06	1.90026e+06	2.04144e+06	1.89965e+06	1.96115e+06	1.79436e+06	1.73297e+06	1.85603e+06	1.7713e+06	1.85099e+06	1.92631e+06	1.76128e+06	1.85549e+06	1.96483e+06	1.98674e+06	1.7425e+06	1.71311e+06	1.84259e+06	1.85097e+06	1.82029e+06	1.531e+06
O00584	RNASET2	Homo sapiens	Ribonuclease T2	0	0	0	0	0	0	0	0	0	0	0	0	0	0	0	0	5358.69	4435.99	0	3927.28	0	0	0	0	0	0	2221.81	0	0	0	3145.04	0	0	2499.19	0	0	0	3537.84	0	0	5028.6	3228.73	6196.11	0	5871.3	0
O00592	PODXL	Homo sapiens	Podocalyxin	61058.5	66988.5	57590.5	66810.3	70636.1	77589.6	82075.8	68635.5	60929.7	69188.5	64515	175894	76614.4	73446.2	69172.8	50436.3	25384.9	72239.7	62998.4	71914.3	65978.1	65799.9	60820.1	78254.7	51558.7	41935.6	49506.9	36588.2	71910.5	60260.8	70218.5	65728.2	63739.3	59259	99778.1	93374.8	69240.2	70559.8	59088	42295.6	71973.2	73842.8	72750.5	62339.6	75223.1	62521.7
O00622	CCN1	Homo sapiens	CCN family member 1	52250.3	38855.8	116337	0	49627.6	48013.6	41037.9	45681.3	0	264071	68749.8	76046.5	63072.8	0	59634	0	0	0	0	0	0	0	0	0	0	0	0	0	0	0	0	0	0	44757.5	0	0	0	0	0	0	59608.6	0	0	50129.7	41189.7	0
O00623	PEX12	Homo sapiens	Peroxisome assembly protein 12	18329.4	0	0	15590.6	0	16198.8	0	0	0	21067	26595	0	11324.5	24835.7	0	20489.9	13999.2	19693.3	17479.8	0	17681.6	21916.9	0	19511	21170	23113.6	24099.8	17322.6	21885.9	19645.2	19384.1	26272.9	21499.3	18311.4	23374.1	26786.8	25055.7	24242.6	0	18880.5	17006.2	0	0	17791.3	11710.6	25234.6
O00625	PIR	Homo sapiens	Pirin	233854	267366	303897	262759	252600	322868	297003	340941	291707	312225	244301	248732	227070	230377	238563	295231	274392	316149	283981	301522	277860	303808	279901	299947	313996	340718	350549	361781	354355	340129	369544	356311	388633	372231	378919	353918	362574	346300	357562	349433	488495	515171	489224	476996	502991	337950
O00628	PEX7	Homo sapiens	Peroxisomal targeting signal 2 receptor	0	0	0	0	0	0	19642	0	0	0	9355.75	0	0	8879.46	0	0	0	0	0	0	0	0	0	0	0	0	0	0	0	0	0	0	0	0	8862.07	0	0	0	0	0	0	0	0	0	0	0
O00629	KPNA4	Homo sapiens	Importin subunit alpha-3	341883	354165	392443	336809	270889	351097	372382	348076	313957	248385	333773	227928	330790	302164	372095	286738	270944	381164	364156	422597	398950	354616	403073	368244	289797	256873	222839	247853	195581	357632	386560	382920	399368	372190	343222	372308	364233	393679	198173	279232	468746	446649	447668	438521	405430	349549
O00635	TRIM38	Homo sapiens	E3 ubiquitin-protein ligase TRIM38	7295.73	4995.95	0	3631.35	4983.37	6271.31	6339.97	0	0	9719.61	9234.63	0	8788.23	5426.91	6887.99	0	1211.51	4682.53	0	5517.35	6835.81	4492.99	4672.35	5458.57	0	3714.82	2060.48	2141.48	0	3395.3	4457.84	3872.94	4036.52	4483.65	0	3867.47	4710.07	3627.71	0	4864.14	4450.58	7501.32	6286.34	5117.97	0	5327.25
O00712	NFIB	Homo sapiens	Nuclear factor 1 B-type	57583.4	61824.6	40147.1	61379.1	64645.9	75956.7	77141.2	77203.2	71780.5	87570.1	84015.6	67229.6	78893.8	70790.6	79693	60145.6	63923.3	64928.5	62999.5	66219.8	71926.9	64771.8	63931.8	64278.3	61437.1	53299.1	59661.2	61661.9	69156.5	58152.6	56287.2	64415.6	54674.1	54939.3	61064.4	57304	55272.3	59671.2	54941.1	61560.6	51691.3	58044.2	52111	52536.2	49461.8	66106
O00716	E2F3	Homo sapiens	Transcription factor E2F3	7526.5	8893.49	21359	7304.54	7806.14	8849.52	12322.1	7691.55	10238.6	12366.1	7769.87	13116.4	9387.72	8418.28	9884.02	8088.46	10239.3	7246.73	7001.36	7369.8	9308.61	7146.42	8492.48	9313.97	8393.75	6991.33	9763.53	8384.98	10953.2	8846.75	8819.84	7860.15	5548.14	6860.68	7398.01	8407.73	8716.22	7338.84	9609.23	8053.37	7079.16	8558.58	7248.03	7485.1	6665.45	7785.18
O00743	PPP6C	Homo sapiens	Serine/threonine-protein phosphatase 6 catalytic subunit	153471	148739	208505	170617	153480	142556	130861	154394	142673	149715	145393	167805	148281	141548	155477	146008	122361	154749	165418	157485	135879	162303	139933	134895	155581	158993	154467	160480	145998	168482	148394	157754	161183	164020	178391	159838	153126	156746	132161	130624	149134	141619	146085	146410	151305	165076
O00746	NME4	Homo sapiens	Nucleoside diphosphate kinase, mitochondrial	26342.2	28756.7	0	33385.7	30332.8	26131.3	24747.9	29528.3	30310.6	28500.3	33641.6	40875.8	35915.6	36770.2	38539.2	23008.9	22006.2	19336.8	24536.8	22551.4	22230.6	20562.6	23040.2	23235.3	22583.9	33712.1	33353.1	31747.8	33910.1	34872.5	22638.5	21835	23805.9	23521.9	30403.7	30921.6	25893.5	27574.8	19614.3	29876.2	19966.7	23663.5	21552.4	21193.3	23463.1	19320.7
O00748	CES2	Homo sapiens	Cocaine esterase	0	0	0	0	0	0	0	0	0	0	0	0	0	0	0	0	4941.34	0	0	7197.58	4777.34	0	0	8508.59	6533.88	8905.98	9390.84	0	0	8469.92	7249.05	6801.66	9888.24	9806.17	0	0	0	14541.3	16707.8	0	11232.5	0	8596.29	0	11125.2	15576.6
O00750	PIK3C2B	Homo sapiens	Phosphatidylinositol 4-phosphate 3-kinase C2 domain-containing subunit beta	0	0	0	0	0	0	0	0	0	0	0	0	0	0	0	0	0	0	5600.92	0	0	0	0	0	0	0	7528.56	0	0	0	0	8315.09	0	0	0	9656.33	0	0	0	0	0	0	0	10123.9	0	13657.6
O00754	MAN2B1	Homo sapiens	Lysosomal alpha-mannosidase	146601	163475	245688	144306	170783	173621	193918	151709	170664	178048	159230	210128	185954	194774	189190	171970	200761	214270	164481	176477	160184	207599	147414	159311	178770	208180	226926	209483	235908	200121	194247	168668	166595	173885	167651	185449	187971	241833	267507	215619	182139	160491	193422	158584	212692	270610
O00762	UBE2C	Homo sapiens	Ubiquitin-conjugating enzyme E2 C	171624	297649	407275	168578	244262	223646	290114	185216	154958	216598	173431	177922	256732	298324	308269	187027	411033	387765	177211	324890	242267	345984	170895	219272	174341	118646	176473	135617	189306	158862	152433	119273	129301	134248	96086.9	80183	108878	200916	243849	118485	161469	118746	191986	92896.9	185168	52490.5
O00763	ACACB	Homo sapiens	Acetyl-CoA carboxylase 2	0	0	0	103510	13372.5	47427.5	83825.1	0	106203	0	0	0	0	0	0	0	0	0	0	0	0	0	8287.44	0	0	0	110270	62006.8	0	0	0	0	0	27366.6	0	85064.4	0	0	116920	27011.2	0	59006.1	0	81809	109193	12318.3
O00764	PDXK	Homo sapiens	Pyridoxal kinase	183620	194889	174654	191617	203316	185873	175276	201622	188656	197247	176740	201375	162888	164423	183158	205698	186616	196652	200821	204306	188513	184528	182769	180316	205882	209163	184061	217172	191037	209276	193138	184133	207768	193797	206697	211909	207365	212668	221182	216490	258602	245382	250369	252776	265562	218950
O00767	SCD	Homo sapiens	Stearoyl-CoA desaturase	83373.1	84916.8	31853.6	81251.5	84053.2	65966.6	70106.9	69000.1	66345.6	78459.9	80175.1	74783	73983.8	64981.8	64720.7	145854	121513	121680	119813	132572	125073	133611	120804	126957	137614	488723	449090	476338	450716	477623	354688	348166	404934	345767	335718	248875	265620	286628	237728	277558	78437.8	89459	89009.8	93341.4	93318.7	433203
O14492	SH2B2	Homo sapiens	SH2B adapter protein 2	0	0	0	0	0	0	0	0	0	0	0	0	0	0	0	0	0	0	0	0	0	0	0	0	0	0	0	0	0	0	0	0	0	0	0	0	0	0	0	0	0	0	0	0	0	0
O14494	PLPP1	Homo sapiens	Phospholipid phosphatase 1	31050.3	30093.4	48551.1	26461.9	22875.6	45542.4	39166.5	0	43742.2	17786.5	37319.2	0	0	16781.6	26574	30098.4	29033	28663	21824.3	25693	21835.3	27251.7	28412.8	24658.4	29119.6	36591.3	31039	31680.8	33107.6	23676.1	30003.2	22636.7	21384.1	23417.8	27930.9	27341.5	34028.5	27723.8	0	32581.3	23954.3	42468.1	32297.6	42508.4	30173.3	25359.8
O14495	PLPP3	Homo sapiens	Phospholipid phosphatase 3	46275.1	43946.6	95960.7	41316.9	39644.5	49194	37480.4	26558.2	42205	48391.3	41124.9	0	36869.2	0	35680.7	43235	37712.7	49425.5	38442.7	44859.5	55587.6	41705.7	56642.8	51581.6	53440.2	57872	60248.4	57943.7	80106.9	61340	49530.1	55451	55873.2	55852.1	59475.7	50680.4	61422.8	56979.2	54895.3	57279.7	47458.8	60032.4	48237.7	43714.6	33295.7	52953.3
O14497	ARID1A	Homo sapiens	AT-rich interactive domain-containing protein 1A	215521	231244	244916	209029	238772	231052	223514	216273	216261	225227	224642	203743	204276	216040	218240	265246	277950	266662	257611	266124	209213	250085	224137	210334	265641	260046	248328	273991	265636	261314	272418	232220	274974	260096	235972	241016	224978	260567	259302	240866	252244	213702	249750	231981	251930	253181
O14519	CDK2AP1	Homo sapiens	Cyclin-dependent kinase 2-associated protein 1	1.07799e+06	1.16425e+06	2.24216e+06	755136	795212	1.0334e+06	776232	1.07154e+06	1.6411e+06	1.68987e+06	1.15745e+06	1.50275e+06	784095	648492	745985	906855	1140507	843406	1.02314e+06	840238	1.33624e+06	1.04997e+06	910300	1.0572e+06	695686	782535	856501	769896	1.43096e+06	817185	647306	525941	714549	836173	918742	581606	888011	712830	506696	998611	806066	862831	1.00735e+06	910331	898229	709336
O14521	SDHD	Homo sapiens	Succinate dehydrogenase [ubiquinone] cytochrome b small subunit, mitochondrial	59397.9	86579.7	13278.6	70740.7	73017.7	0	40200.2	70915.6	0	0	101035	0	0	55830.7	76934.6	73978.5	33447.7	80581.8	66833.4	65870.3	0	81543.9	46560.9	0	74126.7	84815.7	40117.4	67348.7	0	100170	53804	19045.9	81647.8	39062.9	0	47415.7	51001.3	72340.2	0	50665.4	32474	4690.59	27285	28313	29282	54584.3
O14523	C2CD2L	Homo sapiens	Phospholipid transfer protein C2CD2L	47453.1	50623.7	101693	47121.8	46261.7	47983.3	53628.7	46706.5	49459.6	49662.5	51606	59033.9	49842.2	47645.1	47091.5	55265.9	63125.5	53520.5	52400.2	57685.9	55962.7	55669.3	59533	57023	57676.5	51641.2	49369.3	50202.5	51958	51923.5	55431.9	55745.9	52645.6	54365.6	55071.3	60092.4	58058.5	64348	64537.1	61711.7	65668.8	65500.1	69044.1	67997.7	66182.1	67725.8
O14524	NEMP1	Homo sapiens	Nuclear envelope integral membrane protein 1	5878.41	5998.31	0	6767.45	5703.52	10659.2	4731.79	6028.56	9838.6	6737.48	7667.16	0	8095.14	5701.98	7963.55	5951.48	3882.58	6031.52	6802.66	8108.66	5123.11	7621.49	6667.54	5912.65	4939.88	0	4798.86	6168.39	0	6696.68	6484.89	4316.01	10489.9	6294.28	4850.63	7435.18	8022.41	6871.46	10026.7	6488.89	7125.73	6992.26	10345.4	7759.04	5669.1	7759.95
O14529	CUX2	Homo sapiens	Homeobox protein cut-like 2	17404.5	52312.3	41089.7	30008	57866.5	56806.4	56983.8	36635.5	30239.3	24305.5	43269	0	26823.7	50928.2	52657.5	66834.3	79760.3	66604.3	58161.4	69405.5	14964.8	52516.9	36208.8	0	46247.4	70748.9	34406.3	35242.3	40666.3	59580.5	71340.9	0	57201.1	52608	0	26068.6	45310.8	64299	64222.6	49414.7	61018.2	37549	65439.2	49228.1	57977.6	46238.2
O14530	TXNDC9	Homo sapiens	Thioredoxin domain-containing protein 9	2232480	2.30262e+06	2.4722e+06	1.99909e+06	2.35449e+06	2170918	2.23561e+06	2.20947e+06	2216691	2.24336e+06	2.03262e+06	1.82799e+06	2.36463e+06	2.12112e+06	2.26316e+06	2.30444e+06	2.35477e+06	2369647	2.22615e+06	2.35614e+06	1.82419e+06	2.38187e+06	2099047	2.11216e+06	2.2501e+06	2.16798e+06	2.02827e+06	2.26569e+06	2171632	2.31846e+06	2.03583e+06	1.85844e+06	2.00821e+06	2.04033e+06	2.11181e+06	1.84868e+06	2.06784e+06	2.14148e+06	2408204	2.09695e+06	2.21521e+06	1.98799e+06	2283710	1.89587e+06	2.39083e+06	1.36262e+06
O14531	DPYSL4	Homo sapiens	Dihydropyrimidinase-related protein 4	0	0	0	0	0	0	0	0	0	0	0	0	0	0	0	0	0	0	0	0	0	0	0	0	0	0	0	0	0	0	0	0	0	0	0	0	0	0	0	0	0	0	0	0	0	0
O14544	SOCS6	Homo sapiens	Suppressor of cytokine signaling 6	37618.3	47175.8	17807.9	24260.3	43450.2	33898.4	0	26652	0	28636.2	25109.4	0	26823.5	29686.1	37886.6	54498.2	41209.7	38304.3	26487.8	29755.4	28666.7	40126	31164.4	43479.5	35544.7	48427.3	35196.8	36936.1	34649.5	42043.8	28139.4	48180.1	0	0	28811.2	24578.6	24714.1	0	24793.4	29942.8	0	33764.5	22612.6	25073.3	20775.2	36156.6
O14545	TRAFD1	Homo sapiens	TRAF-type zinc finger domain-containing protein 1	41586.1	41270.7	78611.5	40833.2	19147.3	44384.8	56863.5	39820.1	30980.3	30019.6	51555.8	38019.9	62690	51989.7	56551.1	23849.5	19047.8	45476.1	39673.8	41791.7	40850	42663.1	37993.7	39227.4	15563.2	19781.8	20409.7	19615.7	30007.5	38793.8	43906.4	35262	35935.7	33773.4	35668.2	34577.1	33695.8	43526.7	20150.8	21498.5	39293.8	39312.7	40547	36004.6	39118.8	33284.5
O14548	COX7A2L	Homo sapiens	Cytochrome c oxidase subunit 7A-related protein, mitochondrial	68550.2	68788.7	96390.5	66325.1	72735.2	80568.9	80742.5	77360.7	70346.2	73951	84498.6	99394.8	79416.4	90337.9	82847.2	91212.8	83169.7	82389.1	86036.3	83011.1	84455.5	86038.6	77484.5	75484.7	89124.6	93624.2	86915.2	93628.6	86752.5	96506.4	77613.4	77766.1	84056.6	73396.4	78892.1	74040.2	76031.3	79064.9	89886.1	81106.8	68746.2	54394.5	59792	60654.9	66168.9	71674.9
O14561	NDUFAB1	Homo sapiens	Acyl carrier protein, mitochondrial	46509	57586.6	20268.2	42890.4	40541.5	34962.3	32981.2	43455	37478.5	47659.6	26507.9	52460.6	43365.9	38208.6	46984.4	48115.7	7727.81	72296.9	54367.4	69825.7	28814.8	75155	31097.4	33884	52734.8	42168.7	35220	60351.3	120967	61553.3	50798.8	32134.8	57166.8	48563.3	26111.7	40328.3	42398.9	54700.9	9689.57	28929.7	54981.6	25339.2	53890.2	35884	55776.2	43982
O14562	UBFD1	Homo sapiens	Ubiquitin domain-containing protein UBFD1	86984.7	114675	138654	105580	112566	112257	136020	127792	94722.4	153432	103880	101132	107993	116779	118098	124457	125439	119384	125644	127585	68936.2	96652.7	90262.9	82691.1	118826	118080	88198.1	112959	74566.8	114221	128795	93252.1	125625	111576	73217.6	97884.4	105401	126113	135015	114728	122353	71249.4	123411	105631	120092	106940
O14569	CYB561D2	Homo sapiens	Transmembrane reductase CYB561D2	0	0	0	0	0	0	0	0	0	0	0	0	0	0	0	0	0	0	0	0	0	0	0	0	0	0	0	0	0	0	0	0	0	0	0	0	0	0	0	0	0	0	0	0	0	0
O14576	DYNC1I1	Homo sapiens	Cytoplasmic dynein 1 intermediate chain 1	0	0	0	0	0	0	0	0	0	0	0	0	0	0	0	0	0	0	0	0	0	0	0	0	0	0	0	0	0	0	0	0	0	0	0	0	0	0	0	0	0	0	0	0	0	0
O14578	CIT	Homo sapiens	Citron Rho-interacting kinase	66522.8	73769.3	44632.1	67384.7	75641.1	70471.6	66726.8	69096.1	73356.3	86905.4	73970.7	90703.8	70343.9	73163.8	72647	73102.4	78051.4	68814.9	66601.1	69658.2	73856	68405.5	72362.6	72144.8	74041.3	62110.9	62195.5	68218.9	70436.1	61384.3	57155.7	58864.8	57359.5	57845.4	63374.7	53651.6	56956.5	61318.3	57198.7	62396	42210.3	47221.9	44163.4	48112	43800.3	45313.4
O14579	COPE	Homo sapiens	Coatomer subunit epsilon	794922	889669	1162123	832063	897017	879761	878228	921823	887885	783363	839761	891987	841946	864932	872236	861973	709119	875939	868201	885746	781442	846782	791078	781185	890085	915768	911664	924630	743782	927876	916326	857645	934643	933966	802692	872186	863960	901904	828386	844829	918548	773768	893791	900489	918337	907968
O14593	RFXANK	Homo sapiens	DNA-binding protein RFXANK	7328.42	10897.3	5721.67	7189.52	12688.5	8698.1	8618.89	9505.18	8187.16	8627.08	6682.45	0	8614.9	7123.52	10293.5	11431.7	6851.43	12132.1	9574.74	13235.3	5952.89	11124	8132.1	8188.73	12780.4	17909.4	15591.9	18068.2	7681.88	16582.3	12950.4	9875.14	15194.1	14742.3	4907.79	13329.4	11328.6	14483.5	12546	10963.9	11632.5	7131.3	10828.1	9861.4	10580.4	15632.4
O14613	CDC42EP2	Homo sapiens	Cdc42 effector protein 2	41884.5	53551.9	41274.6	51200.3	60902.3	64253	87734.2	62732.7	46496.8	91317.4	45238.5	0	65731.5	55895.5	72578	71824.2	86386.9	68919.8	66452.4	71294.6	38799.3	60665.1	50071.5	50575.9	63358	61021.5	46047.5	55175	102598	55645	62385.9	34188.3	54046.6	46362.6	68431.5	74856.6	70652.3	95430.3	149732	87889	71000.2	46492.7	76147.3	64242.3	78057.2	54118.3
O14617	AP3D1	Homo sapiens	AP-3 complex subunit delta-1	224738	247711	138456	227865	242336	267945	239857	271003	271333	227078	283323	231834	228652	225477	236165	254596	230335	242169	240135	245091	210382	250373	247654	217118	240255	251347	207702	256954	241139	259719	263900	219300	288455	282505	220787	253593	263408	245342	215470	264689	248321	236089	238928	276424	232713	261391
O14618	CCS	Homo sapiens	Copper chaperone for superoxide dismutase	32008.9	50456.7	68254.1	45284.7	58738	57793.6	56815.4	46227.4	57169.9	56941.2	45658.7	54006.9	51157	53633.2	56491.7	45527.2	52166.7	63128.6	45994.3	53064.2	60351	52707.8	41290	44930.1	65487.8	73875.5	76979.5	68672.2	82060.4	47224.6	69299	41447.9	57531.5	66880.8	52566.1	52703.4	40352.3	78447.1	60870.9	77223.5	78194.8	43264.4	67861.3	60463.8	61420.4	60279.9
O14639	ABLIM1	Homo sapiens	Actin-binding LIM protein 1	35904.3	31868.4	60331.5	28403.1	33453.9	31724	28701.1	24645.1	27454.7	43471.7	27462.6	46698.1	25825.4	24371.5	28586	41481.4	46554.2	34742.7	35288	37941.5	38149.6	34879.6	40286.7	47288	42284	38500	41651.7	41353	50735.9	41253.9	42038.1	37384.6	33657.3	36752.4	39089.2	46927.9	48380.1	43719.6	57807.4	65461.3	49205	56738.3	49327.6	50922.7	45675.6	55866.6
O14640	DVL1	Homo sapiens	Segment polarity protein dishevelled homolog DVL-1	4117.82	5467.66	0	7336.68	9021.82	4559.01	5407.33	6997.41	8300.41	0	8856.69	0	4352.47	5196.71	8753.52	5622.87	7285.29	4247.29	5847.14	7487.62	0	5726.65	3961.37	2938.29	8962.24	8201.69	3558.21	6067.42	0	6743.53	6017.85	2016.92	4610.22	2150.27	0	7264.18	3608.86	8542.02	6717.84	3515.21	6130.45	3306.58	4797.99	5413.91	5682.61	3422.28
O14641	DVL2	Homo sapiens	Segment polarity protein dishevelled homolog DVL-2	15613.3	17111.8	17520	18140.9	21504.5	17758.6	18491.1	20339.5	15735.1	17165.7	17041.1	18057.4	16792.8	17220.4	18313.3	25175.8	26388.4	23536.7	23414.6	22685.2	19188	21499.8	20398.2	18270.8	24561.2	28509.6	25102.3	28298.7	24546.8	25156.7	23689.4	21634.5	23642.5	25296.8	18240.8	25494.4	25731.4	25763.6	27642.9	27480.9	21205	17946.2	21472.3	21708.6	21378.1	27735.9
O14646	CHD1	Homo sapiens	Chromodomain-helicase-DNA-binding protein 1	140820	136882	51361.2	133830	142163	136359	132341	133631	130815	133699	144176	147288	137299	126547	134172	113204	116176	101338	101540	100799	101852	106997	94316.4	93252	104108	112023	91900	92789.4	90761	80063	85829.5	83887.8	95598.8	78117.6	76272.6	88485.2	71655	89465.4	87776.9	122712	108872	101452	97808.2	108482	103431	66551.5
O14647	CHD2	Homo sapiens	Chromodomain-helicase-DNA-binding protein 2	34550.4	33803.8	16284.7	31914.7	35955.3	37137	37448.9	38898.1	45320.4	56684.6	46184.3	60286.7	39290.7	38241.2	38335.4	39081	39511.3	34467.6	35368.7	35960.3	38736.9	34451.4	36505	36969.7	39771.1	38819	35248.9	33249.4	36166.3	35011.1	34038.5	37568	39475.7	36152.8	40439.7	37304.2	34694.5	37806.7	35673.4	40059.3	38155.5	41128.3	36762.1	36848.8	33847.5	52261.4
O14653	GOSR2	Homo sapiens	Golgi SNAP receptor complex member 2	23372.2	26409.8	20947.3	22966.4	25097.6	27950.7	26037	24762.8	20152.1	33205.7	24223.6	24418.3	24774.5	24183.8	23833.8	30089.4	33812.5	34744.2	34501.5	32564.3	15919.4	35375.8	22846.2	23805.1	31840.1	28169.8	23074	27450.4	27774.9	25976.3	29597.4	20127.3	29571.5	29929.3	21770.5	26726	26603.5	30194.8	30591.5	26157.9	38114.8	23380	39852.9	34730.1	40363.7	22062.4
O14656	TOR1A	Homo sapiens	Torsin-1A	102495	114797	87888.5	101986	114781	99152.1	99603.2	100446	101330	103693	108932	121166	104467	99087.7	110766	113550	110084	108279	105089	105178	88048.3	112169	93405.9	95509.5	124729	112209	104404	125064	108713	117608	96525	92118.9	109414	97749.4	83817.9	107633	108130	115984	111054	109349	108120	91051.8	102325	103938	103360	107817
O14657	TOR1B	Homo sapiens	Torsin-1B	64819.4	63226.9	61240.6	63231.1	65426.3	66031	66863.9	64958.8	68576.4	71840.8	72106.7	76643.6	63434	65867.8	68496	60416.6	55731.7	61060.9	57765.9	59049.6	57743.5	62063.3	53189.8	61167.2	67950.4	55613.6	60043	62835.3	58165.4	55567.5	52163.3	52617.7	52971.5	51479.5	57692.9	61314.5	58630.5	61932.7	61264.8	56291	62353.3	66509.2	61738.9	60659.6	62918.7	43921
O14662	STX16	Homo sapiens	Syntaxin-16	49211.8	51685.9	101421	44109.6	56191.3	57098.6	48997.3	42622.4	54372.9	44610.1	48836.9	60710	42713.6	49737.5	47287.9	63511.5	70749.6	63657.7	55185.6	67521.3	64350.7	77050.4	53654.7	60392.5	63488.8	59861.2	59242	62287.5	62185.7	53384.6	55019.1	60127.2	59513.2	68267.6	64739.8	52403.3	59303.1	58527.2	66959.2	54713.2	72986.5	69019.2	77350.5	66804.1	81500.1	91997.1
O14672	ADAM10	Homo sapiens	Disintegrin and metalloproteinase domain-containing protein 10	303262	308435	406179	302740	252582	284890	269980	276926	254696	262047	290958	261795	287438	284941	302115	240648	214954	268160	258278	275460	248922	256779	257986	250059	225488	218530	201422	209065	207157	255129	245492	233262	258248	247615	237309	221269	219268	252066	182426	187229	236716	204238	230775	231726	237099	181349
O14678	ABCD4	Homo sapiens	Lysosomal cobalamin transporter ABCD4	12568.9	13616	0	12433.2	14283.6	11690.8	12483.3	13398.4	15215.9	10604.7	13428.5	14738.4	8446.82	8958.3	10508.2	15480.5	16841	17164	15487.1	16741.5	14857.6	16021.6	14849.9	14880.5	17182.2	16359	13023.9	14775	11866.8	16207	18483.3	16569.9	20363.5	18990	16486.4	17498.1	15269.9	16415.5	16907.9	16811.6	14562.9	11807	11613.7	13265.5	10193.9	17209.2
O14681	EI24	Homo sapiens	Etoposide-induced protein 2.4 homolog	191497	178646	169576	186817	149137	188870	182128	191584	211760	197722	214269	243631	199087	190050	172027	181400	173141	174222	189761	174439	144017	192744	187667	167139	190334	171603	166910	156695	174452	178874	154615	168278	171420	160546	0	160406	164803	156165	160704	176493	177030	157872	184129	193418	169076	147702
O14682	ENC1	Homo sapiens	Ectoderm-neural cortex protein 1	19175	20353.6	0	19861.7	18847.5	14110.9	12224	16923.9	16484.4	20630.3	16826	21695.6	14704.1	14329.4	17103.7	20003.8	17442.6	21423.8	21008.8	19517.1	19865	19620.2	17984.8	20758.8	18184.7	11788.2	11891.2	12596.3	16008.4	14606.6	9735.59	11074.5	11283.1	10160.2	11593	10303.7	12059.7	10032.2	8779.54	11438.3	15577.3	21360.2	14537.6	18364.7	18487.1	0
O14684	PTGES	Homo sapiens	Prostaglandin E synthase	2510.41	2412.92	0	1062.58	0	8543.48	6607.5	6320.58	7616.81	8086.55	0	1829.68	7132.31	5089.53	6346.04	2625.79	1442.02	3789.17	2126.17	3527.27	2902.32	3048.67	3733.27	3370.88	2785.21	0	0	0	1197.33	2900.71	3597.97	3512.55	2719.15	2631.04	3319.16	0	2562.05	1756.2	0	0	4081.86	3211.11	3785.16	3238.51	3228.31	3329.35
O14686	KMT2D	Homo sapiens	Histone-lysine N-methyltransferase 2D	35656.4	38672.4	44789.1	37158.9	36106.4	43159.2	42031.3	39377.3	38713	37217.7	40856.2	40869.9	35824.9	37226.7	38902.1	41596.4	44139.5	43308.1	40162.5	43183.7	42973.8	42053.4	41437.9	45267.2	42405.1	40586.7	41535.2	41701.8	42648.4	42280	43900.7	40954	44724.7	42953	44982.4	40483.2	41513	43883.5	43265.1	36930.5	40254.3	41155.3	38144.7	39654.3	41660	43416.6
O14713	ITGB1BP1	Homo sapiens	Integrin beta-1-binding protein 1	12650.4	0	0	0	11815.6	14629.7	0	16967.6	0	0	0	33045	0	29806	12372.9	10494	13068.7	16595.6	9268.17	5335.62	0	11567	7437.77	0	15621	9875.13	11732.2	15263.9	0	7805.92	7370.48	10921.4	0	9929.27	0	0	0	13279.7	0	0	0	0	9565.89	0	0	0
O14715	RGPD8	Homo sapiens	RANBP2-like and GRIP domain-containing protein 8	16544.7	16607.8	6632.14	13377.4	13875.7	11181.1	11555.6	9380.37	14118.1	0	14306	17555	14287.8	11363.6	14813.9	11898.3	10673.9	10921	13694.5	11579.2	14401.9	10769.7	11010.3	15256.2	12608.6	10963.6	12002	15258.8	16583.4	10458.8	7332.18	9929.96	9894.44	10996.2	12084.9	10437.5	12144	11014.1	11022	9461.73	9512.67	10574.5	11032.4	9000.81	12845.6	11143.4
O14717	TRDMT1	Homo sapiens	tRNA (cytosine(38)-C(5))-methyltransferase	17053.2	19427	0	15696.9	19839.4	18164	14785.9	15975.4	17879.4	26865.8	16253.2	19931.4	18795.2	19486.1	18624.1	17853.3	17028.3	16275.7	15896.6	15845	20110.2	17791	17726.7	19761.6	20165.9	19930	21848.7	20690.1	25625.4	17549.6	15027	15367.9	17140.6	14618.5	15421.9	15551.7	15921.3	18973	17582.4	18388.5	11439	12870.7	12012.2	10521.1	11148.6	12387.3
O14727	APAF1	Homo sapiens	Apoptotic protease-activating factor 1	39522.9	35022.7	8778.46	35558.2	33795.9	59565.9	57552.1	51312.7	63102.5	59676	58271.2	48228.1	52927.7	52939.1	55749	42232.4	42184.7	43928.2	43888.1	47506	51470.2	45211.2	46707.1	42697.6	43773.5	34994.2	36708.4	37748.5	37112.8	44596.1	44862.6	43268.9	47082.5	47315.5	57271.4	47974	48400.5	48622.3	42001.3	43119.7	42169.3	41563.6	44127.5	36743.5	36756.1	49254.3
O14730	RIOK3	Homo sapiens	Serine/threonine-protein kinase RIO3	90375.5	97559	121601	91722.8	101884	81919.4	84625.2	80499.2	92296.4	82576.5	85178.8	64095.9	84157.3	93230.5	101003	74685	80622.5	79266.4	75150.6	75846.3	63497.5	69380.2	63663.8	63931.1	71347.5	72081.8	71618.6	81117.5	73840.8	82316.4	75419.3	66362.9	73333.6	70347.4	74509.5	113218	115544	128788	111915	102285	179222	150814	171692	158103	161166	87058.2
O14732	IMPA2	Homo sapiens	Inositol monophosphatase 2	107692	110456	0	96021.7	117756	0	116394	125280	112808	187195	119072	0	123976	116230	104336	93008.8	79848.3	84888.8	89474.7	97250	86433.1	85933.6	96989.1	82848.2	105867	100180	82242	100317	126062	87176.8	99594.8	92617.7	101821	99192.6	107242	89851.9	83238.4	83815	84237.3	86373.9	85564.9	70068.1	86776.9	86830.3	87888.4	76895.4
O14733	MAP2K7	Homo sapiens	Dual specificity mitogen-activated protein kinase kinase 7	42987.6	46106.2	18951.9	46071.9	48181.4	43105.2	41736.5	47443.4	43189.8	43492	45169.7	45164.7	42967.3	39978.6	43945.1	49652.8	50013.9	46375.7	50856.4	49794	37612.8	44369.9	41752.6	41920.7	48351.6	44590.4	42732	45297.5	45503	46153.1	41443.8	41510.7	47464.2	44554.5	40834.2	34982.7	32437.3	36777.7	34739	34785.7	31196	24056.7	32061.3	30126	33506.5	24606.2
O14734	ACOT8	Homo sapiens	Acyl-coenzyme A thioesterase 8	80584.4	87383.1	39226.2	80235.9	68403.7	78864.8	52553.2	75455.6	69086.5	67175.8	90938.3	100322	71676.6	62448.6	78497.4	81053.9	64494.3	68281.1	77214.5	88169.1	91048.2	69910.3	74610.2	86313.3	75462.6	74664.3	72023.6	62136.6	67294.3	79656.5	84214.3	81723.7	101364	89435.7	111315	88983.2	77697.4	79677.1	77446.6	75554.5	85107	93960.7	82319	83239.2	71472.6	137255
O14735	CDIPT	Homo sapiens	CDP-diacylglycerol--inositol 3-phosphatidyltransferase	61481.7	74765.8	16284.2	51124.9	67912.6	59210.6	59787.9	55204.4	61740.5	86672	65132.6	216654	53375.7	48819.2	49204.8	70623.6	60375.8	65017.9	52337.9	67389.4	66325.5	63529.2	55265.1	43863.8	70810.5	57481.6	55342.5	66923.2	78259.3	60456.1	59288.9	51953.4	58486.8	73891.8	67738.4	54121.2	60343.3	52612.6	65964.6	64160	60913.8	49495.1	58426.2	73769	47725.6	69095.1
O14737	PDCD5	Homo sapiens	Programmed cell death protein 5	82742.7	118609	219433	70171.5	136159	105136	214231	69358.4	88504.7	132789	73920.6	127052	156132	195165	161828	95008.1	267563	293724	75946.1	157433	147130	171975	73901	99940.9	94834.2	70910.7	235055	75964.5	239024	70354.9	171938	68006.6	57466.3	81020.6	77717.8	57421.2	79012.9	247220	261428	102364	144653	132790	227842	67657.8	183837	72466.7
O14744	PRMT5	Homo sapiens	Protein arginine N-methyltransferase 5	676707	712566	346832	661661	671936	677148	637977	654845	629485	683866	681265	674299	651934	616620	673506	728412	529705	741906	717838	745032	618401	680322	677409	658616	732990	735014	596343	729491	570441	822100	700928	668857	808337	769832	531521	693281	729844	808612	635809	703130	859311	688634	817452	805285	835174	736315
O14745	NHERF1	Homo sapiens	Na(+)/H(+) exchange regulatory cofactor NHE-RF1	140265	205170	392991	138553	193062	199939	380988	179189	196443	216195	182334	252170	303156	320871	240561	216522	329622	343907	249301	310302	283370	308028	219293	232762	204641	233680	390555	224050	419744	224776	398473	256713	185513	242108	284822	248701	240500	348551	536753	294630	308345	327352	389367	235505	355734	253893
O14757	CHEK1	Homo sapiens	Serine/threonine-protein kinase Chk1	134669	145520	70184.7	143092	156905	134631	129261	139623	141254	141545	144883	159698	141055	143104	150546	116316	122257	120461	123644	116976	105429	114673	116830	108137	116432	92667.9	85879.1	95488.5	102328	104893	81634.2	80024.9	87158.3	85920.6	79591.8	82975.8	81178.4	84119.1	85249.6	92019.3	75974.6	74198.4	80468.3	79612	83617.7	42402.1
O14763	TNFRSF10B	Homo sapiens	Tumor necrosis factor receptor superfamily member 10B	10760	14266	34542.9	9017.25	11117	13423.1	12890.8	9425.17	9308.1	17157.4	11839.7	15079.2	14697.8	15395.9	16289.2	12147.5	13897.5	22396.4	13378.1	18162.4	20659.6	17319.9	14526	16871.7	11755.7	14363	17174.1	11588.3	31089.2	13368.8	21196.9	18150.5	12587.7	14121.8	0	15276.9	14835.2	24720.1	25614.8	23775.6	28202	22060.9	25940.4	21894.1	25992.4	17552.9
O14771	ZNF213	Homo sapiens	Zinc finger protein 213	0	0	0	0	0	0	0	0	0	0	0	0	0	0	0	0	0	0	0	0	0	0	0	0	0	0	0	0	0	0	0	0	0	0	0	0	0	0	0	0	0	0	0	0	0	0
O14772	FPGT	Homo sapiens	Fucose-1-phosphate guanylyltransferase	30815.2	29713.5	0	28065.1	30472.3	38067.8	32029.2	36775.4	35953.6	32165.9	37280.2	31282	34082.4	32811.4	31895	33918.7	26780.4	36440.1	35560	32934.7	30552.1	37211.5	35555.7	34431.6	33570.2	35898.2	30967	34822.4	29008.5	40472.8	34200	33812.4	41606.8	38053	45281.4	39061.5	40909.6	37702.3	34366.6	32419.9	42492	45081	32066.1	41905.2	27635.7	44576.3
O14773	TPP1	Homo sapiens	Tripeptidyl-peptidase 1	41511.2	53907	89987.1	41826.7	63240.6	57393	83762.8	39915.1	53371.9	42117.4	39992.6	29034.8	67429.2	76459	83936.3	65728.6	89916.2	111376	56415.8	80294	69927.2	100101	50549.5	62802.1	63670.4	61738	106949	60694.6	107685	58977.5	127175	59410.6	74285	74159.5	69534.2	59145.4	57271	119914	122678	66250.5	81221.5	69219.2	94904.8	49218.2	82226.6	132356
O14775	GNB5	Homo sapiens	Guanine nucleotide-binding protein subunit beta-5	16392.9	16970	20695.4	17379.8	16041.5	17591	0	17233	13695.3	6965.86	16257.5	0	16064.7	15724.1	20628.1	12913	8182.9	12924.6	14401.1	15994.7	16610.1	15148.2	17889	17950.3	10856.2	0	8017.15	11062.9	8857.02	12587.6	13054.1	0	13164.2	9499.71	0	11338.7	10483.8	13658.4	10107.9	0	11802.2	13346.1	12762.7	12455.3	10948.2	6477.6
O14776	TCERG1	Homo sapiens	Transcription elongation regulator 1	660078	699477	1.07457e+06	705770	761823	694153	693661	696290	678196	725837	662844	724301	664196	692537	683509	743184	823531	704846	711800	706503	658669	667944	654574	639625	757292	738882	676972	739894	699626	720197	670655	627939	681984	652216	639575	662877	665280	693080	802534	699145	687386	613266	698166	658667	714382	656581
O14777	NDC80	Homo sapiens	Kinetochore protein NDC80 homolog	66836.3	73897.3	140949	68108.2	71066.9	75424	83713.8	71657.4	72035.6	85118.6	76288.2	90321.1	78623	78059.8	79943.6	77158.8	84469.4	70896.9	66297.2	66038.5	67453.6	71044.7	69593.1	65503.7	73633.6	65271.4	66474.1	69921.4	74092.8	60683.6	59918.4	52374.8	59201.2	56224.5	60804.1	63239.7	57367.6	63956.5	80972.4	66923.2	44221.3	48665.4	46218.1	43930	47503.8	31624
O14782	KIF3C	Homo sapiens	Kinesin-like protein KIF3C	10223.6	10798	7219.87	9705.24	12206.2	13797.5	12153.5	12518.7	15961.7	18963.6	15628.9	14293	10983	14689.2	13641.4	10975	14332.3	15222.7	11346.2	15877.4	15510.4	10916.4	11514.3	14479.3	15660.3	15251.4	16609.8	16604.8	16276.4	17712	16004.8	18448	18637.3	17664.4	16103.6	17182.2	18794.2	18245.2	11848.2	17469	14978	13236.3	14617.6	17752	12698.5	19598.8
O14786	NRP1	Homo sapiens	Neuropilin-1	32497.9	29912.7	43646.1	30120.3	33294.6	22522.2	26194.7	23831.3	29201.4	28942.8	25312.5	0	15137.1	20275.2	21854.1	39734.8	33709.6	30330.5	28221.6	30099.8	47080.6	45863.7	37990.3	34422.7	38637.8	33896.1	26915.7	25810.8	30902.3	24983	30999.2	25024.3	29594.1	23755.9	19503.8	58853.9	50183.2	50613.8	50355.2	55094	62595.3	39782.5	37560	43836.1	46988.5	27620.3
O14787	TNPO2	Homo sapiens	Transportin-2	423514	513082	463732	370867	394242	391276	348167	362684	376074	404835	444335	286029	420224	331592	415893	371026	252588	455223	266949	459828	254819	440130	304426	270898	321275	341793	294723	342935	247130	395509	338445	328302	465802	405918	302688	229235	311361	348933	260860	257751	335607	253425	300722	245608	251736	347722
O14795	UNC13B	Homo sapiens	Protein unc-13 homolog B	0	13554.3	0	15652.8	13620.2	18851.1	11934.1	14987.1	0	19860.8	0	0	10628.5	0	16434.7	18363.4	7359.94	16276.4	13532.2	16664.5	18629	10359.7	0	15042.9	18732.4	17068	14560.9	13485.1	17172.1	17140.9	17484.2	17848.6	19933.3	16267.7	16314.2	15221.8	15127.1	0	0	14880.7	11144.6	0	12805.8	0	13975.3	20114.6
O14796	SH2D1B	Homo sapiens	SH2 domain-containing protein 1B	0	0	0	0	0	0	0	0	0	0	0	0	0	0	0	0	0	0	0	0	0	0	0	0	0	0	0	0	0	0	0	0	0	0	0	0	0	0	0	0	0	0	0	0	0	0
O14802	POLR3A	Homo sapiens	DNA-directed RNA polymerase III subunit RPC1	231671	244731	105018	226731	243586	233486	224985	224265	236599	246001	230164	239043	223561	217735	230801	253928	253474	245921	239429	252128	241676	238855	240181	235239	261908	242807	220584	248839	236186	251593	241397	242178	261859	250762	234123	235980	236952	255101	220990	241345	228834	208539	227894	223434	216254	277265
O14817	TSPAN4	Homo sapiens	Tetraspanin-4	0	0	0	0	8701	0	20972.5	0	0	0	0	0	0	0	21213.1	14390.8	24736.1	24390.5	16987.1	21917.8	0	19185.4	0	0	14848.9	18216.1	0	24506.4	0	24211.2	22154.6	0	23282.1	18510.7	0	16306	0	23909.5	23511.1	0	14502.1	0	15431.6	0	0	16951.7
O14818	PSMA7	Homo sapiens	Proteasome subunit alpha type-7	2091930	1.97759e+06	3012899	2.13872e+06	2.03267e+06	2.03817e+06	2.00791e+06	2.17212e+06	2.04436e+06	2.24537e+06	2.05412e+06	2.16224e+06	2.03481e+06	1995342	2.0395e+06	2.15735e+06	1.96753e+06	2.01665e+06	2.14928e+06	2001079	2127178	2135629	2.00956e+06	1.97504e+06	2183800	2.16057e+06	2.09779e+06	2.14052e+06	2.02712e+06	2.10778e+06	2.04771e+06	2.19754e+06	2.18247e+06	2.09726e+06	2257475	2141096	1.97244e+06	2.02847e+06	1.99376e+06	1.91952e+06	2.27106e+06	2.14801e+06	2.22625e+06	2.16446e+06	2.28089e+06	1.95574e+06
O14828	SCAMP3	Homo sapiens	Secretory carrier-associated membrane protein 3	737103	778943	1.15855e+06	759178	822943	939314	964065	925114	841228	914637	809358	918568	889898	937445	817041	893128	877682	929953	922590	958851	942269	903483	856428	846932	909827	869579	942589	937399	948193	878745	920670	906435	845407	872723	960677	879244	897470	919788	968329	965884	1.01157e+06	1.02264e+06	1.06546e+06	976532	1.073e+06	948176
O14832	PHYH	Homo sapiens	Phytanoyl-CoA dioxygenase, peroxisomal	20757.3	0	20194.9	33694.4	0	16114.9	16607.5	17796.9	0	0	19860.5	0	26166.8	27826.3	0	0	0	18247.4	0	0	20074.4	22858.9	0	0	0	0	38695.9	17676.6	14298.5	0	0	23713.2	0	27028.6	22273	0	0	0	14535.2	0	0	21815.7	0	0	20109.4	0
O14862	AIM2	Homo sapiens	Interferon-inducible protein AIM2	0	0	29378.6	0	0	0	0	0	47178.9	23761.9	0	0	0	0	0	0	0	0	0	25051.3	34355.6	0	38635.4	37394.4	0	0	0	30036.9	0	47722.2	44406.8	34162.6	36406.6	39212.6	0	0	0	0	0	0	0	0	0	0	0	46472.9
O14867	BACH1	Homo sapiens	Transcription regulator protein BACH1	7492.51	7652.98	13630.9	7828.75	7343.4	7926.77	11874.3	0	0	8480.3	8068.14	0	9633.35	11425.8	9143.02	6245.53	7147.4	8041.93	8607.21	8019.83	8637.38	6872.37	7443.38	8547.04	6527.07	8740.94	6812.37	4822.38	9021.32	6655.28	8445.48	9838.63	7751.59	6491.85	8209.11	9528.82	7094.02	9545.19	4307.26	6093.26	9501.7	7231.33	9049.03	6842.38	6367.21	10358.3
O14874	BCKDK	Homo sapiens	Branched-chain alpha-ketoacid dehydrogenase kinase	26816.9	25585.2	13104.1	24248.1	26054.3	24611.7	24883.8	23949.9	24519.2	29336	22670.9	41025.2	21409.7	21610.1	25803.3	31231.5	31786.2	27677	29688.2	30834.3	31302.4	28462.2	27029.3	25485.7	30831.1	35210.9	28548.9	28654.3	31321.2	30572.9	39771.4	36622	41228.4	40827.6	36357.7	27091.3	25186.4	28838.8	22387.5	25003.7	21774.7	19587.7	23698	21807	22652.8	33825.3
O14879	IFIT3	Homo sapiens	Interferon-induced protein with tetratricopeptide repeats 3	12701.6	17319.5	13582.3	13955.7	13307.1	14331.9	18213.3	0	0	0	16041.7	12472.4	18344	15132.2	21526.7	10937	0	19506.6	12727.7	17931.6	13311.4	17697.2	10812	13202.6	8876.79	0	16291.4	11051.1	21761	16053.7	15579.7	14447.3	12592.4	11854.8	12966.3	0	12709.1	19379.4	11102.7	6643.63	18322.2	15689.4	18212.2	8958.9	15008.6	11073.1
O14880	MGST3	Homo sapiens	Glutathione S-transferase 3, mitochondrial	108417	127745	79491.7	113106	109233	130582	130088	135640	142710	136808	135404	148168	114619	116424	143187	128683	103298	119747	110733	118941	91828.7	133890	98742.4	90515	113994	118804	110880	108183	100465	129044	113633	102977	156093	126709	118749	113125	125032	137228	110624	85652	138490	123917	127177	130003	118768	168973
O14893	GEMIN2	Homo sapiens	Gem-associated protein 2	17323.3	25974.1	40875.5	0	19500.6	24702.4	37032.5	13056.9	0	25859.4	14344.7	0	30132.3	32201.3	37417.7	17440.9	31121.1	37017.8	17531.3	40714.2	42176.9	40292.4	27246.2	28241.5	17629.2	17169.2	27658	14977.7	25084.4	26272.8	36070.9	29244.9	25435.5	29338.8	40407	23343.6	25696.7	43789	28661.9	11412.6	40274.6	25172.4	45088	24969.4	39767.9	39629.3
O14907	TAX1BP3	Homo sapiens	Tax1-binding protein 3	236360	229931	420484	204151	245773	257625	284886	245577	258113	277016	249201	223803	298219	312496	266772	235810	250530	222144	181739	232096	216386	228414	198482	238260	219793	214194	234146	210145	280853	217771	215840	200269	203908	210113	197265	211573	247521	267540	359950	294912	197330	218805	266175	206467	230079	130143
O14908	GIPC1	Homo sapiens	PDZ domain-containing protein GIPC1	390929	443784	588072	399469	469764	478005	491827	448179	445909	479018	446094	463578	477622	449626	475784	476455	504911	472859	441469	470708	404656	445774	428433	417892	468166	463057	458166	505475	497629	468307	462607	422033	477016	460978	392965	435488	460224	489226	550340	502701	470637	460631	493812	474330	488725	380300
O14920	IKBKB	Homo sapiens	Inhibitor of nuclear factor kappa-B kinase subunit beta	29035.2	32104.8	35059.1	33145.3	35635.2	33418.8	31120	35180.8	36714	49096.1	39674.7	54087.3	35248.4	32130.1	37134	38228.4	33441.5	35867.1	33361.3	34929	30153.1	35175.1	29294.6	31701.8	36419.9	36303.1	34878.5	36727.4	42962.5	37757.7	37193.6	34105.4	39421	39728.2	45328.3	32620.2	33480.1	37192	31229.3	32625.5	33281.9	34443.2	29454.3	30249.8	30125	47215.8
O14924	RGS12	Homo sapiens	Regulator of G-protein signaling 12	6855.6	4827.38	0	5351.47	3619.69	5319.73	8292.52	6971.69	6302.89	7906.38	8921.08	0	0	8134.49	4360.28	5759.37	6366.55	6586.05	6381.12	5038.39	5645.22	5994.19	0	6297.44	5816.16	6095.08	6878.5	6440.51	2994.73	2879.62	5322.03	3792.46	4002.64	4790.98	7290.41	6264.04	4564.38	0	5169.21	4509.82	2560.53	0	0	5155.83	4228.97	4481.93
O14925	TIMM23	Homo sapiens	Mitochondrial import inner membrane translocase subunit Tim23	156310	168485	145016	165890	178672	158344	165546	187066	158408	244153	165336	254502	144618	148035	162103	173005	162146	165334	168733	148219	147152	148075	136958	130479	151430	160859	133242	170962	154114	184004	132055	129259	185720	131734	127788	130804	116469	160145	128841	138812	132737	93941.9	129382	133020	138198	89231.7
O14929	HAT1	Homo sapiens	Histone acetyltransferase type B catalytic subunit	519588	523902	367781	528380	511056	536183	501983	551274	487480	518461	533220	473792	521478	529323	518294	526364	483213	507034	512283	491384	422987	512574	487628	405211	514719	498426	442458	497428	402414	513905	487466	493327	543639	514800	425652	450442	452343	495176	512243	461596	528325	447575	515959	487356	522090	378756
O14933	UBE2L6	Homo sapiens	Ubiquitin/ISG15-conjugating enzyme E2 L6	103338	123111	118638	111025	110792	99053.7	111728	89484.2	89709.2	93812.3	92959.7	91196.2	116398	121740	122279	127119	153074	156188	138402	155675	116548	161902	123297	118652	143042	146612	169279	152345	106481	162124	178729	157211	169613	160345	187780	130228	137982	158459	190992	139233	152621	137235	157203	112658	155849	204554
O14936	CASK	Homo sapiens	Peripheral plasma membrane protein CASK	104143	109424	96428.4	103668	111218	118408	111822	110499	119165	134624	105563	120114	99022.3	99803.5	115207	119348	112834	121096	113469	124025	135203	116452	115007	131468	127237	130113	116692	125029	134618	130262	124815	128778	133291	122706	141013	122547	118464	128436	119454	117488	126036	129553	124027	118364	116404	131021
O14939	PLD2	Homo sapiens	Phospholipase D2	16364.3	18014.8	4770.05	19620	18695.1	18399.3	17170.1	20376.7	21694.4	21696	19194.3	30008	15771.6	17022.4	18848.6	19225.2	18550.2	17749.1	19088.9	17021.5	10704	17335.1	15447.3	17292.6	20460.7	27423	23158.2	26558	24354.3	27581.8	22103.6	20834.1	23015	24358.8	17976.1	19317.3	19598.5	22876.7	20490.9	22966.7	16018.2	12828.4	15326.4	16300.3	17638.7	22477.5
O14949	UQCRQ	Homo sapiens	Cytochrome b-c1 complex subunit 8	285535	264831	313499	280905	311759	324252	340782	292148	312647	327321	331758	384937	319862	346725	353545	368251	379425	331187	355654	333708	345440	331989	338675	324021	344638	390531	373944	385210	395411	361504	329334	304909	328957	316042	308469	351324	350110	374731	378567	367638	293379	284691	308357	299925	303635	392873
O14950;P19105	MYL12B;MYL12A	Homo sapiens	Myosin regulatory light chain 12B;Myosin regulatory light chain 12A	1.40341e+06	1.31019e+06	3.22167e+06	1.47627e+06	1.46072e+06	1.56389e+06	2072447	1.54616e+06	1.45084e+06	1.78434e+06	1.64281e+06	1.66265e+06	1700774	1601920	1.59306e+06	1.57914e+06	1.70143e+06	1.47428e+06	1590508	1.3922e+06	1.61552e+06	1.49227e+06	1.45351e+06	1.56225e+06	1.49949e+06	1.35596e+06	1.71867e+06	1.35773e+06	1.6423e+06	1381378	1.49589e+06	1.37406e+06	1.57574e+06	1.34508e+06	1.69272e+06	1.79335e+06	1471655	1.56924e+06	2.58061e+06	1.4555e+06	1543125	1704466	1.8102e+06	1.56011e+06	1.65652e+06	1.71229e+06
O14964	HGS	Homo sapiens	Hepatocyte growth factor-regulated tyrosine kinase substrate	227854	262715	421525	233156	264843	199914	220573	179906	155396	143711	194087	143943	180149	211612	226744	230659	267347	272200	237482	275194	201614	285526	203512	220543	205895	206345	173798	180339	135382	226015	244811	192696	234805	218814	197358	218345	239243	284189	257857	185834	323610	242412	339745	235600	335325	259919
O14965	AURKA	Homo sapiens	Aurora kinase A	42003.6	41437.1	30105.6	40791.6	45407	38013.9	35926.8	38181.7	38122.1	42388.8	40068.1	40501	37966.2	38281	38688.1	39596	41052	41314.7	39896	36487.4	37667.1	40218.7	42876.5	40556.5	42143.8	31733	31939.8	33640.9	30451	31552.8	28419.9	30370.4	30933.9	31402.3	30969.8	26357.2	29688.5	27812.1	26272.1	30377.6	32570.4	33362.8	35429	35214.5	33343.3	12981.3
O14966	RAB29	Homo sapiens	Ras-related protein Rab-7L1	40987.8	45597.2	0	39806.9	40688.5	52418.8	47517.3	45810.2	56184.7	46639.7	47346.3	39141.1	43054.4	41356.6	44994.9	48250.9	42013.1	45461.4	45605.5	37690.8	39463.1	39437	38936	36557.8	43398.7	44520	48396.2	44875.8	22583.2	43262.2	43982.3	39055.9	46353.7	44290.6	34283.5	37027.1	39354.6	44001.5	38879	42933	45429.9	30437.5	35248	42379.4	38228.4	53353.6
O14967	CLGN	Homo sapiens	Calmegin	0	0	0	5910.37	0	0	0	0	0	0	12049.7	0	0	0	0	5975.44	0	6671.98	0	0	0	0	10925.7	0	0	0	0	5174.24	0	0	0	0	0	8070.17	0	0	0	0	0	0	0	0	0	0	11658	0
O14972	VPS26C	Homo sapiens	Vacuolar protein sorting-associated protein 26C	50945.8	51717.8	26368.6	51445.1	41232.9	50092.8	49024.3	52479.4	54982.8	53182.5	52700.3	51433.1	48834	50500.6	57212.2	48798.9	41262.9	50424.7	51692.3	54452.8	50992.1	49089.2	56299.8	56107.7	45879	49314.6	47692.8	41140	50968.8	58586.9	59133	57819.3	69111.9	64275.1	59311.3	58648.2	58412.3	54614.9	36893.5	41850.8	62045.7	61217.6	56873.7	60845.8	54056.9	69831.6
O14974	PPP1R12A	Homo sapiens	Protein phosphatase 1 regulatory subunit 12A	498871	527099	1.2098e+06	524966	596380	604296	732543	590668	548953	650350	555837	678039	597599	617774	576258	564578	725015	541746	555864	532238	529522	536121	515148	500824	574348	573928	564043	531718	563088	516934	588480	505208	516787	509539	487069	531922	526196	594136	796475	624845	568323	484578	594460	560056	577064	604523
O14976	GAK	Homo sapiens	Cyclin-G-associated kinase	165646	172383	86436	170351	189869	165660	165485	165810	163454	196803	159473	161678	160202	155707	170939	171931	169801	171803	163143	177002	152700	166899	154951	152100	170224	167812	154296	178312	164282	175733	172141	159106	185196	166123	146279	152395	163638	175201	175700	167557	160232	138938	162272	157652	156375	180020
O14979	HNRNPDL	Homo sapiens	Heterogeneous nuclear ribonucleoprotein D-like	373836	341512	846217	344485	176448	507534	582753	545350	159154	227052	520241	185912	348193	469714	293590	138494	297670	179392	461245	183022	160829	194088	475372	193284	138176	203722	98186.2	107130	125022	164769	457689	173227	168018	276304	159657	381504	163018	173670	106162	319811	185055	194612	185471	477498	185941	149021
O14980	XPO1	Homo sapiens	Exportin-1	1.18196e+06	1.33751e+06	571763	1.08089e+06	1.21352e+06	1.12926e+06	1048396	1.09061e+06	1.18152e+06	1.13429e+06	1.22855e+06	1.08083e+06	1.07759e+06	986908	1.09737e+06	1.23853e+06	997279	1184730	1.02804e+06	1158489	933287	1194224	1.05635e+06	1.04831e+06	1154447	1.25688e+06	1.04354e+06	1.21603e+06	1.08387e+06	1.34643e+06	1.05361e+06	1.02217e+06	1.30067e+06	1.14953e+06	910002	963105	1.09508e+06	1.11161e+06	1.02293e+06	1.02235e+06	1.0791e+06	1.01495e+06	1.04401e+06	1.06515e+06	944603	1.03816e+06
O14981	BTAF1	Homo sapiens	TATA-binding protein-associated factor 172	223687	251369	96103.2	232049	241371	233470	219318	238983	236792	251749	238584	274168	218689	215616	233365	230100	211839	230463	219844	229711	213376	224043	215752	211242	231722	228281	195123	218481	221925	227902	196940	198283	226895	210374	212060	212196	212088	218101	203344	209323	215741	204610	210656	201892	206472	189431
O15013	ARHGEF10	Homo sapiens	Rho guanine nucleotide exchange factor 10	28566	28667.5	38796.8	28808.7	28509.6	33726.9	32099.7	30145.7	35144.5	34554.7	29545.5	32793.7	30511	29734.6	28741.2	29251.6	29606.1	28421.4	29061.9	29166	28341	30344.4	28277.7	29642.1	30666.2	24622.1	24158.5	26427.2	28885.9	28960.8	28720.8	27869.4	32255	29063	31364.4	28952	26590.8	26967	27308.2	24057.3	18513.7	25368.2	20009.7	23250.3	24197.6	24764.5
O15014	ZNF609	Homo sapiens	Zinc finger protein 609	78823.8	83961.4	175748	74447.3	76435	89578.7	93154	84140.1	82956.5	87161.7	86814.3	96435.1	88567.4	85103.5	79307.5	87965.8	99513.9	88786.9	83850.6	87333.3	82032.8	77912.4	86627.2	77794	82648.1	83448.8	77891.6	88267.9	85571.6	87099.5	97802	84637.5	89717.4	91812.6	99145.1	78088.8	76803.3	85383.8	105488	90424.4	81099.9	78014.4	80256.2	84489.2	75113.6	94203.2
O15015	ZNF646	Homo sapiens	Zinc finger protein 646	13448.9	10949	19543.3	0	12600.6	0	11245	11256.7	0	16787.1	10964.9	19891.6	12089.2	11803.4	11265.3	12624.4	13010.9	9696.34	10172.6	11538.8	8487.38	13085.4	12906.6	11384	13602.8	13969.3	12201.2	10422.3	17385.6	11769	11808.9	11468.9	13213.6	11014.3	16280.8	14095.4	12749.9	12527	14997	14052.4	14013.7	14533.5	14376.1	15259.7	14385.1	9604.99
O15018	PDZD2	Homo sapiens	PDZ domain-containing protein 2	0	0	0	0	0	0	0	0	0	0	7401.95	0	4855.79	0	0	9944.13	7956.35	0	6450.95	0	0	0	5581.29	0	0	0	0	5332.5	0	6027.82	9773.51	5034.99	8009.14	5411.27	8987.11	7660.69	0	8733.84	4056.3	7572.06	0	5948.54	0	0	0	14647.5
O15020	SPTBN2	Homo sapiens	Spectrin beta chain, non-erythrocytic 2	101125	102933	128119	98291.2	109909	86272.5	84483	83609.7	82443	91494.1	87749.2	102882	91887.4	90050.1	91498.1	106988	101872	101809	102106	100680	97227.1	101904	94329	96058.3	109002	100844	97513.8	100777	107891	97402.2	99315.9	100540	100936	103353	106173	99074.5	98762	102003	105970	100218	98642.9	90026	94969.8	94358.2	92549.1	125579
O15021	MAST4	Homo sapiens	Microtubule-associated serine/threonine-protein kinase 4	1978.34	0	0	0	0	2601.6	0	3013.41	0	0	4000.14	0	0	0	0	2654.15	3769.48	3034.11	3039.64	2574.5	0	3159.29	0	0	3617.38	0	3210.9	0	0	0	4313.35	0	5542.91	4242.62	0	0	0	0	4875.6	0	6976.49	0	6302.96	6391.5	6643.83	9834.63
O15027	SEC16A	Homo sapiens	Protein transport protein Sec16A	197169	205482	280651	196398	206897	218878	210901	186897	201884	201633	207620	222230	201584	198170	209438	197176	239169	188866	201530	195308	182690	183166	187243	180783	204056	183121	173991	180378	180498	174215	203238	160314	175475	196347	161348	192822	177776	181323	192736	205946	185259	174255	198733	187492	188371	181201
O15031	PLXNB2	Homo sapiens	Plexin-B2	51595.6	53183.6	75116.6	52992.4	61584.4	55194.5	59229.9	47052.6	58091.9	65656.7	53110.4	65821.5	55992.4	52293.1	56440.5	63831.6	52795.1	69982.6	53186.8	66998.7	62644	69902.2	55696.2	58145.5	63186.2	66340.5	72379.2	69810.5	80805.7	67330.7	71600	65290.1	69337.9	66318.4	64232.4	54703.2	54121.6	66992.4	61573.6	57078.1	69054.6	72154.2	72355.1	61364.7	69856.4	63859.5
O15033	AREL1	Homo sapiens	Apoptosis-resistant E3 ubiquitin protein ligase 1	7280.26	7758.25	0	7342.22	8384.9	5714.39	6443.35	6636.75	5948.98	5455.09	7415.04	7079.75	7310.75	6517.25	7037.76	7301.17	5868.29	6614.73	6744.87	6605.47	4857.57	7100.38	7666.78	6940.74	7526.92	0	7376.78	7179.95	8157.47	9320.13	6704.07	7831.52	8226.28	7379.79	6471.38	6944.84	6639.05	7096.93	5557.93	7575.93	5125.16	7644.66	5090.6	7284.06	5017.75	7157.35
O15037	KHNYN	Homo sapiens	Protein KHNYN	14956.9	14714.8	19724.1	12976.2	16003.3	15452	15347.5	14633.7	15934.6	17612.8	17259.7	0	14604.7	14101.7	18517.9	17332.3	16347.3	16476.5	15682	14798.2	16795.9	14366.9	16052.3	20432.6	18593.7	19819.4	14437.9	18420.9	22551.7	17650	16380.2	19101	16243.8	15886.6	16529.9	19531.8	18971.1	20721.3	15699.6	19273.5	14660	19383.6	16388.9	17160.1	13524.9	20710.7
O15040	TECPR2	Homo sapiens	Tectonin beta-propeller repeat-containing protein 2	8115.14	7659.14	10306.5	7668.01	7660.39	7431.43	6996.59	7122.41	12007.7	11487.7	9146.25	0	7976.94	8606.65	9712.5	7147.2	4782.56	6622.47	9333.87	7308.26	9051.33	8688.23	8867.47	8920.62	7097.38	8533.28	7766.35	6710.67	8384.34	8757.88	7318.11	9102.27	9970.25	7140.19	11841.1	9712.8	10457.2	10041.1	0	7816.02	6333.8	10270.1	7158	7106.7	6573.22	9316.92
O15042	U2SURP	Homo sapiens	U2 snRNP-associated SURP motif-containing protein	893746	907949	1.20681e+06	938385	995312	872259	877738	908104	796029	946349	822038	884492	826043	881677	858022	917546	1098246	890072	938922	864340	860249	858065	870381	852537	925261	910095	908147	929429	843633	899150	837045	854108	875292	818795	864175	847083	787085	845402	959348	851483	773717	718375	786203	773450	822095	726278
O15047	SETD1A	Homo sapiens	Histone-lysine N-methyltransferase SETD1A	59955.9	60114.3	59296.1	58219.4	66003.3	61186	56631.1	55784.9	58068.8	65256.4	60164.1	63467.2	56612.2	57930.6	60783.9	66339.2	69603.6	58575.6	60459.6	60035.5	66584.5	59974.6	59165.3	65064.6	68386	67686.9	64452.7	69005.5	70359.7	69537.6	66323.9	68333	69464.9	63849.7	63638.1	61022.2	61233.6	66504.5	61683.1	61790.9	61661.7	63586.9	61492.9	66868.6	59491.3	67602.1
O15054	KDM6B	Homo sapiens	Lysine-specific demethylase 6B	12138	14242.5	0	11644.1	14240.6	0	0	0	0	10950.6	14361	0	0	14748.3	10436.9	12273.8	11779.1	10468.9	9845.11	8566.6	12738.3	10460.8	13178.4	0	13294.7	0	10583.9	8530.82	0	9733.5	8223.54	0	8481.25	6654.19	0	13080.3	9008.91	0	0	10358.3	12496.4	16155.3	16160.6	16160.6	13038.4	0
O15056	SYNJ2	Homo sapiens	Synaptojanin-2	54976	54981.6	49737.6	50018.2	53012.2	56982.8	47341	51216.9	58569	59128	54563.4	52186.5	49529.7	47492.4	49916.8	58219.1	59951.1	54851.1	50706.2	54836	56047.5	52515	54058.7	52910.3	60797.1	43060.9	39221.2	40945.4	44142.1	40766.2	46036	41998.4	44028.2	46614.1	51077.9	45503.5	47185.8	44216.1	45447.1	39228	58808.4	55653.5	55652.7	54684.6	48675.3	52934
O15061	SYNM	Homo sapiens	Synemin	216060	215175	376224	208816	236500	222564	245528	215328	218374	211003	232618	275313	233800	252986	222853	263733	317565	258704	283347	248588	253031	238251	256128	236377	270695	284091	263909	247631	275344	220017	265926	208193	212223	278160	229238	275320	228976	241677	269164	292454	237973	235994	258897	264364	245633	193358
O15062	ZBTB5	Homo sapiens	Zinc finger and BTB domain-containing protein 5	9419.57	6990.83	0	7933.98	7469.21	6920.53	7370.54	6613.75	0	14309.8	7219.5	0	7485.48	7223.63	8086.4	6299.54	5535.43	0	0	0	13749	8163.62	8482.98	13018.8	7882.02	0	0	0	13074.5	9675.88	8180.6	0	11780.4	6523.62	0	0	11680.2	9140.14	8090.33	7046.17	7877.59	13359.8	8425.02	9327.13	8014.24	6387.46
O15063	GARRE1	Homo sapiens	Granule associated Rac and RHOG effector protein 1	66162.6	71690.7	0	55906.9	0	0	0	0	50834.5	53639.8	0	0	0	53908.8	0	81859.3	63666.1	0	67016.4	79325.4	70903.7	86338.9	63349.4	85127	87790.6	83228.3	79491.3	65159.3	80105	0	74835.8	0	76296.1	76404.8	0	69748.9	85213.8	81536.8	0	0	0	0	0	0	74641.8	0
O15066	KIF3B	Homo sapiens	Kinesin-like protein KIF3B	32061	34663.1	29766.4	38018.1	38064.7	38668.9	33103.9	36419.4	35692.7	37166.1	35809.5	32498.7	31606.1	33027.2	36896.4	43280.6	40769.8	35726	40125.7	35953.2	36768.3	38262.7	36161.7	38115.3	40937.2	41544.6	42555.7	42654.7	41700.1	40863.9	36400.6	35710	40544.8	37592	37024.5	43384.9	39024	42550.6	38808.9	41184.4	36533.9	39374.5	37449.7	38867.2	37065.9	44907.5
O15067	PFAS	Homo sapiens	Phosphoribosylformylglycinamidine synthase	722159	758822	451966	823193	747903	683122	684903	744800	650844	694425	687233	711554	672606	660436	738475	763879	746608	766604	830754	771818	707625	752759	734944	708752	768260	737587	671786	743430	670654	759552	733475	755049	828629	796242	830762	750104	726199	775746	715538	682544	780778	691187	734158	693262	786817	729477
O15068	MCF2L	Homo sapiens	Guanine nucleotide exchange factor DBS	1501.63	2019.44	0	0	2045.61	0	0	0	0	0	0	0	0	0	0	1744.44	1637.04	0	1864.9	3437.07	1275.14	1920.6	2292.76	0	2998.22	3467.11	3025.93	2226.02	3888.76	4453.12	3055.73	4202.61	5375.94	3463.87	4364.57	4068.52	3903.08	2924.21	1164.94	4271.39	2331.49	3926.92	945.498	0	2573.87	7635.9
O15078	CEP290	Homo sapiens	Centrosomal protein of 290 kDa	17366.9	15237.6	26433.7	15491.8	13282.3	11825.3	0	14454.8	14022.8	19817.9	13006.2	0	14601.7	14396.3	13522.4	14785.3	13612.4	11967.6	10040.7	10991.3	11348.4	12195	11765.8	17843.8	13257.3	11467.2	14036.8	14826.4	19687.9	11075	11473.3	11418.7	8100.35	10833.5	11870.2	10866	12235.9	0	13634.3	14565.7	10206.8	10882.8	10686.2	10719.8	11955.9	11773.7
O15084	ANKRD28	Homo sapiens	Serine/threonine-protein phosphatase 6 regulatory ankyrin repeat subunit A	101854	110677	52319.5	107797	101998	89002.4	88643.1	88823.9	88301.9	95382.8	82396.2	67654	90529	84091.1	94753.4	98711.7	80032.7	109395	104554	116832	101739	110174	103777	101551	101987	103553	88532	108324	87231.6	117053	109922	111824	125787	119586	118005	106176	110757	116817	82568.3	90169.8	111480	95346.1	108241	103192	111637	123039
O15085	ARHGEF11	Homo sapiens	Rho guanine nucleotide exchange factor 11	50747.6	56413	76422.7	52631.6	56078	70618.6	67751.5	68176.3	68720.7	78733	70141.2	73483.9	69408.6	66304.4	69422.4	66195.9	68476	59758.3	59281.1	59389	62518.2	60989.3	57315.3	61659.6	65275.4	69737.4	67126.8	71890.9	74361.4	63343.6	65897.6	62190.9	66381.3	65878.4	69366.1	64764.4	64911.3	67692.4	75499.9	68404.4	59597.8	65899.5	62241.7	62922.4	59896.9	86734.4
O15090	ZNF536	Homo sapiens	Zinc finger protein 536	0	0	0	0	0	0	0	0	0	0	0	0	0	0	0	0	0	0	0	0	0	0	0	0	0	0	0	0	0	0	0	0	0	0	0	0	0	0	0	0	0	0	0	0	0	0
O15091	PRORP	Homo sapiens	Mitochondrial ribonuclease P catalytic subunit	26417.9	29520	18396.7	24578.4	29592.1	28505.5	24314.7	25520.1	27225.4	32521.1	31382.8	33145.7	25849.6	27326	29835.8	33067.3	29110.9	29279.1	28353.4	27333.8	26420.2	29198.6	27217.5	29808.5	31618.1	35219.5	33349.7	35777.3	37095	35842.6	31528.7	28646	35736.8	32215.9	28948.5	27073.1	26068.6	24358.3	24551.8	27776.2	26073.6	29214.8	26479.8	30604.2	27108.9	29180.5
O15111	CHUK	Homo sapiens	Inhibitor of nuclear factor kappa-B kinase subunit alpha	147611	148163	58576.1	141789	137973	146769	131336	146398	159765	156576	156787	153038	145871	131546	144073	140036	119401	146670	137904	146665	150469	147176	146322	138398	143322	138045	125681	144413	153189	153038	134506	145446	157227	141703	147316	132360	141956	139030	115091	121740	127060	131298	118772	128752	116418	128171
O15116	LSM1	Homo sapiens	U6 snRNA-associated Sm-like protein LSm1	23233.8	40087.9	35473.4	32122	33800.4	38267	38328	37288	35973.6	29163.8	28629.6	35416.8	32524.8	38551.2	31880.3	47989.1	34462.3	42825.6	48802.7	60258.6	53861.2	53583.5	44681.2	60430.5	54078	58865.1	54329.4	62514.6	58365.8	64824.9	67973.6	56799.1	63664.9	67378.2	63447.7	60327.6	60128.6	52706.5	33274.6	54031.3	46796.9	44942.6	52388.5	47521	43736.5	55108.1
O15118	NPC1	Homo sapiens	NPC intracellular cholesterol transporter 1	42345.7	41921.4	60991.2	45561.2	47097.7	41830.7	45790.2	41986.6	42678.8	41609.3	39844.1	41864.7	42680	45027.9	49971.2	46440.8	43190.1	57374.5	48422.7	45182.1	51234.9	51625.4	39420.7	45798.7	49227.2	52576.7	57454.1	51431.6	53599.8	51276.2	50486.8	54770.7	49280.3	47528.6	55812.3	54013.4	46890.1	61100.8	60488.9	41439.4	61408.9	57283.9	59561.5	50321.7	60637	77734.7
O15119	TBX3	Homo sapiens	T-box transcription factor TBX3	12873	14819.7	5406.76	13704.6	11602.4	9682.86	9191.23	7982.02	7903.53	8018.59	9014.04	11371.1	8309.45	6244.85	8545.49	12996.5	11466.1	14159	12550.3	14784.2	9311.94	12968.9	10021.7	10102.2	12369.5	9065.09	7684.81	9899.15	4258.41	10019.4	12131.4	7174.94	11414.5	11030.9	8182.28	11005	11648.3	14176.5	12685.7	10905	17577.3	13583.6	17299.6	15853.7	15940	8548.76
O15120	AGPAT2	Homo sapiens	1-acyl-sn-glycerol-3-phosphate acyltransferase beta	57646.7	95828.3	0	68794.8	90402.2	74472.6	68927.8	73935.8	78564.4	0	84018.1	0	66689.4	68239.5	67410.5	98004.9	89816.2	87240.3	78005.3	88662.7	0	87143.2	45973.1	42653.6	96646.7	87847.2	42093.1	71684.7	0	89721	73919.8	0	79654.1	74974.7	0	69657.3	65907.5	82290.8	68754.9	80320	88502.7	0	94671.6	82413.6	81856	56497.6
O15121	DEGS1	Homo sapiens	Sphingolipid delta(4)-desaturase DES1	51650.5	62459.2	23229.4	53501.7	64204.1	76291.8	77023.8	72367.7	62967	9813.84	69803.3	20018	62878.5	62811.9	85398.9	66773.9	58857.6	60733.9	61459.9	63130.5	25726.7	54565.6	43439.1	35674.3	65775.5	62183.9	43828.4	62685.4	14545.8	62390.1	52776.6	34394.2	58983	54170.1	18809	30653	36677.3	50983.2	52369.5	52408.8	86546.3	37439.8	76204.2	55094.2	77864.6	35616.5
O15126	SCAMP1	Homo sapiens	Secretory carrier-associated membrane protein 1	23301.9	31341.1	37046.4	21226.7	27312.7	35701.2	36459.5	31186.5	29317.6	34567.1	28693.2	31120.3	26779.7	30279.3	30638.6	44115.8	47846.5	48093.7	43024.5	48246.1	52213.8	46772.1	34982.7	34541.9	47155.8	44381.7	43313.4	47883.4	60451.9	41118.4	49944.7	40971.6	51710.5	49975.1	41665.5	43047.9	38367.3	46965.7	57297.2	44725.3	48163.3	26538	50966.2	39105.6	49459.7	62000.8
O15127	SCAMP2	Homo sapiens	Secretory carrier-associated membrane protein 2	43143.1	46144.3	52713	35517.5	46780.7	52745.3	59806.9	38241.7	46176.2	42154.6	39544.8	30155.1	50867.8	50935.8	54168.9	69904.7	93220.7	83274.2	68602.7	83960.4	77189.6	74662.7	69022.3	70912.9	65703.8	76150.6	91393.5	68708.2	83750.6	77861.1	85738.6	73217.5	71383.1	80624.1	74376.2	79420.2	75969.3	99957.2	119244	88022.3	102612	84889.7	119634	87333.1	109522	95666.3
O15131	KPNA5	Homo sapiens	Importin subunit alpha-6	4100.6	3715.66	0	0	0	0	0	14679.7	0	0	8785.35	0	0	0	6240.39	5612.22	0	4965.62	3977.32	6674.44	0	7143.79	15644.3	0	2817.86	0	2016.07	2618.65	6573.03	8608.24	3963.28	0	8506.08	5798.2	0	4719.9	2751.42	7162.12	0	0	7980.58	0	3222.18	6207.47	8200.83	6499.88
O15143	ARPC1B	Homo sapiens	Actin-related protein 2/3 complex subunit 1B	927434	1.02516e+06	326434	946067	952905	1.15917e+06	1.08821e+06	1.1551e+06	1.08111e+06	891100	1.13637e+06	543527	1.00565e+06	978727	1.11917e+06	1.05833e+06	950253	1.10215e+06	1114898	1134153	625947	1.11336e+06	953180	826073	1.07728e+06	1.03517e+06	874557	1079295	574930	1.18421e+06	1.11416e+06	871828	1271040	1.1522e+06	646417	1.07194e+06	1.02514e+06	1.19707e+06	897089	972143	1.1923e+06	838130	1108291	1.1222e+06	1084192	1.28835e+06
O15144	ARPC2	Homo sapiens	Actin-related protein 2/3 complex subunit 2	865731	859381	592834	898858	917453	916285	882707	986912	939349	976834	912781	1.04062e+06	833695	834834	987073	972986	816552	908051	1.01918e+06	902080	883482	925502	846401	909319	997612	1.00231e+06	894818	999081	945360	951874	893669	861564	1.00918e+06	950241	980222	1.0695e+06	954537	972634	843501	919136	951210	951195	958106	934661	1.03121e+06	1.03178e+06
O15145	ARPC3	Homo sapiens	Actin-related protein 2/3 complex subunit 3	461342	526236	592724	492530	529982	544660	514701	566150	477022	587929	526339	553714	440627	479837	484825	531281	486130	557832	541633	526169	429992	521219	450542	450648	551367	536928	495342	544124	509306	536958	525593	502543	566532	528672	491094	518141	502559	534834	508059	501280	589724	471241	575208	536646	585483	581249
O15151	MDM4	Homo sapiens	Protein Mdm4	3090.96	0	0	0	820.265	0	0	0	0	0	2912.38	0	2750.96	4140.16	4352.59	0	2652.17	2966.1	0	3903.33	0	3044.71	0	0	2596.24	0	0	0	0	0	0	3615.51	0	4058.33	0	2429.69	0	0	0	0	0	0	0	0	0	4439.32
O15155	BET1	Homo sapiens	BET1 homolog	42337.6	34567.1	65244.4	0	27082	24391.2	22334.1	37346.4	0	30614	26580.7	0	23884.2	34652	27611.1	36407.5	43390.8	37003.5	26848.4	35475.4	34295.4	47507.2	31789.1	39526.8	34929.9	37166.2	42584.5	35101.8	57480.6	33869.3	42463.2	32833.6	33057.2	29947.9	51470.5	42180.6	47278.8	47658.2	50767.4	46365.3	46545.1	51747.4	48003.4	40423.1	51746.9	45545.3
O15156	ZBTB7B	Homo sapiens	Zinc finger and BTB domain-containing protein 7B	10025.4	13257.4	0	0	13225	12170.2	13528.5	0	0	13434.8	0	0	12653.4	0	15918.2	0	11041.6	13590.8	10298.2	13835.1	13048.5	10826.3	0	12169.4	10892	0	18834.4	11699.7	0	17878.2	15861.5	11504.9	17000.2	13830.3	18475.1	0	15045.8	15678	15449.3	0	20672.5	23320.8	20177.3	16712.1	15942.6	12894.3
O15160	POLR1C	Homo sapiens	DNA-directed RNA polymerases I and III subunit RPAC1	534562	548599	320395	508953	568788	551476	522980	548687	484840	546456	496458	530566	492221	511125	528533	594921	551938	568052	615115	596357	531123	557716	569501	510527	614893	559527	499202	588019	541437	522833	563866	533251	553952	555025	547695	534787	514593	565285	570226	602424	581957	564045	581272	598985	568227	507612
O15162	PLSCR1	Homo sapiens	Phospholipid scramblase 1	0	0	0	0	7705.5	0	0	0	21443.8	0	0	0	4107.66	0	0	0	0	0	0	0	0	0	0	0	0	0	0	0	0	0	5384.08	0	0	0	0	0	0	0	6511.62	0	4719.65	0	5929.61	0	0	0
O15164	TRIM24	Homo sapiens	Transcription intermediary factor 1-alpha	57249.6	62313	105243	57096	60661.7	54192.1	57615.6	51596.7	56862.5	62833.1	57144.6	59959.5	57049.1	54602.5	59887.8	55182.5	51934.3	58371.5	53692.1	60026.2	57329.5	58415.5	56004.5	59845.5	56318	58180.8	56880.9	59868.9	62241.4	57087.1	57707	54892.5	57520.7	54743	53647.7	49018.2	50902.8	54791.8	55050.1	54204.9	48448.8	48757.8	47303.2	46587.8	45043.8	46080.7
O15169	AXIN1	Homo sapiens	Axin-1	10580.4	12000.5	0	11482.8	11926.9	13009.6	13395.4	14814.4	12705.9	21744.5	11781.4	0	11110.2	11950.3	14440.9	13895.7	15892.1	13747	12725.7	15716.5	9347.07	12518.9	9256.91	15506.2	14392.4	0	11661.4	15885.2	0	17146.5	12683.5	0	14478.4	14225.2	0	14683.6	16421.6	11542.2	18181.1	14203.8	14302.3	11682.8	14170.3	12636.4	10572.1	16216.1
O15173	PGRMC2	Homo sapiens	Membrane-associated progesterone receptor component 2	73494.4	113127	207459	72014	96909.6	98969.1	111765	74658.3	71618.8	168197	68896.6	74329.3	82337.7	101311	86022.7	119275	203711	165912	115149	169121	141816	183240	100942	116887	108509	110286	134862	106292	115517	114473	142905	109467	105326	124003	95497.8	104905	117004	163978	195786	140105	231263	188516	262893	141045	257923	166854
O15182	CETN3	Homo sapiens	Centrin-3	13188.2	26080.5	0	10140.6	21158.6	13206.1	28690.3	10909	0	0	5450.17	0	24650.5	20972.2	33124.3	19180.5	37113.9	58326.7	0	38959.1	17377.8	48785.3	9520.49	13056.2	15962.1	17453.9	30912.8	15100.3	46103.5	14411.7	28621.6	8711.13	16634.6	16857	0	10358	0	40387.9	28692.3	7501.84	24439.5	22482.4	41502.1	10353	37800.7	16188.1
O15211	RGL2	Homo sapiens	Ral guanine nucleotide dissociation stimulator-like 2	20439.6	21901.8	0	27339.8	0	23681.5	0	24912.2	20428.8	15786.6	35486.5	0	16609	25484.3	22490.7	21265	24277.6	26058.7	26362.6	25319	26978	25186.2	28287.7	48035.1	27861.1	14721	32488	27131	23429.5	32633.5	31671.4	25959.1	28853.7	21622.1	36432.8	27989.3	23131.3	35482.9	27038.7	23048.2	22844.3	23168.2	19422.1	21718.2	24930.6	51461.4
O15212	PFDN6	Homo sapiens	Prefoldin subunit 6	217628	391102	773715	190170	358820	321363	331591	246929	282806	369075	242578	331163	256086	336626	315647	376052	688156	543695	385944	574065	537513	609132	350011	529429	429259	350712	495238	407065	517256	398896	456074	409265	371718	431236	476833	377824	474719	526522	734925	492945	645103	652684	754342	389366	716883	490981
O15213	WDR46	Homo sapiens	WD repeat-containing protein 46	216291	222136	68682.1	221637	222675	112129	109277	133488	184017	179338	111943	120228	166063	103439	185296	162215	109884	151653	107940	148289	135751	155420	107632	153782	161860	147990	128139	138384	128183	128738	92296.2	126393	135867	107119	140821	92091.8	131346	147732	115609	149886	181185	174267	167684	118010	175165	97723.1
O15226	NKRF	Homo sapiens	NF-kappa-B-repressing factor	302000	306843	137775	297278	319523	276416	269520	288800	282064	293725	286636	308849	266071	277179	274009	243577	273975	225480	271571	246036	243093	229415	258790	216047	254685	254817	205343	227613	217953	215981	243096	200245	202765	233617	187762	230242	221224	204489	214486	299138	276197	245669	284282	314082	275834	162201
O15228	GNPAT	Homo sapiens	Dihydroxyacetone phosphate acyltransferase	35387.7	42727.4	16289.1	36863.8	40306.8	47198.5	43396	42731.7	49365.8	47535	47519.7	45367.7	46011.5	41666.7	47785.9	44240.8	38348.9	41836.6	36890.4	40311.4	37681.6	42653.3	38062.3	41126.8	43755.5	43450.7	39177.9	42562.8	34352.7	41654	41136.9	40018	45285.2	40699	35988.1	40886.4	40358.7	40607.4	35598.9	36239.7	34565.6	35592.7	34704.5	32290.1	30170.7	42862.4
O15230	LAMA5	Homo sapiens	Laminin subunit alpha-5	0	8994.57	11795.8	7527.88	7412.75	20656.4	23028.8	21241	23164.7	20245.6	21493.7	21702.8	18744.7	21082.5	20853.4	10436.2	9541.27	10973.5	10801.4	11285.4	11643.4	10166.3	10825.9	10331.1	10639.8	14162	14839.8	13638.1	13236.8	13416.7	17665	18143.4	16629.9	17716.7	19762	11928	10701.5	13025.8	11273.2	10751.5	6817.19	0	6781.54	5063.24	7616.48	28494.8
O15234	CASC3	Homo sapiens	Protein CASC3	29753.8	27752	104621	29371.3	29926.7	37026	47469.3	40435.7	31306.8	27963.6	41893	45629.6	30295.9	43560.3	29350.9	19726	38044.6	16355.8	32238.8	15560.3	16227.9	19041.7	33576.4	21610.8	22178.4	30109.8	21213	19763.1	23989.6	20668.2	30982.8	16767	20742.6	23670.3	17616.6	38663.1	22145	23579.8	28410.9	45944.2	20228	24557.6	22471.6	38557.5	21570.4	16182.6
O15235	MRPS12	Homo sapiens	Small ribosomal subunit protein uS12m	69262.3	67895.2	40211.8	79842.9	60317	69516.9	81076.5	86641.1	67003.3	52185.7	69944.2	49490.5	69108.1	72048.5	85001.7	63355.4	57384.5	77920.8	104168	79273	76403	77156.7	83059.2	72012.9	61905.1	61572.2	61566.1	54671.5	58746.2	77167	86583.9	80387.2	75644.6	78518.3	90338.5	94405.7	74972.9	78687.1	45805.4	50764.5	89482.5	100680	81353.6	80558.9	88445.7	85941.9
O15239	NDUFA1	Homo sapiens	NADH dehydrogenase [ubiquinone] 1 alpha subcomplex subunit 1	0	0	0	0	0	0	0	0	0	0	0	0	0	0	0	0	0	0	0	0	0	0	0	0	0	0	0	0	0	0	0	0	0	0	0	0	0	0	0	0	0	0	0	0	0	0
O15240	VGF	Homo sapiens	Neurosecretory protein VGF	0	0	0	0	0	0	9482.12	0	0	6282.44	0	0	6638.23	0	7384.86	4558.54	7173.58	9242.69	6622.18	6661.61	9106.64	6770.71	8678.26	8891.49	7192.09	0	8853.29	6291.55	11737.3	5145.84	13621.4	10813.9	8220.81	6348.81	13682.1	9338.64	9515.57	10582.3	13245.5	8170.86	7156.04	8768.94	5956.49	10574	0	61650.1
O15243	LEPROT	Homo sapiens	Leptin receptor gene-related protein	4295.74	4775.21	0	1396.27	0	3609.28	3101.21	2200.5	4637.7	1501.81	5459.24	0	4417.98	3806.3	4385.7	1856.67	0	2774.31	2092.78	2464.9	2475.69	2334.62	3043.09	2474.04	0	1709.26	0	0	0	3036.35	2598.53	2931.37	2721.89	3333.89	0	1495.82	2912.66	1768.94	0	1409.76	2473.72	0	2362.97	2498.15	0	0
O15254	ACOX3	Homo sapiens	Peroxisomal acyl-coenzyme A oxidase 3	42165.2	45669.2	39771	40956	48056.4	35180.3	34319.4	34399.4	36626.9	34957.1	44823.8	50145.4	41730.9	43241	48397.7	46766	47504.2	44677.1	42587.4	44643.8	36739	40218.9	39172.6	33508.5	43455.6	47886.4	43282.2	49901.3	48330.3	46906.8	37800.1	35420.5	43567.1	40092.8	33490	43314.1	41190.2	48604.9	38484.1	48107.2	34120	29684.3	35324.2	33845.1	33453.1	54945.7
O15258	RER1	Homo sapiens	Protein RER1	412222	441827	332897	395111	433738	415416	374516	382723	440147	418511	399437	412838	407276	365339	442868	494000	404740	448081	380777	438794	409216	444301	427211	434203	473962	486560	428856	460158	452585	476741	394436	376775	478320	432407	351200	402225	451405	454009	436473	451824	439517	445521	440393	445497	380834	397227
O15260	SURF4	Homo sapiens	Surfeit locus protein 4	294489	285366	131744	231575	274851	280211	249236	289471	321539	245570	302942	209378	268912	236105	250981	264937	243171	274912	225847	262911	265289	256442	261424	274979	266158	249707	232613	260874	232366	250730	239382	285220	280309	285296	241705	215878	274772	235542	214411	229001	253624	315184	246084	274544	226221	262865
O15265	ATXN7	Homo sapiens	Ataxin-7	7704.71	8816.32	9592.14	7756	9138.92	8282.69	8621.75	7343.06	9371.22	7493.95	9270.21	0	7610.56	7838.86	7104.78	10381.8	9076.15	9128.91	9343.59	8595.24	5391.03	8913.56	8376.79	7027.27	8498	8428.08	9153.81	8349.66	9201.98	8853.22	7464.94	6113.51	7870.31	7887.31	6931	8659.81	9110.73	8875.56	7608.06	9223.91	7950.04	7844.75	8410.64	10074.8	7908.37	7733.08
O15269	SPTLC1	Homo sapiens	Serine palmitoyltransferase 1	322549	312374	212886	347521	330487	316945	283689	346367	331122	341758	314900	349287	283236	299682	326823	307463	284309	307239	330853	308523	298562	308997	294577	292588	296503	232417	240122	230936	231979	227975	233513	222669	233663	244096	250637	272286	259463	251199	240291	243327	292376	274965	292692	290873	312885	154213
O15270	SPTLC2	Homo sapiens	Serine palmitoyltransferase 2	128982	136754	69131.6	121630	134010	121659	115206	117261	117362	119784	121872	113588	119958	112711	127819	119186	103517	121934	112240	119622	119561	121405	116262	118556	117626	106463	90360.4	113484	110549	109836	98345.6	99584.3	107583	104102	98900.7	93774.6	104646	107217	91237.9	106474	110922	103607	112996	115397	100823	82419.9
O15287	FANCG	Homo sapiens	Fanconi anemia group G protein	14802.6	12785.8	0	13285.6	10741.9	12893.3	10620.5	15962.7	15315.4	18328.4	16511.2	21952.5	12638.8	13356.3	14377.2	13091.4	10388.2	11228.7	9924.93	11097.8	15347.8	10721.7	9956.52	13387.8	10567	0	11015.5	8748.8	11817.6	10038.5	8347.62	12273.9	8858.11	10453.4	11693.5	10482.7	10129.6	6633.7	9856.73	6706.41	6800.36	8693.78	7196.64	7059.58	6461.96	7346.4
O15294	OGT	Homo sapiens	UDP-N-acetylglucosamine--peptide N-acetylglucosaminyltransferase 110 kDa subunit	322623	321705	175156	322162	322657	341202	327743	335787	323064	342373	340992	330693	320022	316715	328804	341529	309347	330140	341114	342999	345644	335217	320928	323838	350579	340721	321282	351536	332646	355209	355465	348467	387372	353127	353002	274354	277400	290554	277553	272289	255102	237615	247318	256423	255299	269092
O15297	PPM1D	Homo sapiens	Protein phosphatase 1D	16971.6	0	10416.9	16957.6	14899.9	12701.3	0	10012.1	15567.6	15912.3	0	0	10189.5	14303.8	15088	16800.9	18052	14499	0	15512.9	16342	12854	17222.4	0	12717	16163.6	13936.4	14520.2	14744.5	0	11414.6	14841.7	0	14141.6	14444.4	15398.9	15082.4	13709.3	0	12938.9	21248.9	24352.9	15778.3	19898.1	21076.4	0
O15304	SIVA1	Homo sapiens	Apoptosis regulatory protein Siva	24093.2	22791.9	34059.9	22920.6	20869.1	10296.6	13931.3	14917.6	0	0	13547.4	0	0	17474.8	12395.9	16302.8	14139.2	19983.9	19535.2	20405.2	12728.7	22008.4	17267	15110.7	13060.2	0	12457.6	0	0	12220.3	12437.8	0	0	9614.27	0	7015.13	10136.2	0	0	0	7009.14	6403.16	11076.5	0	11097.3	0
O15305	PMM2	Homo sapiens	Phosphomannomutase 2	376985	469974	628246	351013	475992	406847	408594	359427	376630	329475	367445	320017	417100	404131	405615	437959	501606	519833	409781	479757	308077	513541	352145	375625	438218	439738	495441	501773	514855	440227	463364	334994	429314	441373	317298	384099	445820	546221	591075	514507	575477	457032	635590	508670	633498	516125
O15315	RAD51B	Homo sapiens	DNA repair protein RAD51 homolog 2	12719.1	18281.2	0	12681.4	0	0	0	0	6452.23	12740.1	0	15151.3	0	0	0	13544.8	9037.2	11416.5	11636.1	0	12862	12727.4	0	0	12778.8	11874.8	0	12218.2	14942.7	11442.1	10508.9	14996.8	0	12180.9	12941	0	13227.2	0	8418.74	0	10897.6	0	10571.8	0	9798.26	0
O15318	POLR3G	Homo sapiens	DNA-directed RNA polymerase III subunit RPC7	128121	148321	295073	145984	156753	130359	166058	145445	112519	152321	125692	161672	142892	138364	131218	137089	189457	132064	135346	112646	95153.7	125051	120473	111001	136838	120209	123234	118000	122293	105922	115644	89679.3	100622	99456.3	89076.3	102943	94550.9	103133	166568	124811	71460.1	68332.1	76120.4	77029.1	81455.1	78963.9
O15321	TM9SF1	Homo sapiens	Transmembrane 9 superfamily member 1	86883.4	81063.3	64804.3	83852.9	88614	95432.6	92215.6	93307.5	86937.6	98268.3	101116	108375	94919.6	95208.2	101011	85427.7	89090.3	89660.9	86021.3	94789.3	90325.8	83341.3	87338.2	95487.6	86357.5	89045	77937.2	87626.4	80203.7	95439.7	94279.3	103641	104233	90968.7	99444.1	87337.8	88913.5	92468.4	85642.8	82362	84163.6	79130.3	85652	77103.8	85282.5	106426
O15327	INPP4B	Homo sapiens	Inositol polyphosphate 4-phosphatase type II	48823.3	53184.3	50492.8	50408.6	52256.7	61092.2	61335	59560.4	60540.3	72299.7	56666.7	73537	55052.3	53810	65428	57519.8	53982	60328.4	53468.5	62142.4	57524.1	57923.6	54776.1	59459.4	56091.6	64630.5	58838.7	66055.4	70865	64163.8	62849.6	59428.6	66436.3	60855.9	59582.6	72497.4	76260.7	79031.2	64996.6	68187.4	74197	73121.8	79503	70982.8	71208.5	100011
O15344	MID1	Homo sapiens	E3 ubiquitin-protein ligase Midline-1	140256	137018	113921	141690	143287	107401	113066	110161	112138	124645	100287	107777	104305	91863.4	109949	126102	129384	127080	133088	133245	141753	122466	138414	129921	127369	116589	123144	117211	121471	114605	122260	140786	125767	130027	147975	140574	131271	132183	122147	124868	133268	141087	131789	135936	140732	122612
O15347	HMGB3	Homo sapiens	High mobility group protein B3	935831	1.01163e+06	2.22147e+06	1.07806e+06	972282	1.16529e+06	1.45545e+06	1.29672e+06	1.03082e+06	1.06824e+06	1.07911e+06	1.08184e+06	1.18309e+06	1.24807e+06	1.15809e+06	1015778	1.14543e+06	1.04588e+06	1192946	1.0339e+06	930565	918958	945479	892789	963956	1.09076e+06	1.04382e+06	1.10311e+06	1.11307e+06	1.19627e+06	1.13573e+06	1.00981e+06	1.0933e+06	1.04841e+06	977564	1.13776e+06	1044239	1209082	1.59564e+06	1.28355e+06	1.05598e+06	815414	1.05064e+06	1.00083e+06	1.22734e+06	1.08207e+06
O15355	PPM1G	Homo sapiens	Protein phosphatase 1G	817393	814466	512392	732129	795943	631892	616756	522527	724467	779728	469992	522666	797129	568447	758068	931086	688651	975005	549162	888759	854990	948326	523078	808579	879784	784907	885776	923996	902848	874988	635148	730018	833291	710228	765552	563668	766662	941810	997908	641795	858690	836978	904084	625779	953630	789076
O15357	INPPL1	Homo sapiens	Phosphatidylinositol 3,4,5-trisphosphate 5-phosphatase 2	79841.7	90295.1	55613.3	80455.5	91340.4	101389	99754.1	100816	107678	123740	102223	146224	94438.7	95581.6	101834	109805	104851	104602	103737	105069	102155	99764.4	97420.7	101463	114088	121702	109899	122326	128340	116745	121127	112263	132659	123609	125181	112183	108875	110370	111224	110563	96115.3	99005.9	98740.8	96027.5	95210	169975
O15360	FANCA	Homo sapiens	Fanconi anemia group A protein	8266.96	7161.24	0	8095.22	7169.74	9329.8	9207.11	10535.6	11156.1	11349.3	9999.78	14731.1	8449.89	9579.74	8496.92	9280.01	8598.02	7684.38	7745.51	7698.83	8395.71	8077.77	7646.54	8095.84	8951.78	5633.92	7334.88	7516.67	6652.33	6786.81	6884.19	9027.87	7847.02	8388.24	9566.18	7741.11	6371.3	6712.37	6775.83	6237.81	5297.17	5594.25	3899.46	4994.11	5293.26	6151.14
O15371	EIF3D	Homo sapiens	Eukaryotic translation initiation factor 3 subunit D	2.11893e+06	2.07636e+06	855448	2.34742e+06	2.2841e+06	1.98832e+06	2.04867e+06	2.21244e+06	1.92589e+06	2.17149e+06	1.99693e+06	2.41145e+06	2000155	2.15037e+06	2.28935e+06	2038506	2.07698e+06	2.04998e+06	2.30102e+06	1967464	1.56434e+06	1.95834e+06	1.92696e+06	1620782	1.95166e+06	1.99564e+06	1.89691e+06	1.82516e+06	1.49573e+06	2.07651e+06	1.85337e+06	1.84227e+06	2124537	2.02433e+06	1.796e+06	2.19126e+06	1.95787e+06	2.08848e+06	1.89296e+06	1684730	2.23463e+06	1.61986e+06	2.13252e+06	1.89479e+06	2.28255e+06	1.72317e+06
O15372	EIF3H	Homo sapiens	Eukaryotic translation initiation factor 3 subunit H	1.68945e+06	1.77577e+06	1.86392e+06	1.86994e+06	1859198	1.59122e+06	1481055	1631207	1.52773e+06	1.59335e+06	1.52832e+06	1829110	1.49036e+06	1.37097e+06	1.6901e+06	1.73038e+06	1.45336e+06	1.66326e+06	1.62628e+06	1.6532e+06	1.55128e+06	1.62652e+06	1.45148e+06	1.57784e+06	1.69969e+06	1.60976e+06	1.55961e+06	1.66863e+06	1.52424e+06	1.64327e+06	1.40667e+06	1.47113e+06	1.54002e+06	1.38199e+06	1433923	1.57637e+06	1.55077e+06	1.62314e+06	1.52216e+06	1.39465e+06	1548954	1.39636e+06	1.4699e+06	1438018	1.58017e+06	1244139
O15379	HDAC3	Homo sapiens	Histone deacetylase 3	37109	40528.2	20322.9	41059.4	37763.4	38784.2	43165.3	45941.3	47778.7	45735.2	40007	50343.3	41732.6	41465	44570.3	37385.8	34482.1	43010.5	42337.2	42496.6	37770.9	39688	41879.7	36871.7	38697	41114.3	35851.3	41379.4	42191	48256.9	45648.6	43138.1	53770.7	45965.4	40070.9	39685	43247.3	43466.8	32806.1	36772.9	37903.3	31738.8	36469.4	35288.9	37653.9	50791.9
O15381	NVL	Homo sapiens	Nuclear valosin-containing protein-like	68426.2	69588.2	55371.7	67418.9	69809.5	75452.2	74208.5	75241.9	75377.9	88434.4	77758.6	90182.2	69753	76168.2	73668.5	68585.6	70807.8	67881.5	68715.5	67480.4	70235.7	66236.9	67680.9	67467.9	69458.5	64188.9	62383.7	64691.4	71620.3	66104.8	64407.7	65433.9	68666.6	64326.5	65350.9	64192.4	63486.7	64302	61686.4	62488.4	57757	53646.9	58308.4	55453.1	56111.3	52531
O15382	BCAT2	Homo sapiens	Branched-chain-amino-acid aminotransferase, mitochondrial	102454	120762	110612	102866	118720	120298	108495	113338	100618	87289.1	123578	71311.2	100915	101889	119162	127639	119413	119310	127979	122215	94032	123510	98647.7	84686.2	132903	118455	85567.2	126434	65780.6	126515	121695	71687.4	134756	115243	93036	116044	102378	138676	116310	129791	157691	98136.8	153168	169580	149887	148617
O15392	BIRC5	Homo sapiens	Baculoviral IAP repeat-containing protein 5	13285.1	21433.9	37160.3	11644.9	20064	12353.3	12183.9	12549.6	12009	18710.7	8924.88	10733.8	14172.5	16060.9	19803.6	12427.3	31462.6	28909.7	14201.1	24613.9	18559.4	29755.2	14717	20892.4	14079.6	11537.7	16742.6	12052.3	22804.5	11976.1	13395.3	11597.1	0	11372	14974.3	0	14353.3	22138.3	28422.3	12863.5	21793.6	20665.2	23827.4	9918.08	25811.2	0
O15397	IPO8	Homo sapiens	Importin-8	193523	206912	76070.8	183444	199863	195922	178515	185167	204045	215677	208239	216056	184048	180845	190726	212213	184191	186398	170220	194450	182856	198158	193401	205512	209020	201751	172684	192217	207002	198143	179778	191472	203784	185533	184298	189744	203555	183017	173701	186990	158068	171650	158894	171535	157200	201418
O15400	STX7	Homo sapiens	Syntaxin-7	86504.8	100735	214537	77816.7	97485.5	111270	102913	98374.7	107106	84591.5	92593.8	84649.4	75541.1	81984.4	79404.5	124750	142972	110657	102259	122441	123063	125643	104728	118685	108897	110277	109412	113020	114968	110648	112672	119740	113665	120851	114173	101341	113790	115923	154957	131664	136865	123042	140821	117187	136016	151962
O15417	TNRC18	Homo sapiens	Trinucleotide repeat-containing gene 18 protein	20098.6	19281.3	20818.8	19672.1	19793.6	18216.1	14108.7	21283.6	24859.1	24470.4	22497.1	0	17730.5	17498.1	21692.3	20391.7	21433.8	19453.1	21506.2	19414.8	21675.9	19463.4	19095.4	21006.3	21995.9	19376.1	22203.5	23638.6	23855.1	20048	18796.9	17590.9	18040	19677.7	20913.7	24671	20923	21603.5	23664.3	25640.9	18641.8	19973.7	17238.3	21022.4	20796.9	17007.3
O15427	SLC16A3	Homo sapiens	Monocarboxylate transporter 4	35448.7	39214.6	25902	29792.5	39206.6	49501.3	40868.7	41159.4	58523.6	51571.4	51718.6	53577.4	49434.1	44229.8	50163.1	41100.9	36687.9	39449.1	33990.4	39073	38450.6	37923.9	34601.9	42706.3	38763	39577.9	38053.2	40101.5	47189.3	36859.4	39315.4	43423.4	41836.2	43013.1	47325.6	40485.4	47120.6	45440.5	42966.8	47044.3	42513.1	42397.3	40905.7	41612.1	29153.6	53694.5
O15431	SLC31A1	Homo sapiens	High affinity copper uptake protein 1	10201.9	12722.6	10963.4	12872.8	12519.7	9741.69	8352.91	10350.8	10270.4	0	9939.27	0	11279.7	8746.12	11850.1	7818.18	10675.1	9621.13	6884.45	10189	9334.68	11457.3	9370.77	10404.1	8336.69	8742.23	9639.45	9622.57	7340.78	12053.2	9076.79	10810.3	12715.2	10090.9	10265.4	12969.1	14528	16329.6	8088.97	16520.4	16815.4	18159	14217.5	14087.3	13566.4	11895
O15438	ABCC3	Homo sapiens	ATP-binding cassette sub-family C member 3	7727.76	0	0	0	3366.29	5425.96	0	7050.47	8069.07	0	4949.56	0	3478.59	0	4693.83	2938.24	0	4445.18	2977.85	0	0	3972.46	4245.09	0	4244.14	2561.5	2484.89	1979.03	0	3239.44	3458.91	0	4314.04	3289.46	0	4794.72	3343.55	0	0	0	7969.09	6185.46	8234.79	7496.11	5128.76	5306.07
O15439	ABCC4	Homo sapiens	ATP-binding cassette sub-family C member 4	98667.8	110051	59444.2	96919.8	119329	95268.9	86788.7	86262.5	87735.5	97792.8	81826.5	91122.2	79449.3	81726.9	91046.6	116247	106494	105300	96240.1	101813	87765.8	102853	103015	95902	111991	98132.4	88251.7	92739.8	95969.3	97536.8	88281.6	81096	95785.2	87405.4	81421	85775.3	90838.9	99425.4	91902.8	99243.7	99453.6	94274	98579.2	102604	95795.5	73390.1
O15440	ABCC5	Homo sapiens	ATP-binding cassette sub-family C member 5	9553.38	13638.4	0	15912.3	16105.1	11689.9	15501.1	12498.8	10716.7	0	12730	0	8777.99	10198.4	15807.5	14927.4	13047.1	12599	15432.4	12256.5	0	11468.5	8803.57	10200.9	14521.2	11166.5	10700.1	12761.5	0	12648.4	10253	4468.33	0	13157.8	3729.18	9369.61	11123	12840.2	18836.8	13713.2	13986.7	14303.6	14236.9	13719.3	16940.8	11682.8
O15446	POLR1G	Homo sapiens	DNA-directed RNA polymerase I subunit RPA34	208193	231447	616738	193593	213492	255204	370064	268766	184625	222030	241394	215187	210246	247214	201314	260474	339306	241802	292381	251659	224799	229340	283162	213369	235567	230762	207288	205767	183511	220207	308980	230498	236813	280786	180682	215242	223389	234496	345132	316821	269605	205889	294888	300734	234526	227133
O15455	TLR3	Homo sapiens	Toll-like receptor 3	9260.4	9981.82	14684.9	7293.18	10447.9	6390.38	0	6282.28	7478.88	2612.55	8716.65	0	4394.6	7099.68	6062.45	10751.3	10185	10050.9	10282.5	12635.8	6659.74	13267.7	8439.17	6750.5	13597.3	11676.2	9975.83	13562.2	5271.8	11583.1	11662.4	3969.18	12733	10638.6	10637.7	11737.5	13877.7	14226.4	11760.8	10510.1	16092.7	17886.3	13458.3	16579.2	15594.5	13742.2
O15460	P4HA2	Homo sapiens	Prolyl 4-hydroxylase subunit alpha-2	95161.8	97652.7	122197	102231	99963.5	111368	111665	118645	112436	121892	112431	111900	115406	113232	120773	128470	134638	122526	131555	129716	130595	126075	114048	113551	135055	124956	124550	125284	116049	118794	137089	128616	136735	133711	140433	81384.1	79531.3	79521.9	89369.2	80981.6	93608.9	83205.9	86490.7	83451.8	96455.1	116137
O15479	MAGEB2	Homo sapiens	Melanoma-associated antigen B2	13400	11934.5	22952.8	13439.3	12604.1	14874.5	12877.8	13548.1	18365.7	11792.7	14814.2	16404.7	12777.1	13401	10722.7	8980.05	6841.52	9297.79	3522.28	6811.84	4273.99	10140.3	0	0	10464.3	8134.19	7778.26	11504.8	9077.06	7974.85	3563.97	0	6278.58	0	0	0	0	17556.3	19162.8	14914.9	25768.4	22824.2	27447.1	17876.7	31956.4	9662.49
O15484	CAPN5	Homo sapiens	Calpain-5	37484.8	36866.9	9233.4	38519.7	39077.3	50783.6	46552.7	44844.2	58944.3	48130.6	55145.8	46106.1	52518.4	54408.9	61961.9	43968.4	37323.5	35314.3	37502.8	38359	33589.1	41539.6	36487	38929.9	39327.8	52175.6	45298.6	45437.3	37472.8	45154.6	40784.9	44832.9	48899.5	42319.7	42810.8	40939.6	42679.2	39755.8	36748.9	38436.9	32001.5	38356	35678.2	34795.6	34716.5	54957.1
O15498	YKT6	Homo sapiens	Synaptobrevin homolog YKT6	375636	371826	204825	370530	394921	352384	317943	333317	363694	413161	355209	394650	342534	326005	346939	383930	331389	358973	359284	357998	339601	366346	325337	329580	397660	376833	332670	377516	337952	395997	338004	345627	372739	341120	346948	349338	358768	368176	356382	365490	422721	374446	409581	410649	406922	318214
O15504	NUP42	Homo sapiens	Nucleoporin NUP42	51696.2	49886.5	124819	47735.1	48808.9	48017.4	54133.8	40411.2	47028.4	58686.8	52021.5	73469.3	49240.9	55823.2	48224.4	36521.2	57843.2	29949.7	46366.3	29074	35482.3	30455.1	51065.8	33313.4	34822.7	37662.4	31822.4	28252.8	37597	27439.2	46925.6	29396.5	29212.2	36567.9	31577	40654.6	27243.2	22237.4	24001.8	55889.7	29433.9	42897.6	26955.9	49540.1	29075.8	20244.9
O15511	ARPC5	Homo sapiens	Actin-related protein 2/3 complex subunit 5	430993	608785	1.21767e+06	408116	462173	844411	793390	618758	492031	647427	606333	1.26844e+06	680963	697074	662479	696402	912554	955789	747905	836219	616626	824633	691429	803649	656450	738279	638331	687341	496523	811941	866079	793112	752454	848387	523351	728005	717869	974969	888766	803511	1.0482e+06	876205	1.05234e+06	817858	929883	1.04839e+06
O15514	POLR2D	Homo sapiens	DNA-directed RNA polymerase II subunit RPB4	48351.4	59400.6	86886.5	47199	48757.4	63401.1	68178.9	49357.3	35830	92387.7	49966.5	0	70173.8	74654.4	62035.6	57602.6	56759.1	98825.4	55453	64602.9	54827	64911.8	60175.4	40474.3	63881.9	69227.3	84536.7	55059.9	60559.6	57532	72777.1	44071.1	63810.6	52135.3	19499.1	48594.2	49333.3	85299.1	60325.4	63585.9	60029.1	64271.9	72551.1	74412	60102.5	45583.3
O15516	CLOCK	Homo sapiens	Circadian locomoter output cycles protein kaput	41179.3	45115.4	23973.5	36210.5	41547.9	44167	34625.9	36080.5	35051.3	68167.9	30608.8	0	34947.1	32901.8	36963.9	32506.6	33219.4	51733.6	39932.9	38632.6	45042.7	44080.3	39533.7	45332.9	34754.4	30105.7	32924.3	32651.2	67299.4	36548.4	32612.9	37739.1	34367.4	30310.1	31811.5	35365	38097.2	39568	30467.5	34060.5	42646.5	33215.7	37573.7	40524.1	33313.1	30491.9
O15525	MAFG	Homo sapiens	Transcription factor MafG	29231.4	27576.9	73084.8	36762.2	34330.1	28352.6	37822	32672	34249.7	39677.4	30617.4	45683.7	33068.1	32001.5	30645.4	31336.7	34650	28021.1	29553.7	25947.6	32924.2	26429.2	30670.8	32984.1	29468.9	28419.2	26663.8	24172.3	35481.2	24171	32521.2	30822.5	26223.1	29747.5	36716.8	33398.2	30060.6	25414.9	39836.3	35285.9	38793.2	45514.7	36104.6	40842.8	38554.4	33912
O15528	CYP27B1	Homo sapiens	25-hydroxyvitamin D-1 alpha hydroxylase, mitochondrial	11847.1	11953.8	0	11819.3	11461.7	14053.9	15268.1	16714.7	14409.1	18722.3	15984.3	21608.7	13639.2	17301.8	15742.4	25577.2	25920.1	26806.5	28286.5	27078.3	28116.5	24033.3	24065.2	23460.4	27040.6	34877.1	33466.8	34286.8	41137.2	32162.5	36717.5	34839.2	34926.7	38551.4	42660.8	29274.3	26683.8	24146.8	23617.2	24009	13842.1	14007.6	12470.5	12584.8	13279.3	86185.4
O15530	PDPK1	Homo sapiens	3-phosphoinositide-dependent protein kinase 1	33314.6	33859.7	15663.9	32111.3	31671.3	36465.6	33913.7	35656.4	30808.7	32083.5	34384.4	24649.6	32188.5	30419.9	33201	36252.7	35809.7	37033.1	37947.4	37036.7	24230.8	35825.4	29914	24032.3	40638.7	37964.5	33099.4	39073.2	29355.3	37361.9	34956.4	27289.7	38112.7	35739.5	33107.2	36299.1	33359.9	36548.3	33922	35918.9	35023.3	21733.5	31425.9	31934.2	35246.6	37899
O15533	TAPBP	Homo sapiens	Tapasin	86832.3	103477	78309.3	90176.4	95692.4	80902.3	80044.4	81349.8	69853.1	56988.5	78563.4	44329.8	76062.1	75546.5	72312.8	104263	88481	109938	111886	109221	85952.3	95226	95162.6	78033.2	103248	96956.2	87155.5	101460	78306.2	103815	108793	95501.1	109187	110343	79766.2	92523.9	95166.9	104656	83120.6	89153.1	97232.4	78196	87544.9	95058.3	100046	113106
O15534	PER1	Homo sapiens	Period circadian protein homolog 1	0	0	0	0	10332.8	7492.47	0	8121.53	0	0	0	0	0	0	0	9593.84	9820.96	0	10292.9	0	0	8429.67	0	0	0	0	11077.2	10754.5	0	0	9039.31	14528.2	11865.1	10864.8	11569.7	0	7458.7	10569.5	0	0	8130.4	0	12617.6	0	0	8576.38
O15540	FABP7	Homo sapiens	Fatty acid-binding protein, brain	21838.2	31882.8	60021.9	30636.6	27474.9	0	23126.1	0	0	0	0	0	14355.9	0	28144.6	31554.7	0	39612.5	28308.3	27785.3	35011.9	35626.2	24054.2	32806.3	29400.3	43669.1	39992.9	40286.5	52290.4	41301.1	42391	29531	41315.7	43079.5	31396.9	33262.5	32164.9	49375.6	30936.9	32850	31062.1	32088.3	38114.6	34816	34119.5	57070.6
O15541	RNF113A	Homo sapiens	E3 ubiquitin-protein ligase RNF113A	52633.3	75466.7	109949	56300.8	50875.1	65099.3	111767	57813.8	47579.5	52631	71532.4	46952.3	92863.7	92571.2	88989	40099.3	63072.2	100225	70234.5	94973.8	48261	98185.5	69308.1	56348.6	40093.6	51563.3	75114.5	38720	98527.2	78224.6	98084.6	60888.8	73441.1	64404.6	68215.2	73437.4	58421.6	108192	102565	56172	113075	80648.1	121840	68122.8	114446	88388.2
O15550	KDM6A	Homo sapiens	Lysine-specific demethylase 6A	13453	16986.1	7228.25	16440.6	18326.1	17284.6	15166.6	16316.3	15188.6	13607.5	16354.4	20479.7	13160.1	16822.7	19060.5	18736.7	18053	17876.4	18502.4	19060.7	19971.5	17259.7	16537.7	18181.9	19212.3	19260.9	16912.8	18681.7	21739.6	18992.4	17613.5	18691.3	21437.2	18466	24147.2	20133.9	17827.1	19188.7	17907.6	18369.6	18180.1	23351.5	18529.5	17801	18285.2	19076.3
O15554	KCNN4	Homo sapiens	Intermediate conductance calcium-activated potassium channel protein 4	37840.7	42314.3	37344.8	39487.2	37646.4	42886.8	40937	44325.8	44712.5	60206.3	39126.7	69478.6	32702.8	35422.5	31593.3	58988	49520.2	54424.4	59180.8	52533.3	61730.9	53601.3	46788.1	47497.1	57778	45026.2	39216.4	48485.3	58750.4	44472.9	50160.7	48910.3	54651.4	51121.8	64743.7	60320.7	57361.5	58067.7	52137.9	58497.2	67593.2	56981.8	62338.4	69611.6	61008.9	46354.4
O43143	DHX15	Homo sapiens	ATP-dependent RNA helicase DHX15	2.90234e+06	3.0073e+06	983464	3.04672e+06	2.95398e+06	2.93796e+06	2748850	3.19264e+06	2786119	2.67669e+06	2.99113e+06	2.98848e+06	2661480	2.71362e+06	2.94785e+06	3101984	3.2111e+06	2.77841e+06	3.21807e+06	2.8893e+06	2582608	2.84737e+06	2755722	2.58486e+06	3.00432e+06	2931215	2.765e+06	2.8117e+06	2.38509e+06	2.8992e+06	2.76847e+06	2.69548e+06	2.95481e+06	2.88374e+06	2715692	3011901	2.74725e+06	2818463	2703622	2.82348e+06	3.08599e+06	2.50602e+06	2935643	2.94652e+06	3.06464e+06	2352959
O43147	SGSM2	Homo sapiens	Small G protein signaling modulator 2	0	0	0	0	0	0	0	0	0	0	0	0	0	0	0	0	0	0	0	0	0	0	0	0	0	0	0	0	0	0	0	0	0	0	0	0	0	0	0	0	0	0	0	0	0	0
O43148	RNMT	Homo sapiens	mRNA cap guanine-N7 methyltransferase	357108	360786	401863	364215	335968	346816	333533	346842	337838	385311	345352	398694	353799	362583	324417	334488	349866	330237	361367	339309	357158	339424	349366	354856	335535	334143	351916	367422	356917	346314	326725	354592	300528	321697	363707	388467	399676	380820	389302	395451	414614	465981	446095	427967	445365	425170
O43149	ZZEF1	Homo sapiens	Zinc finger ZZ-type and EF-hand domain-containing protein 1	16853.8	17853.2	11710	16947.2	19066.8	14906.6	14548.1	15675.7	16481.1	19620.5	17802.3	20494.8	15437.2	15319.6	17322.3	17670.5	15779.7	17873.2	16888.7	17336.5	17680.2	17493.2	15881.2	17382.2	16589.3	17067.8	16162.6	17590.6	20851.8	19453.2	17642.3	17995.7	19683.1	18860.2	19123.3	16333.8	17190	17987.6	17086.5	15336.3	14793.7	15351.3	14119.2	13414.9	13389.2	18682.1
O43150	ASAP2	Homo sapiens	Arf-GAP with SH3 domain, ANK repeat and PH domain-containing protein 2	37521.1	34057.4	49031.1	33039.3	34913.5	39841.8	34105	43174	51411.7	47068.5	46827.3	50854.1	41371	36233.1	41972.4	31848.9	35827.6	28119.4	31727.8	33687.2	38417.1	36820.8	32191.9	40615.6	37128.4	32588.5	34609.1	31831.7	37318	27094.2	33374.9	33312.5	26186.7	31534.9	40431.7	28619.4	35017.4	29713.8	30254.8	28052.4	32703.9	36799.8	33515.8	37857.1	32844.3	34127.7
O43156	TTI1	Homo sapiens	TELO2-interacting protein 1 homolog	126761	137383	58615.3	131601	128636	122196	122044	128446	136222	139612	142302	158604	124101	124373	128575	137457	116336	128067	123337	123437	117202	127862	125073	117664	123674	125247	115185	126704	125046	131623	127624	130330	138359	131539	118995	115771	113001	115333	115694	110606	108390	101338	106502	113335	102150	114564
O43157	PLXNB1	Homo sapiens	Plexin-B1	0	0	0	0	0	0	0	0	0	0	0	0	0	0	0	0	0	0	0	0	0	0	0	0	0	0	0	0	0	0	0	0	0	0	0	0	0	0	0	0	0	0	0	0	0	0
O43159	RRP8	Homo sapiens	Ribosomal RNA-processing protein 8	118529	119129	98735	114162	107057	95502.7	95088	100987	101887	89358.7	113253	91056.6	97411.7	96195.8	102868	77800	120137	72955.6	123162	85750.5	67471.7	73156	115003	69828.1	72990.9	78459.7	57350.5	55938.6	57003	61794.2	108536	63303.6	61794.9	97244.4	60875	119932	89256.9	66007.2	58581.4	126801	93761	90772.6	103972	130951	81392	49994.6
O43164	PJA2	Homo sapiens	E3 ubiquitin-protein ligase Praja-2	20915.8	24971.8	27004	20155.5	25186	24667.1	36201.7	22002.9	27399.8	30317.4	28600.7	25551.7	41981.3	32077.5	42242.2	24612	22966.8	32648.2	18437	28481	25612.3	25802.7	21662.1	22770.5	26073.4	32145.9	40782.9	34459.7	48236.6	34221.2	36624.6	25864.6	30678.6	24851.5	23934.4	16496.8	18921.9	30557.4	32609.8	22647.9	17244.4	14394.6	17857.6	14967.6	16829.5	27782.2
O43166	SIPA1L1	Homo sapiens	Signal-induced proliferation-associated 1-like protein 1	5924.34	7885.48	0	8225.62	7443.51	5999.32	6128.17	7017.22	0	0	4967.15	0	0	0	4631.05	8189.55	5460.36	6776.02	7573.2	5368.09	0	6674.43	6076.03	8291.65	7473.76	6141.3	8012.61	6178.42	6999.12	5863.97	5763.2	7030.46	7047.98	7441.34	10412.7	9286.54	6376	5885.05	0	4200.21	0	0	6704.97	0	0	7227.21
O43169	CYB5B	Homo sapiens	Cytochrome b5 type B	53249.1	82547	75038	52955.3	64739.9	94316.3	89978.4	59938	74807.9	74571.7	57110.8	49199.1	74691.8	58005.8	77718	126472	94483.5	158351	104054	157977	137550	155274	135985	148759	145137	179889	147501	170860	191036	193038	186110	166960	180197	201201	117950	134300	169786	211301	197787	233808	139371	141059	149722	158294	120326	255157
O43172	PRPF4	Homo sapiens	U4/U6 small nuclear ribonucleoprotein Prp4	687755	663643	303485	689203	646949	623199	608691	686506	576476	568096	635848	605084	604650	618452	672495	671388	668148	689703	767714	680447	627662	688519	651876	605103	665494	627963	564839	631820	532376	648179	598419	588311	676447	622692	602371	627610	578106	618892	609264	588490	643532	571732	638865	611213	720410	483489
O43175	PHGDH	Homo sapiens	D-3-phosphoglycerate dehydrogenase	5930731	6065745	5798935	5.83568e+06	5934548	5323931	5.86803e+06	5251515	5730490	5795054	5.2337e+06	5.946e+06	5.81911e+06	6032903	5.95458e+06	5.21774e+06	4755145	6.15139e+06	5.33196e+06	5909803	5.59486e+06	5965109	5066678	5601478	5137892	5982590	6.58852e+06	6208971	6234074	6407069	6.75295e+06	6.96173e+06	6.29804e+06	6.49521e+06	6.97016e+06	8508886	8830952	9272928	7.91502e+06	7315861	8623972	8695045	8844709	6979758	8691662	12788636
O43181	NDUFS4	Homo sapiens	NADH dehydrogenase [ubiquinone] iron-sulfur protein 4, mitochondrial	149865	130656	231651	123381	152668	160210	173629	146116	150038	120191	170627	131228	176324	122778	157059	187881	206101	165587	173089	178485	124388	155746	187299	184215	164139	215371	168486	185238	204614	194725	122979	116904	124738	109467	89030.9	176357	182783	180152	241171	243061	42378.5	0	52075.6	42194.8	57846.1	229535
O43189	PHF1	Homo sapiens	PHD finger protein 1	0	0	0	0	0	9140.32	7891.51	0	9812.09	0	8644.06	0	0	3956.81	10475.4	0	12368.4	8829.23	9382.49	8765.78	0	10312.5	0	0	11362.9	0	11318	11294.7	12979.1	10221.4	11159.2	9737.28	11286.9	12261.6	13692.4	0	11359.4	12162.8	0	0	9822.43	0	9382.66	0	11070.8	11445.7
O43194	GPR39	Homo sapiens	G-protein coupled receptor 39	0	0	0	0	0	0	0	0	0	0	0	0	0	0	0	0	0	0	0	0	0	0	0	0	0	0	0	0	0	0	0	0	0	0	0	0	0	0	0	0	0	0	0	0	0	0
O43236	SEPTIN4	Homo sapiens	Septin-4	34363.7	0	0	38403.6	0	17606.1	0	34288.4	13545	0	20928	0	31196.1	0	0	0	0	36890.9	45817.5	0	0	27595.6	0	0	8263.77	0	5552.98	0	0	0	21451.2	20299.7	40390.8	0	8267.3	30985.8	0	0	0	0	0	15479	0	13414.9	0	0
O43237	DYNC1LI2	Homo sapiens	Cytoplasmic dynein 1 light intermediate chain 2	244329	249857	309010	246241	255971	293714	286888	285577	278197	302127	287847	287728	272396	271642	280577	305998	302788	281922	268601	281967	268177	286541	264583	267632	289354	248414	250988	264010	251818	241861	245893	245687	242888	241336	256281	239690	254571	264195	290408	262979	273816	277772	281783	273570	278675	220333
O43242	PSMD3	Homo sapiens	26S proteasome non-ATPase regulatory subunit 3	1.46572e+06	1.42143e+06	639931	1.54166e+06	1.55027e+06	1.41424e+06	1.34602e+06	1.47456e+06	1.44078e+06	1575946	1.49492e+06	1.77371e+06	1.3463e+06	1.41851e+06	1.48159e+06	1591553	1.52439e+06	1520014	1.59292e+06	1.4372e+06	1.43833e+06	1.52928e+06	1430045	1487805	1.57622e+06	1.77901e+06	1722293	1.72329e+06	1.63177e+06	1.69933e+06	1501458	1.52133e+06	1649876	1600570	1.6238e+06	1.73642e+06	1640001	1.58358e+06	1.51177e+06	1.56479e+06	1.67784e+06	1686421	1.6399e+06	1690193	1679983	1.56984e+06
O43251	RBFOX2	Homo sapiens	RNA binding protein fox-1 homolog 2	27000.3	47972.3	46550.4	35813	41442.8	31698.7	49184.8	55240.6	37612.9	23894.9	40489.8	22092.4	38560.5	45680.5	32726.1	41850.8	52693.1	51029.6	56573	50384.7	33236.2	49916	31190.6	31023.6	55247.1	51204.1	52014.6	36145.9	36032.1	51137.3	42188.9	36336.6	49184.1	56301.1	33762.7	27095.4	38113.8	50457.8	45177.3	55801.5	38771.8	34681.1	41571.1	39889.5	39139.5	44805.9
O43252	PAPSS1	Homo sapiens	Bifunctional 3'-phosphoadenosine 5'-phosphosulfate synthase 1	376215	412472	187977	406865	436919	497132	471532	522634	429127	423147	454797	475836	439607	435285	500054	453839	464908	430615	445320	431857	362183	409095	346228	352038	434412	450872	409912	475472	347274	435090	448719	403985	465209	447724	380627	409147	390529	421749	432878	400472	453490	349949	435480	393380	463246	479932
O43255	SIAH2	Homo sapiens	E3 ubiquitin-protein ligase SIAH2	22488.4	0	0	0	0	0	0	0	0	0	0	0	0	0	0	0	0	0	0	0	0	11578.2	0	0	0	0	0	0	0	12230.4	6374.3	17298.8	11417.5	8120.41	0	0	13605.6	12796.4	0	0	0	0	8952.52	0	0	0
O43257	ZNHIT1	Homo sapiens	Zinc finger HIT domain-containing protein 1	27523	28930.9	39056.9	18307	25424.1	22412.6	21078.1	23344.4	26795.7	27991.8	25331.1	0	26319	17390.7	21351.7	28787.9	28090.7	18378.4	20524.1	24523.9	29066.2	19684	25658.8	24732.6	25435.3	27174.7	30763.1	29202.6	31690.9	26488.9	22667.9	17354.1	14808.9	17886.1	23281	20368.2	23114.1	27638.6	25170.3	24546.9	22206.8	22077.4	19740.6	15197.2	18321.2	23647.6
O43264	ZW10	Homo sapiens	Centromere/kinetochore protein zw10 homolog	508492	534987	517090	502755	515243	486717	478708	493239	478569	532606	514339	491933	506215	486964	506836	473034	423285	460166	417254	458567	421799	486442	453164	446645	447458	441574	399846	466287	508204	491804	408179	420583	484068	420505	377866	350091	411055	426877	413831	386693	369276	358135	370236	366998	367234	347776
O43286	B4GALT5	Homo sapiens	Beta-1,4-galactosyltransferase 5	36592.2	36918	41680.5	28480.6	35895.7	32036.3	33894.5	26407.3	35635.5	29981	39715.3	33085.8	32465.2	30255.3	34590.2	31483	29349.8	28597.9	28764.6	38736	34665.1	32917.6	33866.6	34294.5	32007.4	36739.5	31677.8	30587.5	37172.2	35812.5	29119.7	30254.3	35950.2	28041	26236.9	31172.5	32512.7	40261.8	35504.3	34453.1	27187.5	34080.7	30798	26154.3	28734.2	22293.7
O43290	SART1	Homo sapiens	U4/U6.U5 tri-snRNP-associated protein 1	498793	491204	1217840	519348	542449	489021	577103	496598	480132	530974	479917	545796	484508	473641	453325	518356	643826	466520	508207	459853	443871	449103	494308	447124	490164	497884	451039	470203	515956	457161	508596	412169	449553	449333	458007	437808	416473	435511	648077	558820	446804	428398	448597	478346	464919	387742
O43292	GPAA1	Homo sapiens	Glycosylphosphatidylinositol anchor attachment 1 protein	223367	264351	87295	233457	256100	236325	221190	243009	209194	257383	244978	231885	231469	224210	229125	256930	245496	245737	252164	236605	247967	242736	235609	235914	263469	251827	217745	243791	223537	245261	235730	248168	260491	252963	231801	202928	203654	207080	206763	217792	207078	200427	199651	207710	214827	224067
O43293	DAPK3	Homo sapiens	Death-associated protein kinase 3	69237.1	68327.2	88485.1	69445.2	68634.9	72228.4	64848.8	75565.7	70443.2	77438.4	72569.5	69031.1	84562.2	74411	66868.6	63708.8	66998.3	71302.4	65084.7	73029.3	68398.2	69302.6	67113.2	65335.8	71369.4	59069.4	62810.1	69234.3	67701.6	57319	60477.3	60189.6	54854.2	64944.7	68804.8	54794.9	60549.9	61685.7	58575.2	60558.7	58053.2	57782.5	58329.8	65961.9	67794	51482.2
O43294	TGFB1I1	Homo sapiens	Transforming growth factor beta-1-induced transcript 1 protein	29747.3	38961.6	63268.7	25116.4	13582.3	38025.1	42530.4	30315.7	0	0	34308.2	0	36419.3	44677.9	44762	10603.5	18170	45644.5	27425.5	37533.3	30745.8	38655.8	30039	29599	16885.3	12574.8	18684.4	16577.3	20388	29475.9	42774	24730.8	30386.7	33978.4	29829	28571.4	34156.9	40893	38871.4	19016	38301.9	31689.1	41782.4	27751.7	37122.9	35067.6
O43296	ZNF264	Homo sapiens	Zinc finger protein 264	0	0	0	0	0	0	0	0	0	0	0	0	0	0	0	0	0	0	0	0	0	0	0	0	0	0	0	0	0	0	0	0	5224.66	0	0	20799.5	0	0	0	0	5857.83	20913.1	9229.33	6984.3	22544.9	7262.06
O43298	ZBTB43	Homo sapiens	Zinc finger and BTB domain-containing protein 43	34593	30938.5	48574.7	24886.5	28023.2	31115.2	33010.4	31248.3	36303.6	0	32664	0	0	32579.8	26508.8	30342.6	37178.9	31799.1	30004.4	22043.6	25615.8	32229.8	30634.9	32650.1	29624.2	35638.7	29055.1	34930.4	27043.1	30901.6	26347.3	23791.8	27385.7	27987	25170.6	33153.8	33889.5	0	31008.8	33484.3	28123.4	39833.3	27800.6	30767.7	30071.7	21866.4
O43299	AP5Z1	Homo sapiens	AP-5 complex subunit zeta-1	18144.4	20632.2	66459.8	20596.8	21768.9	16500.4	16639.8	16501.5	14888.5	22063.2	17471.7	29515.6	16140	15681.3	17394.3	17695.3	17417.8	17625.5	16863.7	15289	17493.9	16424.2	17057.3	15867.3	18127.5	18740.6	19831.9	20407.1	19473	18835.4	18213.6	17448.6	18647.9	19799.9	24017.4	21097.8	20935	19829.9	14336.1	20207	19869.9	21954	19841.1	19099.5	19852.6	22666.2
O43301	HSPA12A	Homo sapiens	Heat shock 70 kDa protein 12A	14607.7	14390.4	0	15091.2	16017.1	16612.1	12671.1	14133.7	19612.9	23467.1	14279.8	0	10943.4	12730.8	15704.1	17004.6	12643.5	16923.7	12606.3	12570.2	16530.3	12871.5	18393.9	18858.1	15771.2	16949.8	16294.2	18597.5	15610.4	14919.8	14183.6	13619.3	17807.7	16044.9	0	12395.7	13072.3	12249.6	11634.1	16174.5	13721.3	16383.3	14726.3	14954.8	13185.5	13085.4
O43303	CCP110	Homo sapiens	Centriolar coiled-coil protein of 110 kDa	15806.7	16797.2	18329.4	14775.4	16335.3	14643.5	13352.5	16193.9	14457.7	20400.1	13887.4	18224.8	13822	14775	16787.4	17754.9	17356.6	14196	14332	15744.8	16948.2	15085.6	15179.6	15509.2	17184.3	15938.6	14843.5	15706	20453	15667.3	14612.7	13835.5	16493.5	15475.6	19141.4	15996.6	16066.7	14440.9	14026.1	14813.9	17170.4	16855.1	17329.1	15041.3	17818.4	20338
O43307	ARHGEF9	Homo sapiens	Rho guanine nucleotide exchange factor 9	12309.2	0	0	33273.6	0	0	17987.8	0	0	0	0	0	0	0	4848.51	0	3058.51	0	0	0	0	0	0	0	0	0	7011.83	0	0	0	0	0	0	0	0	0	0	0	0	0	0	12081.2	0	0	0	0
O43310	CTIF	Homo sapiens	CBP80/20-dependent translation initiation factor	38394.5	34576.8	66683.9	34052.6	25991.6	47784.7	58541.6	41366.8	43860.8	34546	44273.4	0	44117.2	40845.9	45415.4	34575	30522.8	35561.5	33450.5	29855.4	24126.9	32265.9	37267	34816.6	36442.8	36665.2	31834.9	38578.3	60453.5	31454.1	32208.4	27161.2	46086.7	44825.5	36232.1	37261.2	35161.7	37066	43423	37231	33472.5	37654.1	34744.1	38653.4	36474.5	43727.6
O43314	PPIP5K2	Homo sapiens	Inositol hexakisphosphate and diphosphoinositol-pentakisphosphate kinase 2	107817	115239	50997.7	110122	112503	105944	104039	109392	111782	128212	105850	119847	104877	108324	107760	112993	120481	111502	113437	113736	118359	103358	110733	111011	110900	119300	116467	121282	126787	118351	114963	116833	111221	119292	123092	114781	112384	113213	110506	106988	103210	96013.2	100609	99985.2	100007	130933
O43318	MAP3K7	Homo sapiens	Mitogen-activated protein kinase kinase kinase 7	67457.8	76200	61097.2	67522.3	72779.6	70560.9	72692.7	68391.7	67237.9	62916.8	68235.8	92251.7	65865.1	69038.8	70325.5	70029.9	76319.2	80971.6	74509.3	74980.7	68023.2	70089.7	66204.6	61154	71405.4	70294.5	70752	73518.5	91000.3	78658.5	76326	66161.2	76224.6	74905.1	73693.5	74369.2	72363.1	73096.1	71620.3	69819.5	66005.5	59816.6	68692.3	63954.7	73702	71350.4
O43324	EEF1E1	Homo sapiens	Eukaryotic translation elongation factor 1 epsilon-1	960932	950462	902648	955360	853735	995912	940044	987967	1.10214e+06	1176315	937038	1.2898e+06	892543	891901	894225	1.03628e+06	891985	974179	967299	950110	921945	995908	932870	939716	1.03867e+06	992678	858505	930646	976512	969326	924675	999417	1.30897e+06	1.24875e+06	1.02829e+06	922000	1.09195e+06	982875	1.04169e+06	970751	1.11414e+06	1.09371e+06	1.01364e+06	978534	1.01111e+06	1270708
O43347	MSI1	Homo sapiens	RNA-binding protein Musashi homolog 1	0	0	0	7834.72	0	9378.95	0	0	5175.62	0	0	0	0	8463.14	0	0	0	4034.04	8375.12	4345.03	0	0	7249.05	0	0	0	0	0	0	0	0	0	13930.8	0	0	0	0	0	0	0	0	8292.35	0	0	0	0
O43353	RIPK2	Homo sapiens	Receptor-interacting serine/threonine-protein kinase 2	19736	19961.4	15686.1	20364.5	21626.2	22166.7	21925.6	25081	19924.9	22574.1	23411.4	24899.4	24294.8	24832.8	24266.1	19937.2	24022.4	21588.1	20769.1	19859.5	18401.1	20593.1	20220.5	18420.8	20821.6	17323.6	18692.8	21523.6	21216.3	21017.5	17059.4	18963.8	18008.2	19682.4	23689.1	19956.2	15934.7	20542.4	24096.3	20781.9	22316.8	21859.3	21190.7	20239.6	22443.9	19850.6
O43361	ZNF749	Homo sapiens	Zinc finger protein 749	0	0	0	0	0	0	0	0	0	0	0	0	0	0	0	0	0	0	0	0	0	0	0	0	0	0	0	0	0	0	0	0	0	0	0	0	0	0	0	0	0	0	0	0	0	0
O43365;P31249	HOXA3;HOXD3	Homo sapiens	Homeobox protein Hox-A3;Homeobox protein Hox-D3	0	0	0	0	0	0	0	0	0	0	0	0	0	0	0	0	0	0	0	0	0	0	0	0	0	0	0	0	0	0	0	0	0	0	0	0	0	0	0	0	0	0	0	0	0	0
O43379	WDR62	Homo sapiens	WD repeat-containing protein 62	25407.4	25725.2	30889.3	27941.4	27382.4	26187.6	24139.8	28027.3	28589	32413.7	27663.5	49620.1	25473.6	26776.6	28360.7	25539.1	27672.3	26382.8	28055.8	26316	28355.7	26646.1	26285.2	28983.4	27738	27237.1	24927.1	25855.1	32421.2	27856.6	27706.5	29648.4	29495	28585.5	30294.9	26717.7	25685.4	25061.5	24893.9	26903.2	20809.6	24154.6	20662.5	22122.7	21402.3	18382.8
O43390	HNRNPR	Homo sapiens	Heterogeneous nuclear ribonucleoprotein R	993615	924698	1.32905e+06	933185	838823	1.24484e+06	1.25789e+06	1.40348e+06	792229	768367	1.40979e+06	1.53363e+06	761902	1300239	767108	497863	1484875	438855	1.51977e+06	459067	420170	456183	1.45645e+06	528548	642032	809668	487562	472457	568750	407340	1.29577e+06	498669	413011	756683	500918	1.32301e+06	517149	415605	327894	1680019	532387	629770	524534	1.50358e+06	499151	427421
O43395	PRPF3	Homo sapiens	U4/U6 small nuclear ribonucleoprotein Prp3	525332	516335	373645	559617	538538	530603	493891	563579	482587	552412	514874	591653	495613	519105	533896	511797	562195	498487	549444	489262	494128	485622	469094	462585	512750	514037	511784	522870	458402	498925	468896	447236	478580	469458	463533	506460	453168	475977	528619	503206	508996	453885	512819	494774	542983	376403
O43396	TXNL1	Homo sapiens	Thioredoxin-like protein 1	744248	864173	941297	750286	889292	808539	885704	765527	773754	734381	745447	819223	868255	867651	885790	846576	736731	977814	811953	946178	838832	894357	779085	802476	885425	880013	915211	948479	870420	892432	831329	773703	788866	791104	719832	716046	769660	895368	836983	838258	711879	615714	739352	583589	682638	674074
O43399	TPD52L2	Homo sapiens	Tumor protein D54	394322	586710	1.011e+06	309190	537224	501674	612489	348565	462831	384104	373720	362810	538188	614296	565974	439636	804265	948273	346026	829905	617971	982021	350323	518298	361420	312584	655431	314596	701412	377832	628082	312123	336483	431341	339133	320188	514559	939886	1.02439e+06	462308	923237	972584	1.22921e+06	509360	1.09594e+06	515162
O43402	EMC8	Homo sapiens	ER membrane protein complex subunit 8	17322.4	19735.6	13729.6	18262.5	17517.6	20996.8	21946.6	20311.9	22184.3	24610.1	19946.2	23732.9	20147.6	20632.2	23649.7	19823	18971.4	20585.8	18303.3	19660.6	13219.5	21126	18377.3	15635.5	19776.1	19807.9	18181.5	21200.7	22979	22711.9	18584.9	17309	20573.1	19084.6	14662.8	18406.6	18308.9	21938.5	21131.1	19928.6	21828.6	20289	21735	21660.5	23996.8	19807.7
O43414	ERI3	Homo sapiens	ERI1 exoribonuclease 3	111261	108793	56771.4	111800	92486.6	104034	107945	113190	100633	94424.3	111860	100789	102640	101504	102390	70596.5	50613.8	105420	120044	106412	73160.1	97997	98854.7	71175.2	80933	75032.8	73531.2	72027.1	33366.8	109862	111500	78619.8	112946	110222	111143	114279	96143.2	104900	35514.2	64095.2	127220	81601.7	105139	125845	108530	110247
O43422	THAP12	Homo sapiens	52 kDa repressor of the inhibitor of the protein kinase	33389.4	34319.4	19599.3	31464	29258.4	31196.5	28171.7	32496.8	30438.8	36391.8	31755.1	39724.3	27617	23267.7	32934.6	30876	32381.3	34408.8	34068	37975.1	39094	36793.7	34337.3	39463	37965.2	38822.6	32482.8	37593.8	38250	38472.9	32735.9	35493	37715.6	35539.6	39300.5	29636.8	32633	32061.3	19688.3	24252.7	28459.4	27837.1	28829.7	29981.9	27681.6	28542.2
O43424	GRID2	Homo sapiens	Glutamate receptor ionotropic, delta-2	0	0	73811.2	36577.8	86612.5	0	29625.3	35697.2	0	37228.9	0	0	0	46756.7	0	31756.1	100279	0	32151	66229.4	0	28095.6	61089.2	0	55855.5	77643	0	0	110747	105771	52558.7	0	0	70206.3	0	57587	0	0	45258.4	0	0	0	38301.6	0	0	46674.2
O43426	SYNJ1	Homo sapiens	Synaptojanin-1	135296	161654	170046	139976	155480	141780	119166	141322	160193	151667	157728	154754	133994	101762	133870	157534	157137	159659	148210	138513	138017	141531	145173	136714	152856	142181	139611	141720	156189	151347	128449	121426	133193	141813	123831	129181	130455	130356	146768	131959	117901	128803	115265	114922	130317	101591
O43427	FIBP	Homo sapiens	Acidic fibroblast growth factor intracellular-binding protein	69424.2	73518.3	25836.9	70937.9	78972.2	65759.5	62556.2	68009.6	65602.6	74888.1	74310.9	79287.8	65294.1	69226.7	77244.5	68222	65795.6	65948.1	67441.1	67385.6	52992.3	68459	60827.4	62486.5	71665.8	74610.9	65462.4	69858.3	67214.4	70216.1	63857	61899.2	67306.5	66933.6	51978.3	58091.6	60359.5	63558.4	55978.4	61230.7	55203.1	49690	48844.9	59108.2	52189.5	56171.2
O43432	EIF4G3	Homo sapiens	Eukaryotic translation initiation factor 4 gamma 3	166915	166526	276451	165742	174339	170645	173195	168401	171717	199918	167490	195303	169475	167842	180051	182076	214913	184852	178268	181847	186302	168839	173924	176790	190370	178003	174967	179179	178616	168738	184786	178559	186692	180885	195337	163478	166410	163333	181911	163550	164318	162839	166023	154504	161646	229772
O43447	PPIH	Homo sapiens	Peptidyl-prolyl cis-trans isomerase H	693601	824256	761031	687638	831463	721127	802770	650058	707190	695762	676580	606352	742674	799579	787076	914690	889578	963374	893209	924391	846801	914025	840098	897618	913874	940262	933176	1.02343e+06	1.01103e+06	996046	908814	865072	939091	884990	856299	948612	892222	1.00943e+06	997502	1.00277e+06	967906	927648	1.01736e+06	952705	1.04139e+06	851731
O43463	SUV39H1	Homo sapiens	Histone-lysine N-methyltransferase SUV39H1	52249	66011.6	0	56387.1	59681.1	0	0	43555.2	50335	46439.9	39755.2	0	40009.4	41800.5	45002.7	0	0	23367.7	0	0	0	21583.2	0	0	0	0	0	0	0	0	0	0	0	0	0	0	0	0	0	0	21081.5	0	0	0	0	0
O43464	HTRA2	Homo sapiens	Serine protease HTRA2, mitochondrial	116103	110894	131560	121230	111918	106148	106883	106398	101541	124271	103691	169919	98547.5	110921	95454.1	134856	129849	124506	146583	125586	145737	129494	138857	129951	130757	135294	142403	133431	141851	120797	148422	155921	144520	155531	172943	139077	124448	115963	125995	143119	130253	140851	129187	140063	132139	229518
O43474	KLF4	Homo sapiens	Krueppel-like factor 4	30961.9	28674.6	0	29378	27455.7	23149.3	0	18739.7	28076.6	23625.9	21124.8	0	22873.6	0	19034.6	15903.9	25121.7	18121.8	0	16575.7	79472.9	0	29207.1	0	14039	21493.5	0	0	0	15006.2	0	22518.7	15564.3	18556.1	35050.3	41855.8	39458.7	30597.6	46405.1	38508.6	31152.4	46238.1	35585.1	39657	35456.1	0
O43482	OIP5	Homo sapiens	Protein Mis18-beta	32279.1	33534.5	36160.5	29642.5	36278.7	26386.9	33818.7	30458.5	0	31513	30750.3	34685.3	27405.2	28670	28609.4	29408.9	27514.8	30085.9	25209.4	30510.3	21083.8	27566.7	22619	26372.5	31554.5	24651.9	12947.5	27449	28549.3	24105.3	19585	24274.6	19657.2	20862.4	18669.6	19954.1	21827.5	23306.7	27055.9	23428.6	18035.5	17836.1	19034.4	16336.7	18490.6	8828.68
O43488	AKR7A2	Homo sapiens	Aflatoxin B1 aldehyde reductase member 2	152707	178347	90520.8	159775	159690	153547	167473	162351	145652	130489	151561	178312	155320	153951	161995	173902	175025	192825	175194	190849	151462	184093	155686	158008	191416	171825	171331	199979	161815	190744	213927	187806	207936	206565	189699	178426	188053	204079	201772	177171	218995	185572	217325	189906	204373	234152
O43491	EPB41L2	Homo sapiens	Band 4.1-like protein 2	463532	498230	580423	459989	505498	503982	497914	486587	464004	514690	509479	515036	510942	498957	508802	494294	493350	464121	460414	471326	436145	450156	438416	447227	493541	501830	478776	520414	508744	510343	498007	445933	503067	484240	433832	482551	474382	507035	540164	513021	430294	409088	446317	455004	444843	469833
O43493	TGOLN2	Homo sapiens	Trans-Golgi network integral membrane protein 2	239806	286631	568030	201359	273461	266598	233826	205956	218684	230781	242672	233487	219241	236587	230411	288795	295640	307020	231467	319282	309191	326211	259531	306585	262866	202399	239377	216085	257550	218341	243873	224773	233324	215501	219103	216604	244488	280503	301159	242083	242490	241481	271278	229894	256491	146415
O43502	RAD51C	Homo sapiens	DNA repair protein RAD51 homolog 3	57442.4	65280	47927.9	60032	57608.9	47115.5	43205.2	45025.2	68048.8	50511	51647.8	51239.9	46259	50920.2	55275.5	46704.4	44522.3	54394.6	53434.1	51212.6	52607.2	53149.4	53606.1	55072.5	50773.7	44947.2	44395.1	47485.2	57229	51218.1	43094.2	45608.1	43396.1	45574.3	42959.9	50836.9	53114.9	49726.8	41166.5	40127.7	46470.4	50736.9	46876.3	47948.5	47264.7	30720.2
O43505	B4GAT1	Homo sapiens	Beta-1,4-glucuronyltransferase 1	53113.3	59113.7	82974.4	53936.1	61282	64561.6	64150	56655.6	54752.3	59563	58656.9	65495.2	63314.8	61214.2	64163.8	78630.8	82553.7	75367.8	76625.2	77883.5	74604.6	71605.5	49401.3	70505.2	75542.6	89492	88338.4	88181.8	88078.7	82275.7	99086	83118.5	96780.4	90533.5	100523	64757.8	62675.5	68043.4	76085.2	61991.6	70812.3	65254.9	63904.1	63820.7	63491.8	85442.3
O43513	MED7	Homo sapiens	Mediator of RNA polymerase II transcription subunit 7	14415.4	0	0	0	0	17069.8	26802.6	0	0	0	0	0	19290.7	30928.6	26127.2	0	0	44509.2	17775.7	0	0	24406.9	0	0	0	0	0	0	27261.7	0	30647.1	0	0	0	0	21509.5	0	41006.4	0	19134.4	0	21272.9	32726.5	21429.9	27373	20775.6
O43516	WIPF1	Homo sapiens	WAS/WASL-interacting protein family member 1	83027.8	88772.3	259590	77071	89180	101128	120718	99587	110933	125780	106342	128374	111646	108342	101168	109135	126470	86361.1	104645	102557	89483.4	82189.7	100959	95070.9	97787.3	108692	107134	101342	96223.2	87381.5	130106	93153.1	96706	112497	107885	120931	121332	106737	185823	138196	82675	78762.1	89122.6	91693.4	80047.9	184716
O43524	FOXO3	Homo sapiens	Forkhead box protein O3	5374.22	0	4513.64	4843.83	5110.87	0	6708.09	0	0	0	4877.55	0	3577.91	4378.08	5746.68	0	10751.8	5785.68	5795.19	0	0	4913.61	0	0	8922.47	0	6325.23	7815.59	9488.47	7540.82	0	0	5003.9	6361.54	0	8469.28	0	8121.22	10198.6	0	7684.28	0	8118.14	11529.4	7296.56	7131.99
O43542	XRCC3	Homo sapiens	DNA repair protein XRCC3	24530.6	28167	17756.6	27000.3	25789	18750.2	18015.7	23223	20702.3	24397.5	25255.9	29479.6	21537.7	23462.4	22409.2	21517.7	21141.7	21977.9	22991.7	22217.3	17431.2	23205.9	20941.2	21192.7	20793.4	19252.4	21289.7	22394.7	20094.5	23281.6	18856	18574.7	20610.5	18656.1	20298.8	19173.8	17496.4	19224.5	16922.6	15909.1	17189.1	15157.8	14571.7	17234.6	15963	8671.81
O43566	RGS14	Homo sapiens	Regulator of G-protein signaling 14	0	0	0	0	0	0	0	0	0	0	0	0	0	0	0	0	0	0	0	0	0	0	0	0	0	0	0	0	0	0	0	0	0	0	0	0	0	0	0	0	0	0	0	0	0	0
O43567	RNF13	Homo sapiens	E3 ubiquitin-protein ligase RNF13	12933.4	18858.3	23467.3	0	18789.4	18193.3	21263.1	15340.9	20804.6	0	0	0	15585.8	0	18068.1	23360.4	25710.8	24668.9	17679.5	24381.9	31030.3	24735.5	15498.7	0	23402.9	33325.8	28867.4	29233.2	45961.2	29214.3	32415.5	0	22552.9	26055.1	0	22300.9	30904.5	44349.3	47207.2	41063.5	30086.2	26631.7	31340.5	26420.6	25044.4	54687.8
O43572	AKAP10	Homo sapiens	A-kinase anchor protein 10, mitochondrial	50566.8	57696.7	41314.2	48246.7	58080.8	52873.7	49242.7	50977.2	48236.9	56457.9	54520.2	61047.1	54413.8	53711.1	58975.1	59105.2	57217.9	56629.2	52168.4	54745.8	48806.4	53205.6	54035.9	54591.3	57920.1	60835.7	55633.9	57765.4	52573.4	53760.1	54453	52898.3	57605.5	53176.2	54264.5	55315.3	56637.2	59665.8	55292.4	57175.9	56025.7	53834.3	58240.7	55123.5	49871	66498.9
O43583	DENR	Homo sapiens	Density-regulated protein	424427	425014	1050514	427960	426428	477950	628926	579278	414381	419540	458077	513062	433013	505212	442886	368047	539934	353886	580966	371106	388232	333615	466548	377076	339294	434553	386935	381718	325513	379628	553945	434124	410226	440192	455081	517969	370336	423851	553058	506275	548726	449491	549485	534208	553900	513415
O43592	XPOT	Homo sapiens	Exportin-T	644477	705338	437947	567840	594291	664555	583085	604287	687425	680633	687774	645407	604925	517987	580960	668564	567168	694166	608685	655620	525706	654837	606820	571852	677896	642372	500553	664096	556030	681538	634515	549044	749644	693253	476920	598026	668391	670733	645110	667366	649338	608109	643852	663120	537542	711221
O43593	HR	Homo sapiens	Lysine-specific demethylase hairless	7632.97	8077.79	0	0	4491.67	8725.48	7186.21	7721.72	6398.99	5602.39	7778.09	0	6119.87	5834.26	6922.33	5488.15	3732.71	7623	6438.87	7118.64	5700.94	6477.59	6719.36	7096.47	4846.51	5061.78	4650.63	5041.17	4259.53	7276.27	7217.02	5215.02	6832.39	6985.57	9352.21	6320.34	5656.75	6073.83	3445.02	0	6888.31	7811.03	6418.21	7430.38	5831.94	4901.05
O43597	SPRY2	Homo sapiens	Protein sprouty homolog 2	31135.7	35258.2	61698.7	29830.5	36910.4	32021.5	38842.3	30286.8	36694.6	40333.9	32835	44007.8	34473.9	36441	32593.5	45786.4	51783.5	48389.7	41214.1	43732.5	41801.8	44394	41051.5	46375.9	42691.4	44289.6	51280.4	46870.9	55045.1	45587.8	46305.8	42794.4	39485.4	45252.4	44406.3	54382.6	59641.4	59409	62695.2	58920.3	45807.6	46339.8	46705.7	39779.1	45797.6	63954.1
O43598	DNPH1	Homo sapiens	5-hydroxymethyl-dUMP N-hydrolase	52327.5	69309.3	107437	44819.5	59153	65155.2	72085.2	62501.1	63357.1	40924.1	53373.8	46633.8	55531.5	76061.9	83540.2	77225.3	112225	104362	75151.7	99601.5	81612.4	115236	69554.9	85559.4	65185.1	82779.8	105138	75849.1	85199.8	84486.5	103668	84661.4	83766.3	95673.4	99647.6	87024.9	98536.3	125930	118632	80627.2	124818	117688	145297	84555	140293	151431
O43615	TIMM44	Homo sapiens	Mitochondrial import inner membrane translocase subunit TIM44	475029	450740	581323	494985	495874	430589	397651	490024	434053	485159	436526	548254	396583	454014	410221	502101	524157	470637	532257	469107	472783	457687	444894	442643	479143	491668	496709	505890	468363	483127	468981	476588	480241	472508	525826	610377	550881	566012	616026	571352	637634	602754	625196	586693	690722	615902
O43617	TRAPPC3	Homo sapiens	Trafficking protein particle complex subunit 3	172372	196637	192889	186236	194593	183350	211414	162374	215270	200293	172155	213325	216090	218508	227548	200963	179743	253218	196117	252355	228291	264441	198363	200294	216334	233608	254902	241810	273591	256742	215849	214959	233034	225429	222049	173613	205207	219983	202063	196939	196241	145249	189415	143136	183056	208252
O43633	CHMP2A	Homo sapiens	Charged multivesicular body protein 2a	159339	186738	264149	191908	194453	172420	157812	180585	170692	219228	171829	234564	171430	176409	159088	163073	179344	163256	170288	164871	168688	168704	163137	164431	169955	171888	186980	182672	199146	171676	177298	165930	173213	172817	221802	167067	155879	166550	185179	195176	195270	213430	195532	189179	207271	230442
O43639	NCK2	Homo sapiens	Cytoplasmic protein NCK2	30169.1	31979	43430.2	36192.7	32182.7	32558.4	33011.5	36981.8	27563.7	36168.3	35982.3	42326.2	36065.1	32066.1	31585.2	33481.3	36171.7	32955.9	34460.7	34552.6	33489	34856.9	36305.5	35126.2	32085.4	32500.2	33899.7	31856.5	37944.8	29306.6	33854.7	37785	35627.6	31930.7	40103.9	30253.4	32553	30313.1	39954.7	30652.9	29785	34760.2	32676.1	24512.7	29076.1	35652.4
O43657	TSPAN6	Homo sapiens	Tetraspanin-6	7674.82	8450.3	11670.8	7047.19	1487.9	10967.5	12186.6	8509.3	6016.21	5305.7	9053.51	0	11835.1	5710.09	12561.9	5903.33	2876.08	14150.3	9715.99	12440.8	12340.6	13631	10426.6	11702.1	3310.23	5148.96	3484.53	4291.76	4003.09	11955.6	15539	10833	14690	11978.6	11357	11490	12314.3	14676.5	3278.78	4027.5	14375.7	11254.2	13279.8	13831.2	14466.1	14674.9
O43660	PLRG1	Homo sapiens	Pleiotropic regulator 1	243666	258912	266894	224434	255557	258467	243632	260032	214504	200920	249010	235988	228192	227784	234488	259938	276801	242059	291539	248528	150793	237457	263058	183969	268691	261084	193115	230874	138443	236259	261440	174707	239785	252180	166832	246933	214800	233579	198291	286894	237194	176747	239572	274295	224062	162779
O43663	PRC1	Homo sapiens	Protein regulator of cytokinesis 1	78478.1	87013.8	126898	81211.2	82998.7	79830.8	81810	83386.4	82036.2	84059.5	87812.5	69293.9	77120.5	73496.4	84764.9	76479.1	81240.6	77653.9	72331.1	73590.2	64906.7	72007.5	69622.8	68083.5	73789.3	65776	53643.2	62285.4	53584.9	68087	60809.6	51410.1	61598.4	57875.7	49367	46205.2	52610.6	54885.9	57510.5	56923.6	58430.7	48493.7	54826.3	52786.2	59601	34723.1
O43665	RGS10	Homo sapiens	Regulator of G-protein signaling 10	34538.5	40557.8	61190.9	36535.5	47242.7	40038.5	27233.6	35878.3	32322.2	29474.5	33080.2	17934.8	24589.6	28864.8	26688.4	48224.9	55535.9	38484.7	42746.8	43616.9	35598.9	50720.7	36561	38862.1	43098.5	43168.2	37514.8	39983.8	32264.6	38445.1	29376	35786.2	42721	38209.2	32277.5	29469.7	33463.6	33403.8	40235.7	39326	38384.2	31539	44900.1	37903.3	45025.4	41264.1
O43670	ZNF207	Homo sapiens	BUB3-interacting and GLEBS motif-containing protein ZNF207	1032461	1.0143e+06	1.59695e+06	1075953	1.02206e+06	1.04222e+06	1.18929e+06	1.1331e+06	860183	1.07497e+06	1.0293e+06	1.0435e+06	986740	937190	1.00671e+06	987117	1.15637e+06	914248	1160429	1.01276e+06	920659	939789	1.06208e+06	949479	951495	985190	793899	915401	977479	953509	987558	793618	1.00413e+06	936232	808965	1.10271e+06	1.01641e+06	998404	1201067	1.15245e+06	1.08322e+06	1.01376e+06	1.03575e+06	1125850	1.14058e+06	772734
O43674	NDUFB5	Homo sapiens	NADH dehydrogenase [ubiquinone] 1 beta subcomplex subunit 5, mitochondrial	25337.3	30296.2	20808.9	28629.3	32310.9	24484	26869.6	26956.9	21067.4	8035.1	25745.8	25736.1	19811.7	25119.1	26162.4	39159.6	33523.8	34781.8	36089.7	32681.1	23638.7	35194.3	27771	22368.5	35524.6	42240.6	32191.5	37296.3	22267.6	37850.1	33017.7	29572.5	37013.4	32861.8	32635.5	35027.4	29648.4	37733.2	31474.2	33882.6	37163.9	26390.2	34512.1	32494.7	38441.6	41569.3
O43676	NDUFB3	Homo sapiens	NADH dehydrogenase [ubiquinone] 1 beta subcomplex subunit 3	146053	171744	288600	152491	185572	188046	189246	178764	167392	223354	179892	208597	186781	189588	179348	233890	243131	214779	187447	219968	173151	214621	191776	190922	233857	256193	217611	238981	233463	241836	245578	208867	249936	249764	170855	180472	199950	225857	268746	251003	220332	196276	226248	216958	204164	271579
O43678	NDUFA2	Homo sapiens	NADH dehydrogenase [ubiquinone] 1 alpha subcomplex subunit 2	123894	112674	248869	112747	116606	134708	121676	109954	141864	149085	141862	164652	123500	143260	101290	174378	208526	162487	172511	172856	177179	170050	166660	173392	156179	199149	183255	190680	194034	197378	120178	132333	126274	127047	154217	179590	182138	170265	206185	179466	57268	63091.8	62320.3	46744.1	65150.5	233234
O43681	GET3	Homo sapiens	ATPase GET3	1.30128e+06	1.35554e+06	1.60625e+06	1.32389e+06	1.35773e+06	1.2343e+06	1198006	1.20263e+06	1.14722e+06	1.11384e+06	1.18287e+06	1.04122e+06	1.21194e+06	1.17741e+06	1.2811e+06	1310110	900007	1447182	1.28431e+06	1.39394e+06	1.23442e+06	1.34508e+06	1.24586e+06	1.28857e+06	1.34055e+06	1.3081e+06	1278666	1.40888e+06	1.09739e+06	1.395e+06	1.34226e+06	1.44364e+06	1.44853e+06	1.36248e+06	1.42952e+06	1.30529e+06	1.38272e+06	1401519	1.17244e+06	1.22114e+06	1.61569e+06	1.49486e+06	1.52707e+06	1.3914e+06	1.50255e+06	1.43545e+06
O43683	BUB1	Homo sapiens	Mitotic checkpoint serine/threonine-protein kinase BUB1	106950	114409	67199.8	96703.4	105361	96614.1	92623.6	86291.8	99510.8	119442	98359.8	71992.2	96978.7	98098.7	100614	94674	101392	91857	92891.7	90782.7	103199	99515	85440.6	97750.4	99067	78428.4	77496.8	85028.3	203637	83286.7	75760.6	82282.2	77604.3	67617.8	70396.3	73419.6	76663.6	83366.5	72876.1	74024.1	66614.3	117764	65277.4	75112	64235.1	62963.5
O43684	BUB3	Homo sapiens	Mitotic checkpoint protein BUB3	2517585	2.76015e+06	1.49239e+06	2.56498e+06	2.69753e+06	2588383	2525981	2613221	2.47359e+06	2.39111e+06	2416236	2.59425e+06	2475617	2501737	2.45557e+06	2.58407e+06	2.684e+06	2734019	2.82947e+06	2.77565e+06	1.90336e+06	2.47969e+06	2.49123e+06	2.13243e+06	2.60421e+06	2.39896e+06	2.23554e+06	2.60343e+06	1.31116e+06	2.48165e+06	2.34081e+06	2.06779e+06	2.18408e+06	2.37043e+06	1.93252e+06	2.39168e+06	2.30386e+06	2.46708e+06	2202757	2.40882e+06	2.90841e+06	1.9489e+06	2974902	2596260	2784418	1.74636e+06
O43688	PLPP2	Homo sapiens	Phospholipid phosphatase 2	53122.9	51993.1	89384.7	41372.6	42670.3	64117.6	56871.4	52147	61647.5	61868.3	58824	90222.7	58811.4	53501.8	52491	41808.1	26677.3	42616	34700.8	48083	44071.5	39781.4	48295.2	49801.6	41338.3	47163.1	35559.6	37615.4	47330.5	42220.4	54087.1	51587.4	61121.9	58034.7	38027.5	37641.2	42303.4	43685.7	35091	35316	52950.4	38691.1	33734.7	38011.1	30089.3	41439.2
O43707	ACTN4	Homo sapiens	Alpha-actinin-4	6.37207e+06	6466577	7.62735e+06	6203693	5847022	6.1696e+06	6.0744e+06	5651250	5.79439e+06	5131208	5115082	4622639	5718021	5409386	5732790	4.85339e+06	3979919	5.26234e+06	5.38519e+06	4.97672e+06	4.64516e+06	5.46973e+06	4712427	4875004	5.52019e+06	5650918	5.67141e+06	6.05367e+06	5.27499e+06	5540194	6251689	5914819	6.40891e+06	5512889	6.25235e+06	5.77307e+06	4.51144e+06	5.17482e+06	3888120	4.37957e+06	6.38985e+06	6227999	5687584	5.1527e+06	6235437	8.00843e+06
O43708	GSTZ1	Homo sapiens	Maleylacetoacetate isomerase	42693.9	42306.7	0	43232	38068.1	35477.9	33638.1	38817.6	35083.9	19294.5	44971.9	16794.7	39791.3	41313.7	44929.5	36564	29867.3	35122.8	44026.5	42182.3	19194.4	36164.2	36037.4	25981.9	34277.5	38419.5	33721.6	39955.4	24743.9	46914.7	42424.2	28157.7	38190.9	36943.7	46713.8	39757.3	37884.2	47219.7	32852.9	37596.4	47229.7	33814.8	51123	39751.8	49968.6	55081.9
O43709	BUD23	Homo sapiens	Probable 18S rRNA (guanine-N(7))-methyltransferase	169459	177852	145238	158785	191599	160025	155693	153578	159576	197568	157715	169523	159117	155171	170789	159131	184454	142327	150366	155678	160899	151397	149141	157638	169801	144225	135288	138296	148974	138327	128884	125881	134582	116410	105607	121226	141188	146877	145499	148548	141322	117948	127749	147444	126841	86710.2
O43719	HTATSF1	Homo sapiens	17S U2 SnRNP complex component HTATSF1	196678	203265	352955	203365	196766	203074	200686	190652	192554	192308	206122	219574	188875	197076	203373	205664	161884	208075	199322	220355	189774	211988	196128	195091	207797	210786	195167	217690	170222	224214	215147	187582	205903	187220	194850	180430	183355	210175	188689	180327	172709	168571	175666	181860	175344	147467
O43731	KDELR3	Homo sapiens	ER lumen protein-retaining receptor 3	19404.7	24501.1	0	16025.5	25653	24958.7	23209.5	25581	26123.9	0	29532.8	0	20273.1	21196.4	24368.7	23070.7	21604	24738.8	19907.4	20363.4	7732.77	22300.1	17000.1	11176.9	25654.8	22750.4	20133	26492.4	0	24464.2	22061.4	14589	25071.7	24934.9	0	16831.7	17392.3	21877.5	13931.4	20284.5	18320.3	6116.99	17807.9	16579.1	14669.7	22690
O43734	TRAF3IP2	Homo sapiens	E3 ubiquitin ligase TRAF3IP2	23832.8	17033.2	0	24121.8	15901.7	16042.8	15503.7	0	0	0	25321.6	0	23647.7	20722.1	17531	14209.9	14260.8	21258.2	22936.5	15449.6	28883.3	14914.7	25574.5	31274.1	21209.7	21618.4	24882.7	18921.3	37348.2	20508.9	18774.1	26137.6	18505.5	24237.4	35527.9	20377.3	24450.4	16330	15904.8	19105.6	18139.5	0	17470.7	13934.3	15730.4	21516.1
O43739	CYTH3	Homo sapiens	Cytohesin-3	10464.3	13895.3	0	12005.7	16016.1	12463.8	7785.26	12235.2	10401.5	14731.2	12541.3	0	12483.1	11181.3	13546.1	13740.8	13415.9	9033.98	10358.8	12216.1	12453.7	12879.4	11397	9863.39	13386.2	12836.6	9722.92	10557.4	9623.92	7242.99	8480.65	8696.83	12085.6	6448.5	9980.71	11587.1	9473.58	7960.21	11313.3	10879.1	8977.71	0	10349.9	10081.1	8250.82	9103.56
O43741	PRKAB2	Homo sapiens	5'-AMP-activated protein kinase subunit beta-2	8379.58	15254.4	17232.3	8991.69	14774.3	14255.2	13687.9	13785.8	0	16727.3	15359.6	25490.2	11425.1	10530.3	14134.6	16846.4	15290.9	13057.2	15411.9	18257.8	21676.3	13305.5	14767.7	13732	16227.8	15584.7	11827.2	16138.9	19376.3	14812.8	18002.3	13706	17926.8	18194.8	23608.8	16421.4	13489.4	18998.2	14828.6	18331.6	21395.8	14690.4	24039.6	19439.8	22113.8	25444.8
O43747	AP1G1	Homo sapiens	AP-1 complex subunit gamma-1	559113	579204	266775	570950	551151	588480	573214	578675	625193	614469	625153	609301	570817	556346	615370	520121	471358	545071	527662	540138	501440	539656	500933	466704	529162	545021	456021	528548	562197	571597	522985	489455	571310	533333	524124	514572	542809	517665	469687	498402	570613	534885	544001	547762	528663	498691
O43752	STX6	Homo sapiens	Syntaxin-6	17453.9	22298.4	23808.8	17350.6	24711.7	28954.6	31007.2	21547.9	22483.4	12126.6	27865	0	25027.4	26194.9	29177.3	32835	29323.8	40014.3	26014.1	37355.9	18500.5	42036.8	23432	22297	31702	33810.9	28815.9	30921.9	24262.5	36051	33429.9	24126.2	33222.8	29668.5	13068.8	23426.1	28909.4	41250.3	36515.8	34284.7	38692.3	25923.7	40016.4	32405.8	35460.4	46372.2
O43759	SYNGR1	Homo sapiens	Synaptogyrin-1	78489	0	155145	78428.8	85003.6	0	56396.1	0	45034.9	58899.8	0	80025.7	0	0	80683.9	97924.5	115677	93670.3	95712.9	85058.6	95061.3	97380.8	84119.2	89878.4	106583	100740	123526	107122	114347	89129.1	95788	95209.8	80539.9	100456	94596.3	91856.5	101425	114510	149590	118464	102327	101255	106021	103149	99052.6	138462
O43760	SYNGR2	Homo sapiens	Synaptogyrin-2	86125.1	100013	129586	94179.5	74295.2	91063.7	98174.4	81550.6	91773.2	100570	87050.3	75885.1	103266	103813	69829	104425	97798.1	113114	66620.8	102347	94199.6	93300.9	73627.2	84496.6	105578	100493	99983.6	97090.2	144849	97157.5	97388.4	98951	103873	103596	79832	78292.3	101573	103941	111455	84356.9	99331.9	100757	97267.3	113522	66618.3	128162
O43761	SYNGR3	Homo sapiens	Synaptogyrin-3	0	0	0	0	0	0	0	0	0	0	0	0	0	0	0	0	0	0	0	0	0	0	0	0	0	0	0	0	0	0	0	0	0	0	0	0	0	0	0	0	0	0	0	0	0	0
O43765	SGTA	Homo sapiens	Small glutamine-rich tetratricopeptide repeat-containing protein alpha	59440.3	81627.8	98944.8	62912.9	73652.3	63663.5	82344.1	57076.2	60896.9	53878.8	52011.3	28687.2	68596.6	77047	91567.9	56625.2	44654.2	98813	60167.6	81047.5	66763.2	72467.8	64148.5	66011	54892.9	70991.3	82526.5	61034.1	84767.4	72643.4	90675.4	70769	81058.7	70629.1	56837.3	68074.7	63149.6	102536	71500.2	65343.5	85863.3	66941.8	84671.9	68920.9	71173.1	75710.3
O43766	LIAS	Homo sapiens	Lipoyl synthase, mitochondrial	0	0	0	0	0	0	0	0	0	0	34218.7	0	0	0	0	0	30309.7	26432.8	19881.5	0	0	17403.7	0	0	0	0	0	0	0	55164.9	25590	0	0	0	42978.2	0	0	0	0	0	0	0	0	0	14668.8	0
O43768	ENSA	Homo sapiens	Alpha-endosulfine	527821	601319	896348	665207	686873	752804	1.07193e+06	922537	604834	923578	703878	868868	793332	861970	803477	754897	894349	689295	925929	698281	671274	648204	678035	660740	661030	788467	876632	726174	852793	694599	851852	815074	742929	830188	847087	883630	776430	836755	1.34284e+06	880200	856026	749144	894430	667519	966391	1.03403e+06
O43772	SLC25A20	Homo sapiens	Mitochondrial carnitine/acylcarnitine carrier protein	115357	133950	67081.5	124339	142183	118208	106215	127357	140702	135863	140175	148347	114958	117896	140336	134339	110033	122309	121496	120853	125650	127602	105429	103293	129001	127861	106090	121023	129075	129758	120781	109855	130245	121238	152470	115626	109264	126803	109626	104418	130731	125918	124594	122589	121402	144515
O43776	NARS1	Homo sapiens	Asparagine--tRNA ligase, cytoplasmic	2.1441e+06	2206864	1.50723e+06	2.12041e+06	2.21725e+06	2.07688e+06	2.04969e+06	2219172	1.88021e+06	1.87686e+06	2.15247e+06	2.20659e+06	1.89953e+06	2.15639e+06	1.97068e+06	1.95294e+06	2.215e+06	1.86384e+06	2.38789e+06	1.89408e+06	1.69889e+06	1.83821e+06	2.16079e+06	1870995	1.95617e+06	2.09138e+06	1.88666e+06	2.0283e+06	1.82213e+06	2.00909e+06	2215361	2.06514e+06	2144114	2.20027e+06	1.92489e+06	2.88264e+06	2.43116e+06	2.44394e+06	2.20633e+06	2.61744e+06	2.5283e+06	2.39046e+06	2.46424e+06	2751423	2.45907e+06	2.64865e+06
O43791	SPOP	Homo sapiens	Speckle-type POZ protein	29324.6	29904.2	0	28952.5	34994.1	0	0	36629.2	35515.6	0	26764.3	0	33579.2	31070.4	34590.9	30158.8	25070.8	28520.8	0	25769.8	0	27493.8	25689.1	0	30129.5	27249.9	28530.9	25971.1	0	20507.1	24368.9	0	23977.2	20963.8	0	32103.8	0	0	34723.9	23103.6	0	0	0	25433.1	0	0
O43795	MYO1B	Homo sapiens	Unconventional myosin-Ib	131085	136592	36912.6	135895	139775	172377	164674	169105	184911	181652	168444	187508	161039	161255	168437	153808	141191	148820	142928	149566	148991	140809	148825	149801	151076	149677	137025	146682	142358	150987	137272	149773	149696	143919	143804	147058	149278	148909	125823	138267	146369	145779	147701	150731	138963	127337
O43805	SSNA1	Homo sapiens	Microtubule nucleation factor SSNA1	0	0	19394.6	21107.5	13608.6	24045.6	23944.4	18947.7	29423.1	19247	20790.2	0	24773.7	23452.8	6784.06	15356.9	24764.6	41962.5	29344.4	8062.34	26299.7	28781.2	29017.3	26182.9	24582.5	0	33703.1	27982	40385.9	30351.1	30333.8	23704.3	0	22900.2	25239.2	37423.1	14372.9	17367.4	31395	27008.9	8700.41	33600.7	12070.6	27179.3	0	24525.9
O43808	SLC25A17	Homo sapiens	Peroxisomal membrane protein PMP34	42857.6	57307.7	16060.1	35869.3	41460.3	41702.9	33962.9	35169.9	51348.6	53449.7	46441.9	61347.6	39723.5	35720.3	42401.8	51827.2	36690.2	41165.3	37806.1	41979.2	41095.4	46688.8	33475.5	39815.6	47477	44875.9	50928	42587.4	56531	50855.6	36422.6	31811.3	49363.2	40748.8	43648.4	49843.1	53626.2	43689	39427.1	51187.9	35842.1	51204.8	37445.2	47942	32311	54726.7
O43809	NUDT21	Homo sapiens	Cleavage and polyadenylation specificity factor subunit 5	1.81007e+06	1.80742e+06	1.49128e+06	1.7672e+06	1.82364e+06	1.59699e+06	1.55364e+06	1.63327e+06	1.56939e+06	1.45783e+06	1.74154e+06	1.73148e+06	1.55102e+06	1.59956e+06	1.66074e+06	1.79401e+06	1669256	1.65266e+06	1.74648e+06	1.67105e+06	1.48932e+06	1.6867e+06	1.59918e+06	1555212	1.69247e+06	1.73964e+06	1.66195e+06	1.734e+06	1.58333e+06	1795636	1.55575e+06	1.60755e+06	1.61698e+06	1.62998e+06	1632314	1.72874e+06	1.63792e+06	1.65869e+06	1.59282e+06	1.64078e+06	1.73445e+06	1.58645e+06	1.74247e+06	1.69562e+06	1.72684e+06	1.41896e+06
O43813	LANCL1	Homo sapiens	Glutathione S-transferase LANCL1	191600	189623	103548	182561	167296	196776	195676	182840	188963	216992	194654	201128	203990	191557	197541	193694	202734	222008	202150	211157	210806	208441	207543	192735	192383	204360	187203	218899	193128	217564	230804	218789	228069	231059	248234	201293	199336	185957	180034	198979	189469	184051	188129	189838	181469	254178
O43815	STRN	Homo sapiens	Striatin	152107	158830	225235	150140	159569	168010	166874	165258	157963	191508	156452	164139	155967	164783	166055	175212	185123	168446	159343	176400	166393	165865	169756	161319	162761	182111	171946	177561	184539	177715	174642	175355	180401	168825	178698	165151	172211	177344	193111	173908	173418	171863	178993	173016	174130	181999
O43818	RRP9	Homo sapiens	U3 small nucleolar RNA-interacting protein 2	587438	551311	1.13754e+06	603404	522145	375100	331147	431370	570067	508662	379038	417942	474077	350888	527627	322341	324794	312024	376273	301474	343942	355647	402169	331921	352286	306406	258092	264816	278448	271678	318884	280887	314716	243967	302429	336648	273154	303948	284762	450186	472523	468592	403640	484292	442812	206354
O43819	SCO2	Homo sapiens	Protein SCO2 homolog, mitochondrial	50432.7	44667.1	36762.4	45182.3	51896.4	44619.7	40005.4	50894.6	47093.5	54272.6	43183.3	58687.4	47175.2	46932	49434.4	51849.8	51401.9	54259.8	56152.3	48350.6	59546.8	53371.7	49879.6	56062.7	56473.6	61908	57265.6	58935.6	68045.6	58606.2	56544.8	58875.8	52582.3	48899.3	58188.3	56385.1	51582.2	51862.5	48436.9	48389.4	45711.3	43580.5	41618.5	49425.9	50385.4	61110
O43822	CFAP410	Homo sapiens	Cilia- and flagella-associated protein 410	10091.2	11409.2	6857.62	9487.36	11171.4	10783	7845.86	11289.3	10574.3	13340.8	11746.5	12453.3	9183.77	12938.3	12544.2	8949.53	7764.47	8997.42	10359.6	8623.9	7324.71	9149.51	9078.05	0	11076.7	12663.4	16410.5	12110.6	12150.7	13252.4	9768.12	16976.4	12940.4	10045	10325.5	11205.7	9610.67	10116.6	9745.79	10182.3	9679.69	7062.31	8424.82	9371.82	8848.12	9596.03
O43823	AKAP8	Homo sapiens	A-kinase anchor protein 8	186646	203142	382746	185893	213212	201412	250187	201850	190757	221548	212442	237095	221309	205216	211658	178534	223155	182136	179549	181233	174754	170996	186762	174356	173604	187511	165484	189235	213337	190377	173927	159408	168630	160849	151460	164141	165058	192689	240034	207412	188919	175096	193181	202614	192188	155880
O43824	GTPBP6	Homo sapiens	Putative GTP-binding protein 6	25357.4	25814.7	0	25839.4	25069.8	25342.6	23443.5	24482.3	25450.5	27676.3	24746.1	29531.1	23516.5	23125.5	24686.6	23520.3	23408.8	22262.3	25027.7	20870.6	23792.9	21650.7	20341.4	20169.2	23089.3	24244.5	21188.1	23690.6	25435.2	22901.7	18528.7	18932.1	22900.1	21750.7	29312	21824	22250.9	22097.6	25155.6	27444.4	23426.8	20508.4	23278.9	23914.5	24444.6	21470.9
O43826	SLC37A4	Homo sapiens	Glucose-6-phosphate exchanger SLC37A4	77586.9	83542.9	0	68447.2	76063.5	75610.4	61351.5	59314	64185.2	0	64648.4	0	80092.4	59113.5	63074	81624.4	82702.9	73867.8	62115.1	65793.9	57299.7	66828.5	76767.5	0	80505.4	75086.7	70093.6	78132.7	14774	84320.7	84749.8	68313.1	82188.6	75404.2	21018.5	54037.6	67827.8	75303.7	76882.5	92554.5	84972.9	44983.6	86099.2	85939.6	72588.2	64406.4
O43829	ZBTB14	Homo sapiens	Zinc finger and BTB domain-containing protein 14	4544.21	4140.97	0	3982.53	4138.41	4176.18	4927.24	5737.16	0	0	4740.95	0	0	4278.58	5677.88	0	3968.61	4708.62	5388.96	5791.8	5126.71	4660.62	5776.02	0	3584.04	0	0	3852.76	0	5291.16	4806.1	5057.31	0	5592.01	0	4712.45	4196.04	4229.37	0	2782.68	5520.18	0	5180.91	4303.73	5484.21	4757.79
O43837	IDH3B	Homo sapiens	Isocitrate dehydrogenase [NAD] subunit beta, mitochondrial	327109	347645	120803	314393	358953	314858	301783	315112	290524	329273	324453	350072	302151	276686	325868	380241	360050	368490	356010	357756	226661	349309	302334	282751	376982	372087	325537	381272	322960	397527	336806	281404	358686	339272	272342	323494	335784	336909	324159	330258	397803	293895	366591	359016	370636	331289
O43847	NRDC	Homo sapiens	Nardilysin	785106	842432	841148	780612	800836	866200	814360	809067	833086	920522	863004	864987	812313	754695	828843	886203	803961	869362	781262	858435	770511	868123	808184	864656	880935	907963	811940	969358	904064	978803	839796	847995	969854	892475	761680	816777	902921	910450	879445	856897	821968	850081	834691	871193	789381	789260
O43852	CALU	Homo sapiens	Calumenin	121693	147070	130770	110741	166133	129251	120021	131181	247797	208108	86098.9	171777	109786	81685.8	126751	117528	105985	177331	78435.3	85720.9	83726.5	122804	61685.7	64402.7	100467	90783.3	112605	94778.1	117301	80540.8	91356	63353	88929	71260.5	94977.2	77671.9	63546.3	110954	197037	95963.6	100482	81521.7	105851	75410.1	116302	115897
O43865	AHCYL1	Homo sapiens	S-adenosylhomocysteine hydrolase-like protein 1	155286	187114	64059.9	180133	184932	172702	173245	200437	140377	158716	164017	137831	157603	147492	172436	170622	172351	175603	200390	161622	67494.8	152635	118176	102656	167716	183996	144345	191564	57992.3	174723	181357	108321	173225	173478	75792	174022	139507	184628	189775	176601	178751	97137.4	192675	174381	217886	119957
O43896	KIF1C	Homo sapiens	Kinesin-like protein KIF1C	26551.5	25735.2	19181.7	28993.4	31832.1	25855.2	24683.9	29193.4	28457.7	25264.3	22311.4	35294	28558.2	20883.2	29422.8	34881.9	32613.9	31763.1	34402.6	32744.3	29745.7	26732.8	30543.7	29899.3	31619.7	32300.6	32882.8	31795.5	29666.9	27552.6	31627.2	33210.3	26237.3	31026.6	33978.3	26733.9	22319.1	24245.3	25518.8	25221	23173.1	20357.8	23962.8	18681.8	21552.8	24854.2
O43900	PRICKLE3	Homo sapiens	Prickle planar cell polarity protein 3	9028.52	0	10677.3	9086.31	0	8730.11	0	0	9329.1	4957.3	8623.77	0	0	0	6260.8	0	8282.31	6375.32	7811.1	0	7165.69	0	7567.06	0	7569.76	4651.66	7958.61	0	7152.35	7509.02	8829.76	6104.3	8681.3	5085.11	6164.07	9136.18	10475.6	9041.43	0	0	11315.6	7771.35	7561.78	0	10818.9	4217.32
O43909	EXTL3	Homo sapiens	Exostosin-like 3	0	0	0	0	10810.8	0	0	0	0	0	0	0	0	0	0	0	0	10082.9	8461.44	10330.6	0	9970.09	0	13804.4	0	10405.5	6931.02	8938.43	0	0	0	0	7772.5	0	0	0	0	7711.9	0	0	6932.23	0	0	0	0	7606.71
O43913	ORC5	Homo sapiens	Origin recognition complex subunit 5	65674.3	66228.2	35537.2	68376	72269.4	63221.8	63777.2	70265.4	71727.7	74973.4	73849.2	90110.2	53952.3	68808.6	68714.4	65445.6	62408.1	63191.1	64111.7	58237.6	62569.6	61741.5	60440.5	64730.1	60569.2	67121.6	65042.2	62583.7	66517.6	67683.3	57506.2	63648.9	66157.1	68645.1	69234.6	66745.5	59910.1	56560.9	57709.2	52357.4	51622.2	56068.5	52544.1	55779.2	56212.5	54521.1
O43920	NDUFS5	Homo sapiens	NADH dehydrogenase [ubiquinone] iron-sulfur protein 5	258752	245898	475554	288917	212105	276896	324557	296377	248968	197528	321357	253588	304846	292958	322737	268600	273652	280502	333084	280593	257830	272151	292238	276974	253415	272348	252720	283975	260381	313574	309264	285847	338597	304934	300134	363972	333204	330322	346561	278394	321385	261524	295904	276915	289737	388213
O43924	PDE6D	Homo sapiens	Retinal rod rhodopsin-sensitive cGMP 3',5'-cyclic phosphodiesterase subunit delta	95388.7	134280	69154.2	127536	151642	173348	162297	177782	139485	222229	142120	108907	150617	145911	139163	143105	138495	125832	129493	148121	63409	138811	99515.4	59724.1	151455	150329	116604	150627	83773.7	126701	154298	81670.2	139281	148523	44687.1	94080.5	106074	123474	142362	142502	154025	79035.9	169947	155427	144572	105957
O43929	ORC4	Homo sapiens	Origin recognition complex subunit 4	27274.8	33156.2	0	28432.9	30499.6	32852.4	27033.6	26558.4	31274.7	39808.2	32826.8	34444.9	30416.9	29199.8	29839.9	29626.2	26867.1	28015.2	26048	27651.1	28958.3	28173.7	27411.9	26526.7	27440.4	28979.8	26327.3	28131.5	28344.3	31788.2	25211.7	27260.4	32859.1	28655.9	21031.7	26346.4	27089.9	30354.9	28623.2	21612.4	28866.5	22869.3	22837.8	25505.9	26462.3	23212.8
O43933	PEX1	Homo sapiens	Peroxisomal ATPase PEX1	229946	252174	149965	224405	256205	256088	205075	234459	255017	309161	236119	270428	216392	230309	241487	257887	238234	220229	241087	224262	256297	237566	252838	262049	279522	263425	246251	254130	279946	234414	281082	273679	311772	254164	284577	245065	262238	227179	214780	259264	205982	254579	190428	231397	206586	322512
O60216	RAD21	Homo sapiens	Double-strand-break repair protein rad21 homolog	202378	210884	320124	202259	210963	190657	182049	170750	177554	193864	195241	199814	187486	180007	195280	197595	211079	205171	195695	210034	213703	206629	190948	198825	211432	185294	172660	202543	212820	188883	201941	180518	183811	184777	178742	161286	170771	180584	158008	178323	180393	176257	180039	185887	168553	157316
O60220	TIMM8A	Homo sapiens	Mitochondrial import inner membrane translocase subunit Tim8 A	0	17463.7	0	10372.7	0	0	0	14414.8	0	0	0	0	12971.2	0	18217.3	10624.7	0	23255.3	22602.7	22533.9	22757.4	19991.2	20274.4	23337.8	10504.6	0	16819.7	14176	25366.7	21036.7	25994.2	19238.4	23442.7	19524.2	20885.5	20765.1	17468	0	0	0	15195.5	22508.1	15877.4	14285.1	0	27916.4
O60229	KALRN	Homo sapiens	Kalirin	6817	4719.81	0	8403.42	5135.2	8169.28	6882.59	7334.18	9912.26	7373.6	9438.23	0	6880.98	6525.8	5297.77	6683.31	6111.48	5729.01	7776.05	3707.06	6533.93	6377.67	6742.11	5527.74	6348.42	7956.55	6674.66	5853.02	5160.01	6036.67	3878.64	6604.73	0	7357.81	10382.6	6038.76	3776.83	0	0	5314.46	5179.94	5621.51	3886.07	0	0	5395.16
O60231	DHX16	Homo sapiens	Pre-mRNA-splicing factor ATP-dependent RNA helicase DHX16	255910	260370	138166	256171	266301	236751	220113	233914	247682	247091	239113	232056	219673	224394	238542	262133	282311	246025	250136	246038	235712	240761	244105	244609	269043	263466	246044	266332	251651	263937	241232	237836	262673	248988	240340	254235	252635	259985	256532	267595	252722	253587	250314	254550	249733	221191
O60232	ZNRD2	Homo sapiens	Protein ZNRD2	42015.5	50719	49244.7	40756.5	40382.6	39855.1	42399.6	34409.5	32975	20411.4	37823.9	29477	48137	41552.8	49359.8	40424.2	47884.3	63779.3	61171.1	59951.9	39785.7	54123	53981	47055.2	48068.4	61564.9	50989.7	59666.9	45880.8	62902.3	79000.2	50664.7	61793.3	68150.6	41381.4	64801	64601.2	80879.4	61623.6	74066	73403.9	61538.5	65447.1	67543.1	67894.1	84525.5
O60237	PPP1R12B	Homo sapiens	Protein phosphatase 1 regulatory subunit 12B	12589.7	10260.1	16065.7	0	8753.05	0	16969.2	10447.6	0	20814.1	0	18205.7	12355.8	0	11235.7	7805.17	0	4062.7	8903	8131.31	9809.63	7645.77	11965.8	13147.7	9417.89	8735.2	0	7385.71	12981.7	9309.13	11842.2	8566.28	9500.4	8415.49	12998.6	12587.1	9009.35	11090.8	9978.85	8852.25	8284.95	9550.85	10031.8	10237.2	11197.4	9055.21
O60239	SH3BP5	Homo sapiens	SH3 domain-binding protein 5	5661.75	6940.31	11750.9	6224.65	7087.08	8386.95	12603.7	0	7197.23	4677.4	6571.04	0	10857.8	11211	9201.05	5830.52	6529.76	7922.17	6486.04	8196.97	9791.06	8664.23	8139.44	9379.72	3939.22	6336.11	8478.76	5014.24	0	4120.49	7197.44	6138.5	6835.23	5635.94	6910.54	9431.45	7603.5	9160.53	9081.87	0	6504.07	11251.7	10726	4342.26	8577.07	7881.6
O60244	MED14	Homo sapiens	Mediator of RNA polymerase II transcription subunit 14	102079	108919	48121.7	103156	109325	103953	96059.7	101333	110846	108021	113726	116691	98559.4	98602.3	105448	112204	109126	108547	110993	100247	97307.9	103865	104326	99222.6	114391	121232	98925.5	109761	104026	111827	102843	103118	110877	106221	99434.7	100979	106949	109244	105041	110221	100687	102573	100332	107890	103296	95353.2
O60256	PRPSAP2	Homo sapiens	Phosphoribosyl pyrophosphate synthase-associated protein 2	160421	170980	108510	154444	173219	193455	183721	186177	180295	202334	183353	194442	180852	176686	189013	189266	176321	170505	173760	174356	143227	164976	156918	150700	179363	193174	169685	188983	169632	190030	184239	172509	200389	192823	160666	182696	177931	201491	197582	191002	208186	179610	205574	197051	195882	202940
O60264	SMARCA5	Homo sapiens	SWI/SNF-related matrix-associated actin-dependent regulator of chromatin subfamily A member 5	495408	518409	220373	534680	551200	505268	498948	536354	517206	558093	510947	445084	478666	502725	519236	530700	555491	519173	559167	509958	469082	489953	470774	444319	527902	516153	460616	509588	464521	494514	484016	452598	513577	495622	417570	501731	449181	507882	473122	496202	482723	426856	481095	465916	508774	401586
O60266	ADCY3	Homo sapiens	Adenylate cyclase type 3	5942.52	5659.18	6284.49	6346.87	6505.97	4926.52	3464.49	4985.5	4822.43	6464.33	3376.26	0	3529.35	4156.3	5245.36	4825.73	3674	5001.48	4772.7	3796.36	4616.25	4491.12	4124.62	5187.54	5632.81	5859.17	5163.28	5636.98	5623.64	5144.71	3675.91	4745.62	5019.36	4382.58	5263.29	6511.54	5571.07	5796.96	5915.89	5115.37	5944.29	6045.36	5883.58	5575.6	5076.73	4356.95
O60268	KIAA0513	Homo sapiens	Uncharacterized protein KIAA0513	15211.6	0	0	0	20498.7	0	0	0	0	105734	0	0	11409.4	0	25006.9	24761.7	0	0	0	43539	0	0	0	0	0	0	0	0	0	0	0	0	0	0	0	0	0	0	0	0	0	0	0	0	0	41517.3
O60271	SPAG9	Homo sapiens	C-Jun-amino-terminal kinase-interacting protein 4	521926	550130	853400	529252	564293	563346	576785	529566	566384	585370	520823	533159	537967	538716	559803	543582	534254	566212	499671	548311	528968	553767	490846	527793	548789	533444	550582	567147	590865	545574	545078	492814	530164	534211	570446	565865	571686	625954	680591	548645	623705	600551	648829	579846	637685	693383
O60281	ZNF292	Homo sapiens	Zinc finger protein 292	70659.4	61554.1	65401.9	51864.1	53078.8	41290.2	21805	38513.3	0	116137	40085	0	52125.8	56750.1	73806.2	77492.1	61407.7	51557.7	42142.6	57513.3	78063.1	40843.2	68602.8	74132.6	44098.8	46068.4	41974.5	33469.8	47347.5	53334	56693.5	101654	61122.6	53745.6	132320	50097.7	47895.1	41043.9	0	0	46391.2	89852.1	59316.2	64200.9	28987.2	53214.3
O60282	KIF5C	Homo sapiens	Kinesin heavy chain isoform 5C	12564.9	12620.4	19391.3	10455.7	14486.7	11839.9	10314.5	9661.31	8889.67	11010.5	13338.5	15798	10979	11120.5	12103.4	12928.4	13293.3	10229.2	11441.6	12767.4	10978.9	10811.3	9668.63	11348.4	12590.6	12510	13086.7	13441.2	11789.8	12839	12720.9	12972.3	10567.3	10263.7	17150.8	11929.8	11926.7	10472.9	11118.7	11322.3	10916.2	8751.29	9827.44	8996.03	9943.87	11248.3
O60287	URB1	Homo sapiens	Nucleolar pre-ribosomal-associated protein 1	229354	223767	63059.6	200477	213246	200948	178629	186552	196173	227741	200012	218471	186751	170542	195494	198916	179333	189971	170042	190017	197758	206602	201118	194352	204660	194070	166084	185519	194841	192079	167991	172048	195040	183366	178126	164023	184171	180092	156360	202084	173870	184095	172360	188178	163140	129281
O60291	MGRN1	Homo sapiens	E3 ubiquitin-protein ligase MGRN1	26130.1	31566.3	32010.4	27331.2	33289.7	31474.4	28087.8	26676.4	28126.1	31356.8	29553.4	21147.8	28961.3	29012.3	34698.9	33152.2	31529.2	33059.4	30172.7	31484.6	22895	33852	28113	27398.9	33539.6	35532.8	34803.2	34350.4	29362.6	31656.5	32025.1	23928	29529.6	29902.7	31198.3	25937.5	27356.8	25177.2	28127.1	27907.7	27727.1	21280.1	27077.9	21129.1	23514.8	31314.3
O60292	SIPA1L3	Homo sapiens	Signal-induced proliferation-associated 1-like protein 3	16750.5	16452.7	11106.7	15385.8	16347	20550.9	21896.1	22294.1	25905.9	27253.6	23137.2	29468.2	21765.9	22839.1	22867.4	14630.7	17783.1	14420.1	14803.1	13229.3	14808.8	14133.1	15920.2	14995.2	15780.7	16881.6	15440.9	14247.7	15322.3	16284.9	12704.5	13360.2	14936	13137.3	14174	16386.4	15576.1	18565.3	18452.6	19406.1	13570.8	14168.4	13046	14559.4	14271.1	11654.5
O60293	ZFC3H1	Homo sapiens	Zinc finger C3H1 domain-containing protein	38802.6	41170.5	31156.6	37642.8	40954.9	40327.4	38218.8	38957.1	41367.4	40016.5	42319.1	44669.7	38831.4	39616	38385.8	44809.9	45955.3	42877.2	43197.1	43170.7	39951.9	41606.6	40418.7	37385.2	46935.4	47587.3	44419.5	48901.4	47704.6	47724.9	45047.6	40026.2	44395.8	46256.5	43084.9	37829.7	38124.1	39534.1	39977.5	43473.6	34921.9	35319.3	37745.8	39681.6	38520.4	40192.1
O60294	LCMT2	Homo sapiens	tRNA wybutosine-synthesizing protein 4	118577	123261	44754.8	133518	138273	117096	104643	123995	114580	122299	129179	120928	117126	123612	121597	112833	125318	107707	117837	100919	99352	107491	102258	101377	110475	128036	126153	135097	123110	130797	103697	107350	106931	102965	103686	125288	122922	126400	126105	136592	128146	126760	130756	133253	137434	101466
O60303	KATNIP	Homo sapiens	Katanin-interacting protein	0	5007.95	0	6814.38	0	4828.36	0	0	0	0	0	0	0	0	0	0	5337.01	4883.87	0	5282.31	0	0	0	0	0	0	0	6237.86	0	6410.01	0	0	5963.38	3561.17	0	0	3857.58	0	0	0	4021.65	0	0	0	6070.15	4569.75
O60306	AQR	Homo sapiens	RNA helicase aquarius	345805	357903	101169	340872	354408	313836	306253	323443	325604	362456	318208	370414	304959	308714	327559	332352	334053	317483	340318	319149	314230	316360	312092	313547	330203	327637	303318	323215	309822	323112	320895	309647	324949	319684	303421	290950	280302	298535	284500	309321	295405	273725	292267	290027	285132	209067
O60307	MAST3	Homo sapiens	Microtubule-associated serine/threonine-protein kinase 3	0	0	0	0	4575.02	0	0	0	0	0	0	0	0	0	0	0	0	4052.39	0	5654.16	0	0	0	0	4409.4	0	0	0	0	4452.35	4888.46	0	6781.05	0	0	0	0	3827.48	0	0	0	0	0	0	0	5744.26
O60313	OPA1	Homo sapiens	Dynamin-like 120 kDa protein, mitochondrial	178813	186648	179951	192740	190675	175003	169010	178415	171364	219203	176860	219708	169549	181838	175377	189737	186677	184130	190870	180577	183139	178770	177737	181237	190339	185628	178592	190941	198121	189699	170417	167234	180258	175280	183435	167222	171226	169141	173125	175713	167558	159861	167602	166673	175640	184146
O60315	ZEB2	Homo sapiens	Zinc finger E-box-binding homeobox 2	0	0	58729.1	22676.2	0	30881.5	0	22513	0	36854.8	35533.4	37690.2	34371.3	0	0	0	0	0	30939.2	27740.3	0	0	35579.8	0	0	0	43303.8	41866.8	39393.8	37059.4	0	34795.3	33030.4	0	0	0	0	0	36344.6	0	0	0	0	0	0	0
O60318	MCM3AP	Homo sapiens	Germinal-center associated nuclear protein	90546.3	104819	61276.1	93937.2	104412	95723	86801.4	88107.9	95125.4	93734.3	97463.3	98556.2	90574.2	85097.6	96649.2	101413	100450	99325.1	93803.6	101058	95706.8	89590.7	88805.6	93550.8	102615	95329.4	90816.4	99079.2	96951.1	94056.6	91836.6	91933.3	94518.9	101675	101720	84814	90247.8	95371.4	84522.2	91383.5	88732.4	80304.1	93570.8	92049.4	79826.4	86765.5
O60331	PIP5K1C	Homo sapiens	Phosphatidylinositol 4-phosphate 5-kinase type-1 gamma	11758.9	11713.1	0	9813.08	8755.42	0	0	0	0	0	0	0	0	0	12135.9	0	10407.8	0	0	6660.78	0	9589.06	7864.07	0	10009.7	6983.24	0	9126.25	0	0	0	0	0	8174.52	0	0	0	0	0	8924.69	0	0	0	0	0	0
O60333	KIF1B	Homo sapiens	Kinesin-like protein KIF1B	43644.8	43761.1	38264.9	44613.8	42841	42487.1	39816.8	42806.8	44565.5	41496	46070.1	49243.3	40737.9	44347.1	41225.2	38249	34845.1	39027	37330.7	40675.7	42376.5	39003.5	39573.4	41939.2	40724.9	44657.4	41208.9	47106.3	60165.1	44503.5	39846.1	45064.2	42713.1	41775.7	51285.5	43261.9	39005.6	40139.7	46814.7	39724.3	33888.5	40385.4	36397.9	34455.9	38806.2	45351.8
O60336	MAPKBP1	Homo sapiens	Mitogen-activated protein kinase-binding protein 1	22189.3	29824.7	21901.4	22677.2	24473.3	23588.8	22657.2	20786.3	34204.5	27949.4	29508.3	32152	26311.2	24564.2	21101.7	26234.9	26919.7	25442.5	24761.9	26813.2	28542.2	23138.9	26343.7	29384.8	25396.9	28075	28627.8	32396	37100	31188.7	27972.8	28575.8	30919.1	28993.5	34039.7	33479.1	29574.8	26680.1	24842.9	31140.9	28553.8	29227.7	28016.7	31623.7	23460.5	45408.3
O60337	MARCHF6	Homo sapiens	E3 ubiquitin-protein ligase MARCHF6	22468.6	0	0	19197.6	0	17164.9	20089	21878.4	0	0	21736.1	0	0	19261.9	0	0	0	11346.5	0	0	0	0	0	0	0	0	0	0	0	0	0	0	0	0	0	0	0	0	0	0	0	0	0	0	0	0
O60341	KDM1A	Homo sapiens	Lysine-specific histone demethylase 1A	115497	129501	74570.6	114710	129625	119092	112847	119503	117711	105107	126079	125767	121985	121678	132990	134547	126542	134848	135696	128388	102882	125453	108484	106774	138807	133970	118654	136155	104951	128600	108327	91447.9	121442	113500	87467.3	115055	112731	123542	122209	119601	87969.9	69388.7	83818.4	85928.3	85166.4	112143
O60343	TBC1D4	Homo sapiens	TBC1 domain family member 4	102317	104141	84159.5	101032	102032	104201	100950	101788	100908	106221	86562.7	80842.3	85279.2	81534	89629.3	108619	110280	112001	108134	113206	101835	107202	100489	102183	109797	111957	104784	114538	107306	114040	118299	114320	129482	126238	118696	129044	123910	131748	131773	106539	138576	117405	136226	130487	132862	127470
O60346	PHLPP1	Homo sapiens	PH domain leucine-rich repeat-containing protein phosphatase 1	14215.2	14943	0	13308.1	11705.2	13751.1	14054.4	14419.1	15911.3	14618.1	16378.3	21389.5	14318.5	14979.3	15815.2	14313.9	15266.1	12841.3	13802.8	15178.9	14045.9	13638.9	14897.7	15298.9	16084.3	13902.7	13968.4	13237.3	16956.6	14896.1	14413.1	14028.1	18227.2	13697.9	16798.3	12728.8	11562.2	11528.9	12632.8	10626.1	6798.62	9441.68	7118.48	0	8232.16	10657.6
O60347	TBC1D12	Homo sapiens	TBC1 domain family member 12	6847.76	0	0	0	4167.56	0	0	9344.73	0	0	4180.22	0	7615.42	0	4658.35	9053.61	8576.87	8397.07	0	6153.21	9170.49	8626.43	8832.99	7379.78	12439.9	0	8357.34	9297.22	14054.6	0	7772.09	0	0	8173.04	8980.5	12539.1	8607.5	9226	3078.83	9663.77	9831.6	10347.1	11663.2	8022.51	8047.8	13285.1
O60353	FZD6	Homo sapiens	Frizzled-6	10371.3	13752.2	15350.3	0	0	11689.4	15208.3	12186.7	9921.84	18017.7	8363.95	0	14298.5	0	8316.13	0	5214.52	11029.7	11053.4	10324.1	0	8978.74	9212.6	0	8215.05	6593.74	9197.26	9500.88	0	10665.2	11792.6	12769.1	0	12744.7	13320.9	9979.43	12471.8	0	6958.08	10467.4	14293.9	0	10085.6	12877.8	0	13112.6
O60361	NME2P1	Homo sapiens	Putative nucleoside diphosphate kinase	0	0	0	0	0	0	0	0	0	0	0	0	0	0	0	0	0	0	0	0	0	0	0	0	0	0	0	0	0	0	0	0	0	0	0	0	0	0	0	0	0	0	0	0	0	0
O60427	FADS1	Homo sapiens	Acyl-CoA (8-3)-desaturase	50513.5	46379.2	21383.3	49301.5	50912.8	55565.8	56643.9	60722.7	57737	50970.2	60006.6	60347.3	57693.4	56205	57864.9	53037.3	55017.1	50867.4	54335.3	49200.6	47640.2	50027.4	50695.3	43602	56940.3	61915.2	56737.8	60152.9	62188.1	57648.6	53822.8	54634.1	53828.5	52930.2	47330.4	52567.7	47718.7	47811.7	47989.3	52961.4	37495.2	38280.5	39133	40531.8	43096.7	50682.2
O60443	GSDME	Homo sapiens	Gasdermin-E	45246.2	45250.6	37823.6	49456.8	49056.3	40600.6	38285.7	41553.2	50385.4	52035.4	44815.1	53811.9	37347.3	42828.3	44607.2	52052.6	45312.2	46792.4	47853.7	45430.3	50695.3	45744	49203.4	50337.9	49843.3	45730.7	41569.7	45339.7	47128.8	40826.4	52176.1	51893.9	55495	49516.3	66130.1	48063.2	52527	45512	47066	45494.3	51789.6	54226.9	45768.1	44044.7	44709.6	94154.6
O60447	EVI5	Homo sapiens	Ecotropic viral integration site 5 protein homolog	6191.87	11586.1	0	9375.08	12880.2	10404.7	9064.58	8181.16	12172.9	7518.8	0	0	9392.73	11699.3	14827.4	13226.1	13201.6	13316.2	6080.1	11493.1	8270.42	10264.5	9073.92	0	11826.7	0	10099.6	14384.4	7007.14	12040	11211.8	0	12795.7	12562.9	6575	9178.95	0	12788.5	12160.7	8288.21	12664.9	0	14971	10391.4	8652.89	9176.74
O60462	NRP2	Homo sapiens	Neuropilin-2	3831.95	5546.64	14330.7	7561.43	5759.99	5545.25	0	5607.83	8505.7	8952.72	6073.07	0	4758.16	4553.06	5199.75	8343.42	5151.58	7446.08	5807.31	7568.84	9302.2	6999.21	7865.38	6303.41	6842.43	8328.07	7475.58	7508.21	6911.62	7140.89	5513.71	6517.14	8142.52	6719.04	11974.6	8694.4	8246.37	7440.46	9336.34	6285.47	11574.7	9724.98	6657.1	7774.5	10217.2	6448.49
O60476	MAN1A2	Homo sapiens	Mannosyl-oligosaccharide 1,2-alpha-mannosidase IB	24960.6	26453.9	21418.8	23957.7	27387.8	29969.3	24351	25832.3	28730.8	36907.8	26361.2	38660.5	26815.9	28038.6	26730.5	32280.8	32923.4	27911.6	28604.9	27527.8	31043.6	28334.6	28366.5	30025.6	31232.9	33656.9	32711.9	30662.6	30231.5	30986.3	29628.7	29686.6	30803.6	27874.7	35060.4	26811.8	26809.7	28612.7	27917.1	28169.2	28181.5	28567.9	26653.6	27420	28013.1	31724.5
O60488	ACSL4	Homo sapiens	Long-chain-fatty-acid--CoA ligase 4	223642	225703	130061	214418	228543	245592	233328	225586	251914	244098	259262	220645	232702	241724	265753	256356	222056	267489	252431	264926	238900	268400	243109	235704	260573	298871	261861	291229	263249	302716	305604	290150	348939	306293	303522	212050	218236	252357	191750	199084	179231	168812	160634	165812	162025	317143
O60493	SNX3	Homo sapiens	Sorting nexin-3	681764	706495	898805	689327	718347	767315	780933	756941	605401	727047	668266	687260	698096	764475	730735	861622	877490	867705	958206	825126	769688	807314	756247	747152	836323	849532	807120	841134	788145	793961	832184	764780	818512	799868	695450	786338	700656	748494	817922	726623	769459	647662	807738	701689	858364	719113
O60499	STX10	Homo sapiens	Syntaxin-10	0	26481	0	13493.1	14742.9	0	17484.9	0	0	0	0	0	15964.5	0	13864.3	19001.2	16695.4	25157.4	20300.1	20311.2	16856	24350.4	0	20514.8	14568.3	19473.8	21840.9	18342.1	24416.8	17075.6	20822.4	15554.4	16933.9	15767.8	20372	16328.4	16933.6	21157.4	29646.3	22105.7	17494	0	18752.9	15597.1	21670.7	28003.4
O60502	OGA	Homo sapiens	Protein O-GlcNAcase	465500	533314	400574	494956	508919	539580	533742	548207	525200	453967	546431	509011	520387	526050	538542	502416	457136	551244	501052	537012	457875	506501	466291	426009	516890	545038	459308	596478	461638	581706	540540	470818	557145	536665	499499	604927	622088	687250	632342	622881	631415	539889	633439	601184	621593	730157
O60503	ADCY9	Homo sapiens	Adenylate cyclase type 9	4766.89	3639.97	0	4908.85	3422.88	0	0	0	0	0	0	0	4891.71	0	4781.25	5479.55	0	5156.68	3598.45	5496.21	3673.87	5050.56	4457.15	6615.12	7070.93	7143.85	4972.15	5692.05	0	6949.76	4701.29	6733.98	8092.95	5431.21	0	0	5449.87	5580.64	5886.06	0	6514.76	4801.51	5052.29	0	3753.06	5474.9
O60504	SORBS3	Homo sapiens	Vinexin	91880.7	99706.4	93687	93629.8	109361	100895	96777.5	101303	98799.9	118448	88917.9	119898	85087	84609.9	93361.6	118309	115334	105491	107076	100899	96612	101260	103359	103782	121050	119826	116961	130664	124022	117661	106164	102358	109884	97205	104049	107658	99200.7	110605	97785.1	118574	83707.7	87206.4	93017	96328.4	88562.6	104284
O60506	SYNCRIP	Homo sapiens	Heterogeneous nuclear ribonucleoprotein Q	2.33228e+06	2299763	2.84339e+06	2440033	2.31962e+06	2.21682e+06	2.06111e+06	2.2808e+06	2.12242e+06	2.33951e+06	2.19265e+06	2.46985e+06	2.05447e+06	2137552	2.14719e+06	2183046	2461873	1.96069e+06	2.49914e+06	1985229	2.02018e+06	2.03805e+06	2.35787e+06	2.06302e+06	2.16699e+06	2.01439e+06	1956923	1.99904e+06	1.97555e+06	1.92053e+06	2.12383e+06	1.93382e+06	1880962	1949162	2.14242e+06	2.52955e+06	2.06317e+06	1.98482e+06	1960295	2.48992e+06	2.32268e+06	2401820	2281241	2579335	2429355	1.69324e+06
O60507	TPST1	Homo sapiens	Protein-tyrosine sulfotransferase 1	5215.92	9628.15	2851	6324.09	8583.42	6365.36	0	7664.31	2232.12	0	6277.34	0	0	7881.05	7980.26	10027.3	9679.61	5236.8	10875.1	7206.54	0	3690.12	4008.12	5099.53	8624.18	9656.35	6420.56	8507.95	0	9165.7	9321.09	3196.18	7158.06	7221.8	0	0	4867.39	6001.73	8564.48	7733.95	0	0	5415.33	0	0	6866.6
O60508	CDC40	Homo sapiens	Pre-mRNA-processing factor 17	49915.8	48228.9	51917.4	46620.9	51343.2	67075	71885.2	70339.5	46657.3	38404.7	75945.6	78699.9	41971.8	69092.1	38490.3	41997.6	80391.4	40028.9	85198.9	38789.7	26521.6	36709.9	74453.2	29489	49043.5	55463	31109.7	40323.2	43769.8	34713	74661	29071.9	36724.2	58347.8	36171.6	67006.8	34489.8	34841.7	30792.5	92662.8	34031.8	31427.3	33267	81873.7	31615.9	24744.4
O60512	B4GALT3	Homo sapiens	Beta-1,4-galactosyltransferase 3	7339.75	7623.52	0	0	6908.01	8682.38	10419.7	8220.31	0	0	5941.04	0	0	7671.64	7811.34	8852.94	7993.81	9361.7	0	8791.71	9954.89	8542.06	9107.72	8402.77	9922.17	12235.2	7388.67	10793.9	10757.8	8874.09	8709	11576.8	8743.72	9005.59	8396.71	7573.5	8087.22	9897.46	8837.85	8288.52	9540.65	8654.21	8421.91	8866.03	7674.11	8789.61
O60518	RANBP6	Homo sapiens	Ran-binding protein 6	100650	95081.3	71891.5	101112	91635.6	91502.1	91020.2	98544.3	106185	101349	103589	123962	102548	98751.8	104443	92315.3	86391.7	97864.1	101897	94104.7	96168.1	101449	96401.8	99965.9	94244.1	86733.1	82082.7	85028.9	84038.3	94471.4	85504.6	90454.5	96261.4	88217.7	91807.5	74252.7	75159.4	70920.4	67962.5	65934.9	68291.1	76005.7	64955	70059.9	73573.4	57304.7
O60522	TDRD6	Homo sapiens	Tudor domain-containing protein 6	0	0	0	0	0	0	0	0	0	0	0	0	0	0	0	0	0	0	0	0	0	0	0	0	0	0	0	0	0	0	0	0	0	0	0	0	0	0	0	0	0	0	0	0	0	0
O60524	NEMF	Homo sapiens	Ribosome quality control complex subunit NEMF	213052	218344	145111	229560	233840	223063	207945	247820	233746	243556	249589	261636	205197	224059	227286	192206	234668	171903	216435	157350	153690	183553	191817	151375	198782	178382	167344	172720	159933	153140	205102	151353	170370	180740	160542	228617	142855	181300	174053	232642	199233	180394	197171	208984	193945	156146
O60547	GMDS	Homo sapiens	GDP-mannose 4,6 dehydratase	184904	186630	218311	209975	194055	183219	172798	209654	174951	177718	179219	184058	169170	179153	185039	192861	180178	194766	201274	197377	174314	192132	177077	171138	198733	200810	184870	194325	176012	201980	199926	196686	223132	217377	196885	194256	181010	187793	153904	162475	204126	171821	193276	190614	204344	217150
O60548	FOXD2	Homo sapiens	Forkhead box protein D2	6970.89	7461.85	9112.26	6529.42	5978.2	7243.58	5212.33	7301.89	6070.14	6229.08	7846.24	7076.15	7657.79	6039.45	5366.88	7802.62	7826.08	8116.77	6328.19	8746.1	7897.42	7709.73	7350.94	7946.85	7697.34	6855.87	8182.4	8748.58	9154.77	8748.1	6892.95	7583.9	6589.98	8915.31	7393.15	6209.1	5745.14	6291.64	6233.14	7815.16	5423.22	5278.29	6514.84	5709.66	5501.54	6854.45
O60551	NMT2	Homo sapiens	Glycylpeptide N-tetradecanoyltransferase 2	26414.9	30042.8	0	36452.2	27909	34156	39424.5	40299.5	31664.9	20135.8	40323.5	0	36514.2	39080.5	26359.3	28135.6	24088.2	30370.4	29073.4	25137.7	26329	31753.3	24872.1	24761.2	28828.7	26827.8	22956	28078.9	30051.7	27421.2	26365.1	21324.6	30435.2	27153.1	23182.7	29002.9	25475.8	24456.8	23554.5	23685	25133.9	27403	28611.2	28699	31937.3	27115.4
O60563	CCNT1	Homo sapiens	Cyclin-T1	102044	98894.4	49187.4	97587.6	98721.8	109592	100317	103349	103415	101261	109701	95518.1	100434	93643.4	93273.6	115416	122774	111767	114888	111081	112358	109350	110537	112502	119767	108026	103624	108730	101616	106932	106892	102233	108391	114406	113870	98235.3	96655.3	101264	101967	102152	101096	102243	100582	103474	101957	100330
O60566	BUB1B	Homo sapiens	Mitotic checkpoint serine/threonine-protein kinase BUB1 beta	76195.1	84165.6	70529.3	80706.6	88000.9	73849	73777.2	75687.6	77287.2	81733.1	74931.3	72489.5	70302.5	73033.7	74069.2	75518.6	78749.7	73552.5	74480.3	70984.1	60321.3	72278.5	68009.7	66648.7	79996.5	61935.4	53672.8	57918.7	51094.5	54725.8	54251.9	49064	55420.4	53335.3	54632.9	57033.9	58504.8	60794.6	62712.5	62855.2	69528.4	62335	75855.3	72628.7	73765.5	32119.5
O60568	PLOD3	Homo sapiens	Multifunctional procollagen lysine hydroxylase and glycosyltransferase LH3	1.49199e+06	1.4491e+06	712108	1.4157e+06	1.25589e+06	1.70534e+06	1.56051e+06	1.74505e+06	1423969	1.30814e+06	1.58179e+06	1264343	1.49372e+06	1448180	1.51099e+06	1.79978e+06	1.7396e+06	1.71163e+06	1.90736e+06	1.74256e+06	1.3269e+06	1.50249e+06	1450210	1.33831e+06	1802190	1.74164e+06	1.32326e+06	1.5055e+06	1.13078e+06	1.40393e+06	1.68741e+06	1295739	1756194	1.87239e+06	1.3639e+06	1.28389e+06	1.0678e+06	1.25234e+06	1.20166e+06	1.49217e+06	1.25726e+06	958386	1.13234e+06	1.22103e+06	1.15808e+06	1.41231e+06
O60573	EIF4E2	Homo sapiens	Eukaryotic translation initiation factor 4E type 2	57604.9	74066.2	50195.9	58761.9	77439.4	73470.1	71477.7	66840.3	62052.5	63357.5	65416.9	37123.3	59673.6	62779.3	72009.9	78122.6	79109.6	75786.9	73210	75935.3	53529.6	77808.2	58625.2	53889.4	80063	75093.1	64737.8	82575.9	64019.7	77957.7	74113.7	51315	83245	73377.4	26295.4	64306	58699.8	72850.5	68727.3	72548.8	74526.7	47140.5	76860.9	70559	73243.8	56476.8
O60583	CCNT2	Homo sapiens	Cyclin-T2	11784.5	10990.9	0	0	11704.5	11794.6	11336.1	8094.87	0	11037.4	0	0	13026.1	0	11777.1	11820.2	15925.7	11701.3	10172.8	13076.8	0	8447.75	12729.9	0	12625.8	14571.9	11687.4	12578.5	0	16751.8	11121.3	10581.2	13672.5	13645.9	9944.04	15071.8	10641.2	0	11979.7	13952.5	10116.7	14869.7	13158.7	12327.5	12357	14882.6
O60610	DIAPH1	Homo sapiens	Protein diaphanous homolog 1	896692	923663	1.14347e+06	886906	953013	936003	889172	899809	883643	980617	847475	943308	836706	843805	879651	965486	1.02529e+06	907976	882420	920384	846932	877567	871485	851815	946286	974435	929538	1.01694e+06	915876	973182	911165	918512	984752	957985	889279	922472	946371	955664	1.00146e+06	941007	957316	860860	944191	918014	916547	954195
O60613	SELENOF	Homo sapiens	Selenoprotein F	21277.9	25979.7	29840.9	18051.8	24721.3	21624.6	35672.1	17449.5	17039.1	24223.4	19949.9	0	35157.4	33835.4	35711.3	21506.2	29584	42687.8	20401.7	28195.1	29307.6	30571.1	26303.5	25624.9	20498.8	23163.7	25664.8	19863.1	27132.4	21666.2	34497.7	22385	23193.9	23636.4	15865.7	22233.4	25707.6	39880.6	29073.3	31106.3	25302.6	22505.3	28187.8	20930	20615.8	32192.1
O60637	TSPAN3	Homo sapiens	Tetraspanin-3	0	0	0	0	0	86145.6	123084	0	122817	0	0	0	0	0	0	115290	154631	147208	99874.4	123321	0	134778	0	114631	122660	201531	261916	159375	238780	173485	182085	123191	183222	129793	192039	189646	200397	233466	302934	146363	159974	160313	177259	0	182586	270681
O60645	EXOC3	Homo sapiens	Exocyst complex component 3	143793	147014	130391	143835	153734	142209	134442	139178	151069	173263	153050	194272	141038	140867	156936	158520	150494	143288	140463	145709	152856	146983	143653	145202	160791	163044	145958	154673	164228	154069	146374	152776	162674	156675	175063	141888	147059	149754	139266	144563	132426	141408	130841	133797	126995	182558
O60658	PDE8A	Homo sapiens	High affinity cAMP-specific and IBMX-insensitive 3',5'-cyclic phosphodiesterase 8A	15952.5	14128	0	17159.6	17649.2	15126.3	0	17532.4	0	20571.4	14567.7	0	16796.1	10982.7	11837.1	14693.7	14256.6	17989	14072.2	19566.8	0	15344.3	17333	18178.1	18785.3	16837.4	19999.1	17042.2	0	16850.9	15544.5	17252.9	15052.1	20247.4	23876.9	15983.8	16448.4	16363.4	20037.4	14923.5	21009.9	16804.7	19431	17444.5	20258.7	21217.7
O60664	PLIN3	Homo sapiens	Perilipin-3	90178.4	124777	225573	68427.9	130456	145382	257121	110052	127461	107742	101215	103678	232808	234583	219895	108671	198240	239365	88403.9	176558	131100	219152	91353	118810	82958.3	86765	220915	82354.3	245790	87889.2	235232	91628.1	94332.7	113525	92557.9	95616.9	126038	262491	325501	126810	214159	213448	314064	128700	269206	161658
O60669	SLC16A7	Homo sapiens	Monocarboxylate transporter 2	24818.1	24029.8	15074.3	20241	22670.4	21361.8	18685.2	18580	24397.5	20532	22822.9	23792.4	18093.2	19537.8	17558.8	23263.2	20090.4	20182.1	21058.5	19681.3	19289.2	21977	21584.3	21387.4	24095	23266.2	21930.1	25249.1	23335.8	22085.8	17977	18751.8	22141	23291.8	18786.9	22878.1	22042.5	20405.7	20038.7	24877.7	13737.2	20247.4	18868.7	19623.6	18211.9	20337.1
O60671	RAD1	Homo sapiens	Cell cycle checkpoint protein RAD1	54626.6	62850.1	43190.4	52203.8	60201.3	66374.8	58346	51547.9	55849.8	76340.9	59679.1	42761.2	57341.1	49948.2	58534.1	55337.8	55657.4	54097	46660.2	58521.1	48344.4	50517.6	51613	45687.4	56907.7	53314.7	40937.4	56526.6	72354.6	54949.5	49826	45137.4	58891.3	47933	42849	43599.7	49524.8	58217.2	59898.9	55232.3	52433.2	51602.9	58305.1	61015.4	52643.4	36111.5
O60673	REV3L	Homo sapiens	DNA polymerase zeta catalytic subunit	0	0	0	19700	17494.6	0	0	28212.6	0	0	0	0	0	0	40458.4	18521.3	0	13147.6	19439.5	17261.5	0	18639.8	0	18709.7	0	0	8275.6	8189.16	0	19354	14615.9	14622.4	15946.8	20932.7	15929.2	0	17749.7	15648.7	0	0	0	0	0	0	0	0
O60674	JAK2	Homo sapiens	Tyrosine-protein kinase JAK2	10069.3	0	0	11878.8	12130.7	12036	10675.8	12400.1	0	0	13992.1	0	13970.9	10670.1	8573.98	12500.3	13174.8	0	10041.9	10157.8	0	10732	12302.6	0	13357.3	0	7759.61	9089.08	0	7303.2	9957.13	0	6099.71	10303.8	0	11543.1	11149.1	0	9177.28	0	6573.47	0	10838	0	8989.36	11621.6
O60675	MAFK	Homo sapiens	Transcription factor MafK	12820.8	0	37324.3	20259.2	11766.4	11509.6	10617	17592.2	0	0	7681.89	0	9188.46	15362.2	0	0	10108.4	0	9718.9	21116.1	13852.4	11384.1	9873.97	13410.2	9161.37	0	7906.87	0	8860.69	0	0	13378	0	0	10846.6	0	0	0	13540.6	6376.41	12417.7	16699.4	14908.9	11464.1	15973.4	9439.69
O60678	PRMT3	Homo sapiens	Protein arginine N-methyltransferase 3	258606	260205	199891	266056	255657	242950	236511	253563	252479	269476	254822	291451	255043	251092	276744	229505	220645	234895	237870	234493	224905	234791	238623	233985	237534	249970	237835	250507	261290	267916	225419	238466	262712	229360	256499	249468	241087	244353	217100	220893	271095	264449	263423	241685	262446	199668
O60683	PEX10	Homo sapiens	Peroxisome biogenesis factor 10	12580	9552.84	0	0	13308	11258.8	9115.32	3744.93	0	12637.2	15107.4	24424.1	13490.6	12787.3	11200.6	13449.9	11757.2	13513.3	10291.2	0	17535.6	14410.7	16317.7	15870	15117.4	15091.2	14978.3	16235.1	17097.9	14744.9	16720.6	13006.3	14365.5	13776.6	10045.2	11166.8	0	15636.4	10252.1	15820.6	9307.78	8641.86	11709.5	12658.2	0	22996.2
O60684	KPNA6	Homo sapiens	Importin subunit alpha-7	199838	234322	210148	217249	221751	237087	252518	258354	249059	206337	236908	250593	231309	222459	240899	214169	230678	246550	207662	235365	179533	204426	196871	145509	207939	210450	169246	207088	140292	221781	222944	186141	208137	231268	177801	165869	183922	190793	208401	183777	228597	151455	224241	187894	211779	210684
O60701	UGDH	Homo sapiens	UDP-glucose 6-dehydrogenase	607546	628899	299265	606798	652362	714806	688528	721970	658497	671161	716093	705836	647465	672625	699450	719350	700229	668986	674194	681195	610220	641271	601530	596652	687391	694847	659233	681811	519153	652952	696195	633576	710953	711323	663561	669764	687960	716134	706878	682404	1.07859e+06	923346	1.07006e+06	992155	1.01736e+06	812936
O60711	LPXN	Homo sapiens	Leupaxin	38843.3	59449.9	76543.4	29520.7	25283.8	28529.6	55217.2	22293.7	21891.7	0	29288.4	0	47923.5	52968.9	60865	23436.3	22356.6	124624	51801.7	91820.4	68173.1	97608.5	53664.4	57425.5	33032.3	28619.8	32781.1	30765.1	48707	49074.9	95435.6	49165	49866.5	62243.3	38591.5	53466.1	50392.3	126137	41512.3	49841.7	127515	96614.7	142332	77551.4	115618	101725
O60716	CTNND1	Homo sapiens	Catenin delta-1	418636	443593	618663	442652	430583	491519	487308	490556	463760	508989	470199	490947	473400	467456	503760	460026	472140	482448	485268	486513	448486	479183	446834	462080	468390	509565	483452	514079	487379	515044	506608	501412	545309	512334	518084	464136	477899	489883	470422	458963	429978	398836	435865	394826	447317	448313
O60725	ICMT	Homo sapiens	Protein-S-isoprenylcysteine O-methyltransferase	87084	109803	20703.5	93611.2	107979	83409.6	61331.3	90299.6	76195.2	77773.9	82899.8	99787.5	81638.6	63559.4	82368.5	110589	89100.3	102201	72842.1	92243.1	84475.7	114378	69858.4	81617.2	107571	86637	84957.2	96451.1	71986.6	94821.1	77415.9	81020.5	96410	88558.6	83084.8	81206.1	84890.1	78972	73652.5	70022.9	92344.5	91736.5	82142.4	82975.4	78270.9	73456.6
O60739	EIF1B	Homo sapiens	Eukaryotic translation initiation factor 1b	38922.9	40689.8	96059.2	41074.2	19733.8	43420.4	56146.4	46142.5	45246	24415.6	47436.7	8065.83	51564.5	39153.7	47251.2	27666.1	24808.3	38577.1	35033.9	40185.2	41030	35947.4	39228.4	38124.9	11524.8	25000.6	18462.7	12494.4	19751.8	36349	39749.2	38905.4	34794.2	36605.4	46834.1	36135.7	34011.9	40592.3	21026	20869.9	46181.1	46067.5	40028.8	35694.6	38071.8	35180.6
O60749	SNX2	Homo sapiens	Sorting nexin-2	280711	298855	428564	297284	320698	304782	308490	313209	270403	328374	277532	321418	295189	311174	291836	312986	313967	318761	327249	305676	289414	315411	278574	269884	320053	337860	337931	342204	311954	315496	322489	292193	314025	316256	315795	324816	325669	312794	350859	322288	337215	290848	350057	304861	360717	346065
O60762	DPM1	Homo sapiens	Dolichol-phosphate mannosyltransferase subunit 1	1067996	1.16375e+06	377250	1077771	1.19774e+06	1.17512e+06	1.1227e+06	1.21348e+06	1.10189e+06	1.22279e+06	1.17707e+06	1.31191e+06	1.05849e+06	1.12199e+06	1.18031e+06	1281142	1.26335e+06	1.21613e+06	1.24428e+06	1.199e+06	1.09272e+06	1.18123e+06	1.17803e+06	1.12608e+06	1292951	1.41121e+06	1.28717e+06	1.41713e+06	1.23036e+06	1.40686e+06	1.38104e+06	1.26706e+06	1.40172e+06	1.41548e+06	1.15379e+06	1.3309e+06	1.26011e+06	1.33662e+06	1.28342e+06	1.38296e+06	1.47719e+06	1.31087e+06	1.44899e+06	1.45087e+06	1.41386e+06	1.52385e+06
O60763	USO1	Homo sapiens	General vesicular transport factor p115	681958	708766	838637	675148	733210	770786	771731	703033	792053	843596	734786	821988	737449	708702	749653	782190	630924	768125	670971	788848	791533	762512	701505	756250	805835	749214	759884	771790	793991	751303	773746	747764	802894	768456	787807	742075	784593	809481	759013	711945	774141	752803	759913	702406	742961	991270
O60779	SLC19A2	Homo sapiens	Thiamine transporter 1	5227.91	9080.3	0	0	5172.63	0	8042.7	0	0	0	0	0	0	5693.97	0	0	0	4834.8	7276.28	7520.32	4209.18	7176.64	0	2869.38	11798.8	0	0	7216.94	0	4396.99	3745.67	5072.51	2333.83	4400.38	0	0	6310.99	4342.39	5682.59	0	5351.25	6622.08	10534.6	8899.95	7008.71	0
O60783	MRPS14	Homo sapiens	Small ribosomal subunit protein uS14m	61619.6	58411.4	33575.3	53173.6	59680.6	53343.4	52091.2	59159.9	47799.5	72299.8	50445.8	59567.4	64139	55131.4	46812.3	59482.2	66299	65069.3	66726.7	59146.6	65438.3	57605.1	66380.1	56312.8	65076.9	54608.4	62648.8	64904.1	65817.8	53513.1	71794.3	61466.7	48462.6	66885.4	65377.3	52276.1	53306.8	48750.1	64110.1	72649.5	70627.4	61337.3	61402.2	59535.7	63046.8	73347.6
O60784	TOM1	Homo sapiens	Target of Myb1 membrane trafficking protein	9251	12488.2	14417.1	9748.08	13862.7	11448.4	12210.8	10150.5	10028.4	17153.4	8951.77	9666.74	9820.77	9444.93	14005.1	11418.9	11599	17228.6	14265.8	14371.5	18429.4	16792.7	11128.2	10552.6	13069	17996.7	15090.1	16196.2	12551	17589.2	17447.1	20046.7	17128.7	18711.6	30226.2	17064.8	14315.2	22884.4	20122.7	19547.3	17470.3	16138.4	17833.3	12291.5	18577.8	33746.4
O60825	PFKFB2	Homo sapiens	6-phosphofructo-2-kinase/fructose-2,6-bisphosphatase 2	16783	14784.9	23040.4	19677.4	20462.8	20754.3	20015.1	23249.9	26131.6	28988.5	19403.2	29472	21487.5	18809.7	17688	19158.5	19345.8	17234.8	18794.9	18542.9	21525.9	20343.5	17637.7	23038.8	21172.4	20517.8	24066.1	24184.5	23243.7	26957.1	20682.2	28084.4	27188.4	23874.6	24278.5	25748.4	25197.6	28374.3	22274.3	25752	23590.7	22180.2	25188.7	23647.2	27202.7	32405.5
O60826	CCDC22	Homo sapiens	Coiled-coil domain-containing protein 22	164114	175656	227746	164691	169934	174660	160919	164156	169701	176683	158522	181498	159780	154050	168137	181982	180678	185987	186062	189170	168826	185461	173982	163330	189767	179640	172816	182821	177276	186530	177006	167450	187621	184820	173515	175939	182375	195465	196363	174965	211166	189389	209845	189672	203432	218374
O60828	PQBP1	Homo sapiens	Polyglutamine-binding protein 1	1.05004e+06	1.1222e+06	2.91092e+06	1.0655e+06	1.2698e+06	1.14123e+06	1.51199e+06	1.22115e+06	920624	1.17463e+06	1099783	1.21591e+06	1.10928e+06	1.14854e+06	994849	1.17151e+06	1.54131e+06	1.13238e+06	1.19256e+06	1.12691e+06	1.03251e+06	1.00548e+06	1.05063e+06	859866	1052290	1.2215e+06	1.21106e+06	1.19558e+06	1.07249e+06	1.12197e+06	1.19031e+06	875599	1.00861e+06	1.0527e+06	889150	1.0838e+06	1069310	1127793	1.94607e+06	1.41963e+06	1.20902e+06	901093	1.28546e+06	1.18562e+06	1.25047e+06	874658
O60830	TIMM17B	Homo sapiens	Mitochondrial import inner membrane translocase subunit Tim17-B	124164	141073	77040.2	130872	109453	123123	112727	116151	129926	58661.1	125093	51129.3	113877	108118	116506	144414	110898	155743	139446	152664	77493.1	161326	106061	107768	142664	154035	103266	142798	78432.4	155100	137656	92033	159937	136343	64868.3	116947	115480	148099	100662	130114	117786	78936.9	96487.4	112048	102371	129224
O60831	PRAF2	Homo sapiens	PRA1 family protein 2	352615	390518	435799	331668	359039	373637	391920	443639	400095	415377	467812	0	336745	423264	414577	397888	447805	432555	428255	395690	233902	404617	321892	255753	438834	392484	374305	407264	278248	372800	514403	335370	442544	457936	263108	387470	382460	382863	526892	422094	527307	318081	488486	416963	524068	718052
O60832	DKC1	Homo sapiens	H/ACA ribonucleoprotein complex subunit DKC1	147039	158821	433601	154218	149497	210892	212201	234670	121860	132321	217497	230160	130568	209007	123065	128669	186967	121951	182911	126313	108337	118786	179793	123383	156319	170870	122732	134218	129382	129707	157558	116322	122895	146077	120499	140179	120126	117002	102573	221232	105821	122929	114497	211160	118875	105331
O60841	EIF5B	Homo sapiens	Eukaryotic translation initiation factor 5B	889203	910224	1.46308e+06	912612	983452	986932	1.01935e+06	1.04348e+06	899181	902099	976798	1.01553e+06	811887	929924	838271	900299	1274259	773782	1.04815e+06	846773	777766	790566	1.00651e+06	832543	884313	871335	782880	840303	818764	818530	1.01985e+06	856148	873592	969879	849968	1.08605e+06	924397	877080	1.02742e+06	1073094	975569	956210	974732	1.08479e+06	932142	847960
O60858	TRIM13	Homo sapiens	E3 ubiquitin-protein ligase TRIM13	23730.5	29003.9	22800	23505	34425.8	23664.5	22820.6	16381.4	21230.2	0	22082.8	0	22338.3	21237.7	23696.5	20962.2	22444.9	26332.9	17260.4	25312.9	9781.99	19982.1	19856.7	17944.6	22263.6	17471.7	21280.5	19073.7	0	22834.6	20172.8	20620.3	21461.3	16415.7	0	22235.9	21802.2	17740.7	22137.8	19129.5	20242.6	0	20309.8	17549.9	15808.6	18724.2
O60861	GAS7	Homo sapiens	Growth arrest-specific protein 7	12589.5	12839.1	19605.1	13845.5	15060.2	15657.7	16187.2	15547.7	15659.8	20448.1	16399.9	22694.1	15989.2	17134.1	14901.2	11912.7	14666.7	10643.9	11632.7	11579	10906.4	10417.4	11207.4	8258.74	10664.5	12375.5	10902.9	12693.2	13143.4	10683.3	12308.1	10755	11766.3	11646.8	10951.6	11549.4	10965.1	11819.5	18869.3	13861.4	8255.96	6898.35	8865.62	9291.22	8759.73	12250.4
O60869	EDF1	Homo sapiens	Endothelial differentiation-related factor 1	1.11135e+06	1.01816e+06	2.40495e+06	1.24076e+06	1.12869e+06	1.22165e+06	1.42376e+06	1.43324e+06	1.17352e+06	1.10899e+06	1.16278e+06	1.47921e+06	1.19147e+06	1128371	1.08979e+06	1.07953e+06	1.18891e+06	986926	1.1937e+06	964783	936159	1.01574e+06	960266	1.01322e+06	1.04719e+06	1.04933e+06	940800	914229	923468	903762	1.0039e+06	951273	1055496	965942	1.29049e+06	895858	830519	800869	1.25036e+06	849566	867652	871666	827054	915351	942882	707869
O60870	KIN	Homo sapiens	DNA/RNA-binding protein KIN17	117651	122345	156011	116827	118421	116437	120850	112397	108171	127624	114370	121397	114385	106370	106175	107343	148771	97026.5	114417	90550	82549.3	98645.8	104798	88302.8	108707	104713	85480.6	96977.3	93611	84848.7	115167	81444.2	90668.4	93141.4	83338.9	85376	68337.2	91319.2	98329.6	110481	89973.6	92870.2	78820.1	99801.4	80708.7	47519.4
O60879	DIAPH2	Homo sapiens	Protein diaphanous homolog 2	32782.8	34865.3	51084.3	34315	37063.6	34285.6	33393.1	36311.5	39440.4	34855.1	35326	45527	33043.6	32828.2	36785.1	36013.8	40279.3	34751.3	34607.7	35381.1	37361.5	34716.9	32826.9	36674.3	37076.3	34430.2	31261.9	33803.7	32025.7	35912.2	36422.5	35785.3	38903.1	35583.5	41629.2	33563.2	32101.2	34843	37853.4	29414.9	35160.4	35451.3	36442.2	34907.3	33690.6	44155.7
O60884	DNAJA2	Homo sapiens	DnaJ homolog subfamily A member 2	1.8456e+06	1.91138e+06	2.32693e+06	1.90705e+06	1.8845e+06	1.93459e+06	1.68487e+06	1.94877e+06	1.76452e+06	1.59505e+06	1.93996e+06	1.78919e+06	1704320	1.67954e+06	1.97225e+06	1.97179e+06	2.06075e+06	1880274	1.99663e+06	1.90959e+06	1.75968e+06	1.82524e+06	1.74713e+06	1741891	1.98233e+06	2.04396e+06	1.70834e+06	1.84801e+06	1650918	2.04391e+06	1.79639e+06	1.84919e+06	2.00485e+06	1.83118e+06	1.77035e+06	2.03595e+06	1.84472e+06	1.99568e+06	2.14034e+06	1.8631e+06	1.87797e+06	2.01346e+06	1.85947e+06	2.01116e+06	1.93432e+06	1785477
O60885	BRD4	Homo sapiens	Bromodomain-containing protein 4	148973	147354	322217	145378	161607	169802	179246	160826	166817	156935	161433	154886	144516	140988	136277	178311	201507	152215	167658	155724	142559	156987	149440	143420	165694	182979	163781	168204	163222	160570	172009	141089	173507	167749	162636	154567	149264	149740	211075	169790	136966	132741	145956	148663	146486	153790
O60888	CUTA	Homo sapiens	Protein CutA	0	0	0	0	0	0	0	0	0	0	0	0	0	0	0	0	0	0	0	0	0	0	0	0	0	0	0	0	0	0	0	0	0	0	0	0	0	0	0	0	0	0	0	0	0	0
O60890	OPHN1	Homo sapiens	Oligophrenin-1	0	0	0	0	0	0	0	0	0	0	0	0	0	0	0	0	0	0	0	0	0	0	0	0	1126.63	0	0	0	0	735.759	0	893.822	0	1370.03	0	0	1432.44	0	0	0	0	0	0	0	0	0
O60906	SMPD2	Homo sapiens	Sphingomyelin phosphodiesterase 2	4687.67	4426.43	0	3479.84	4747.52	3679.24	2377.53	2406.12	4162.24	3944.97	4807.1	0	3868.82	3143.37	3095.7	4793.49	3881.81	5438.93	3426.15	4450.57	6581.72	4647.98	3806.72	4660.62	4734.98	4468.06	4030.99	6269.72	4875.64	5493.2	4535.44	4288.34	5166.39	5296.73	0	4294.83	5653.58	5403.79	2534.65	0	4723.81	4235.42	5395.91	5571.38	3784.89	7355.61
O60907	TBL1X	Homo sapiens	F-box-like/WD repeat-containing protein TBL1X	25955.6	30942.2	35677.4	30075.2	30795	20853	23175.9	24619	19790.1	19821.1	22508.5	28329.7	22056.6	19897.8	24394.6	26220.6	22203.7	28380.9	30037.3	27860.3	26724.9	26973.3	23038.4	21764.9	27462.7	27285	25638.1	31263.9	23430.7	29522	31138	29269.8	32914	29991.5	26632.6	29885.5	30236.2	33806.6	27225.4	31541.4	32546.5	34894.3	32444.5	30391.2	32576.3	29317.8
O60921	HUS1	Homo sapiens	Checkpoint protein HUS1	42995.8	42642.2	35484.2	37734.7	38057.2	41809.8	38181.3	36466.3	42714.7	36798.1	42358.7	25368.6	38562.6	33690.9	38443.2	34247.4	25947.5	43135.9	38149.4	40473.2	33465.8	40189	39983.4	37524	35588.2	32655.6	29300.7	33552.7	31702.4	40831.8	33454	40696.4	40659.6	36056	37298	35572.4	37886.4	35776.6	26113.3	29188.3	38266.3	37326.2	30885.5	35118.6	37581.7	28544.9
O60925	PFDN1	Homo sapiens	Prefoldin subunit 1	34935.9	45670.9	54660.4	46497.4	40621.1	47106.4	44653.6	39960.3	29704.7	37904.2	36518.9	49353.6	35765	40007.9	37782.2	43951.1	33951.4	56585.5	47956.2	42254.8	44799.6	48975.2	34096.4	34400.4	49020.6	53689.8	66891.6	55095.4	65882	44816.5	57626.1	36119.5	47049.4	48673.2	57255.3	48562.9	39696.4	58170.6	59395.5	56700.2	50511.1	48761	58193.5	40824.6	61875.8	53588.5
O60927	PPP1R11	Homo sapiens	E3 ubiquitin-protein ligase PPP1R11	13122.4	37543.4	41959	24256.3	31428.4	31407	66039.2	27057.5	20634.8	0	33353.6	52086	54979.9	47085.7	51055.3	21699.8	29804.1	48313.5	32616.4	45102.5	24172.3	31208.8	23600.9	17005.4	17068.1	31983.8	37901.9	20882.4	84229.7	29551.1	61644.7	23415	27487.8	23066	38901.8	27086.2	24190.5	55136.9	70981	39102.8	39856.3	32167.9	43617.2	26700.4	33724.1	40855.2
O60930	RNASEH1	Homo sapiens	Ribonuclease H1	43819	53161	43910	45397.7	43672.9	52352.8	58807.9	52988.4	36346.3	38904	51541.6	50652.6	38488.6	48027.7	38082.8	26869.3	51345.7	24208.9	45367.2	26749.7	18724.9	25216	41540.3	18484.1	29096.9	42400.5	28226	35443.3	28941.5	26288.9	44096	23297.2	24485.9	31509	26077.6	41829.1	24054.2	31152.4	25797.1	62296.7	31174.2	31890.1	29551.5	55436.3	32590.2	21006.6
O60934	NBN	Homo sapiens	Nibrin	140138	156716	157416	141259	156076	142057	148758	145835	150394	156410	145646	168231	144732	146855	138931	150406	154040	147128	141618	148929	147963	143285	140739	144690	142995	137676	132322	135795	143164	139444	133430	135564	136715	132118	129647	136069	136181	148222	147687	143807	134226	130130	136091	133926	131494	146652
O60936	NOL3	Homo sapiens	Nucleolar protein 3	0	0	0	0	0	0	0	0	0	0	0	0	0	0	0	0	0	0	0	0	0	0	0	0	0	0	0	0	0	0	0	0	0	0	0	0	0	0	0	0	0	0	0	0	0	0
O60941	DTNB	Homo sapiens	Dystrobrevin beta	9377.38	16344.4	0	11006.1	15835.7	14613.2	0	10886	0	0	0	0	0	7389.87	14973.1	19033.8	15005.5	12987.3	11675.9	14303.5	0	12124.1	7470.91	0	14031.5	13913.6	8676.83	13997.2	20273.9	12249	15281.2	0	15381.7	12222	0	11862.5	10159.8	18953.2	15987.2	16463.2	15675.9	0	0	15068.9	14891	12867.4
O60942	RNGTT	Homo sapiens	mRNA-capping enzyme	74553.5	77664.8	25129.2	75219.3	78616.4	72628	65516.9	70977.8	65440.5	72728.6	74724.7	62642.8	69560.3	67439.4	73333.4	70957.6	71754.7	72775.9	69477.4	66736.3	68872.7	71916.1	59965.9	69219.2	73370	72633.5	65183.8	75734.8	59876.2	78752.1	65667.4	55432.3	69171.7	64784.4	60268.4	66405.5	67893.5	74699.9	69384.4	67877.1	59492.4	51828.3	63159.4	65989.9	66777	63939.5
O75027	ABCB7	Homo sapiens	Iron-sulfur clusters transporter ABCB7, mitochondrial	114652	104621	93108.2	108246	114701	106018	94472.2	118265	109562	116451	111688	145060	99112.7	105895	106342	116573	106041	116100	119409	114298	114526	113835	103727	104950	115039	119478	118888	122383	117798	128675	106972	112143	122171	110493	127098	123399	104589	116556	109246	110346	121222	120178	115038	112712	120875	123650
O75030	MITF	Homo sapiens	Microphthalmia-associated transcription factor	12956.4	0	26974.6	17896.7	19068.3	0	0	14483.8	0	0	0	0	0	14257.5	0	0	19416.5	15557.9	0	0	15544.4	16256.2	15115.6	16901.5	20549.4	0	18084.4	18937	0	0	23840.2	0	0	17596.3	16402.3	0	16818.4	0	33105.3	0	17208.5	23137.4	21164.5	13045	22181.1	0
O75037	KIF21B	Homo sapiens	Kinesin-like protein KIF21B	12030.8	18570.3	0	10139.8	0	11111.7	7651.42	10384	9900.77	4578.14	7862.28	0	12602.7	12233.3	12653.4	9791.42	14309.5	13322.4	12700.1	14627.4	9066.23	9363.38	17168.5	21255.3	11312.8	13571	19986	0	9077.86	17012.1	15953.7	23823.9	18271.2	16454.3	14261	11562.6	20500.9	14059.5	9545.83	6400.85	12973.4	12072.5	11427.5	11221.2	12834.4	23501.1
O75044	SRGAP2	Homo sapiens	SLIT-ROBO Rho GTPase-activating protein 2	134127	145364	280507	131261	146444	195159	200799	174891	199519	197692	183104	198320	186690	169313	194602	164159	171477	151690	160607	161734	152380	150645	151361	156671	157977	159861	137204	150542	159337	152943	172670	162963	184579	169016	170273	159312	151374	168411	164021	151422	146544	151588	141231	145002	138564	207006
O75051	PLXNA2	Homo sapiens	Plexin-A2	4279.77	4605.14	8520.1	2359.29	0	6115.14	4845.41	4876.11	0	5555.25	5702.81	0	5103	5734.87	5061.16	3959.97	1405.12	4236.74	3030.4	4301.28	3450.53	4120.07	0	4789.01	4649.67	0	2003.46	2242.52	0	1195.96	1743.04	0	0	2514.62	0	3114.14	4128.48	0	3259.3	0	4868.36	6529.53	4905.33	4915.73	4216.83	3295.8
O75052	NOS1AP	Homo sapiens	Carboxyl-terminal PDZ ligand of neuronal nitric oxide synthase protein	13628.7	16217.8	11204.9	16410.1	20943.7	31878.6	28686.7	28226.5	27698.8	41223.6	29217.6	24286.1	24927.7	24181.6	28300.7	21109.5	20735.9	21406.4	20566.4	21159	20493.2	19660.8	16713	20275	23378.3	25779.9	22783	22287.4	28542.2	22035.2	23709.8	24409.8	27983.4	25607.2	23528.6	22690.8	22019	24327.7	18474.8	21326	22085.8	17803.7	18639.8	20560.7	19539.3	19472.8
O75054	IGSF3	Homo sapiens	Immunoglobulin superfamily member 3	14885	14448.7	31754	14658.7	15874.9	10589.8	12214	12024.8	12843.4	14908.7	10831.6	16789	11674.6	12003.4	13260.2	14856.2	11540.8	16135.6	16194.5	14604.4	11588	15251.9	9747.84	17080.3	13489.5	15692.9	17506.8	18606.2	21291.2	16857.1	14200.3	19028.4	15987.2	14440.1	19475.4	13421.9	15283	18144	17633.1	11226.5	11759.9	12136.6	11202.6	12219.4	13527.3	15773.1
O75061	DNAJC6	Homo sapiens	Putative tyrosine-protein phosphatase auxilin	35095.1	38554.1	27093.1	35219	38966.6	42383.4	42537.4	37930.8	37917.8	48334.2	38937.6	40428.8	38511.7	34423.1	40645.4	42672.4	40199.3	40552.6	38560.1	42232.9	40881.8	36059.3	31329.2	29840.2	44332.1	45786.7	35735.4	45805.5	40046.1	42583.8	44461.2	38721.1	43225.6	40699.4	42991.3	33197.4	35462	39049.9	36765.9	35718	59380	52401.7	58807.4	56824	57550.9	52286.8
O75063	FAM20B	Homo sapiens	Glycosaminoglycan xylosylkinase	81970.6	84154.1	73941.4	87848.7	87546.7	111434	102403	113342	96655.1	119741	91800.4	170341	90544.9	90311.8	105563	107062	85066.9	98067.1	102233	96131.3	85136.6	90460.8	85054.1	91840.7	99775	96480.5	86506	93580.2	95891.2	93350.9	90825.2	78586.1	99260.9	90281.7	104087	82884.5	79665	82200.4	82852.2	85949.1	84478	78797.3	89165	91360.8	93046	89502.8
O75064	DENND4B	Homo sapiens	DENN domain-containing protein 4B	27814.7	33192.4	0	34915.4	38127.6	38662.1	39699.5	42372.9	42254.8	33391.1	34893.1	42577.2	31014.2	38198.7	36410.2	39853.5	40161.5	36988.4	39002	34983.7	34823.4	35763.1	34985.7	38583.2	36479.3	38715.6	34299.9	38056	47826.5	40885.3	38694	41351.5	41132.3	42414.9	41927.5	40007	37104.8	39402.6	33881.1	40495.5	39059.5	33664.5	34985.3	35339	33361.1	47522.5
O75072	FKTN	Homo sapiens	Ribitol-5-phosphate transferase FKTN	0	0	0	0	0	0	0	0	0	0	14792	0	0	0	0	0	12006.2	0	0	10176.9	16176.3	11908.2	18354.8	0	0	0	18411.2	12604.3	0	0	5999.29	0	13780.9	13593.2	0	17092.3	16563.5	0	0	0	9375.71	0	0	0	0	0
O75083	WDR1	Homo sapiens	WD repeat-containing protein 1	2.73485e+06	2.8192e+06	1.98126e+06	2958534	2843217	3.33971e+06	3107485	3.50334e+06	3.11088e+06	2.98353e+06	3.0562e+06	2.96194e+06	2.97975e+06	2.99216e+06	3.24017e+06	2.91776e+06	2520343	2880984	3.03112e+06	2.94215e+06	2.61168e+06	2.87836e+06	2.6836e+06	2674449	3.00693e+06	2.82207e+06	2.56363e+06	2827044	2304601	2.89249e+06	2.73761e+06	2771675	3057117	2.81236e+06	2.88663e+06	3.08309e+06	2936575	3.03864e+06	2647214	2.76018e+06	3.06417e+06	2778787	2.95475e+06	2.89644e+06	3144570	2.77719e+06
O75084	FZD7	Homo sapiens	Frizzled-7	10958.3	10584.7	0	13844.2	11969.8	14000	7356.42	13982.1	7714.73	0	17253.8	0	11376.9	13943.5	17492.6	9822.96	4090.57	20136.5	17740.1	16316.1	18006.3	12325.3	16995.9	8951.92	6863.03	11524.1	8149.66	7057.33	11353.1	14409.9	18196.9	23132.2	23685	16790.6	16662.7	17219.9	17490.9	18618.1	10316.2	5149.76	15257.5	10630	13882.1	10546.2	13503.2	22324.5
O75093	SLIT1	Homo sapiens	Slit homolog 1 protein	0	0	0	0	0	0	0	0	0	0	0	0	0	0	0	0	0	0	0	0	0	0	0	0	0	0	0	0	0	0	0	0	0	0	0	0	0	0	0	0	0	0	0	0	0	0
O75110	ATP9A	Homo sapiens	Probable phospholipid-transporting ATPase IIA	30024.2	40261.5	0	31650.8	36490.6	48668.1	36012.3	42407.1	47457	53329.5	47692.4	0	33758	47991.9	45112	41209.7	27174.2	27841.6	39094.9	22874.6	14123.7	33501.4	27320.9	26538.9	32393.3	0	24456	32922.2	0	36791.6	25840.5	16300	26158.8	27150.1	0	29564.3	23791.5	34274.3	32631.8	30213.1	26201.1	27244.3	30148.3	30177.2	31916	42380
O75113	N4BP1	Homo sapiens	NEDD4-binding protein 1	35098.5	40192	32115.2	35827.1	40089.8	41322.1	40103.4	34624.1	37178	47122.9	40846.8	49219.1	40787.3	36259.5	38950.6	38948.6	38028.4	41957.1	37004.9	41884.9	41748.3	39640	36659.6	39293.3	39966.9	42177.4	42034	46340.6	50426	43858.8	41143.7	44003.6	46971.5	42488	48307.6	37815.1	37360.4	41184.7	33496.3	37056.9	35833	39036.2	36236	36603.7	34538.9	44045
O75116	ROCK2	Homo sapiens	Rho-associated protein kinase 2	491187	495213	563828	509105	517567	401914	400599	399702	382604	442205	391045	449003	390257	389456	402335	514748	536034	503208	510442	500413	503905	488321	477324	471707	515812	516229	493562	533738	509386	513497	479301	487977	500639	489131	486760	501592	507829	533242	596385	539932	477905	463426	488022	484505	513998	440708
O75122	CLASP2	Homo sapiens	CLIP-associating protein 2	94057.1	98287.1	79870.5	94841.9	98380.6	106970	106129	99501.2	117088	111726	106272	105645	100154	101296	106510	107013	108420	106449	97174.2	104332	98224.3	101818	94841	94679.4	106376	103116	94257.2	101760	96621	97993.8	103629	102865	117407	107463	106725	100335	100246	98659.5	100157	92378.3	90394.9	89897.1	93184.9	80606.7	84515.8	105238
O75127	PTCD1	Homo sapiens	Pentatricopeptide repeat-containing protein 1, mitochondrial	57180.9	58219.5	57575.6	54584.4	55627.8	59457.6	57490.8	62443.9	62899.1	62240.6	64465	79167.8	52037.1	60395.5	51923.6	58168.6	62425.7	52926.9	63780.4	54621.7	54951.8	54739.7	62204.3	56900.2	60327.6	69441.5	59383.2	64506.4	66123.2	61252.1	69507.8	63567.7	61615.7	64119.3	62066.2	64531.5	54887.9	59337	54377.1	70799.5	56872.8	60780.7	54929.1	70672.7	57008.1	44845.2
O75128	COBL	Homo sapiens	Protein cordon-bleu	0	0	0	0	0	0	0	0	0	0	0	0	0	0	0	0	0	0	0	0	0	0	0	0	0	0	0	0	0	0	0	0	0	0	0	0	0	0	0	0	0	0	0	0	0	0
O75131	CPNE3	Homo sapiens	Copine-3	651453	667278	298812	689673	620137	628656	638916	717140	621103	627723	637456	599838	604743	638125	673876	659609	590105	722148	770319	713024	666223	685082	644274	661302	689517	672543	611850	711567	531286	742489	717398	711576	762925	717969	721669	691099	674777	690163	623182	580911	681326	615117	653225	618357	703714	627817
O75143	ATG13	Homo sapiens	Autophagy-related protein 13	70058.4	76144.1	83103.6	67038.9	74474.6	76874.7	76077.6	71290.7	78718.5	73425.2	74973.7	59020.7	76366.7	69956.3	73245.8	70223.2	62284.5	76638.1	61727.4	70606.7	59832.7	72334.9	57307.8	63351.5	71122.4	72548.9	71160.4	74485.6	60321.4	75570	76946.3	62849	78810	77213	64048.8	65720.9	70634.2	80247.2	82106.1	69845	74901.7	63366	76097.1	71718	73447.7	74099
O75145	PPFIA3	Homo sapiens	Liprin-alpha-3	0	1975.09	0	0	0	0	0	2539.94	0	0	0	0	0	0	0	0	0	2106.94	0	1828.5	0	0	0	0	1336.16	0	0	3446.83	0	0	0	0	0	2207.12	0	0	3117.83	0	0	3179.18	2774.12	3421.71	2936.54	0	2842.37	4201.25
O75146	HIP1R	Homo sapiens	Huntingtin-interacting protein 1-related protein	66075.9	60479.8	72519.9	63473.2	66341.8	71303.9	67243.9	67884.5	74399.1	77848.6	67640.9	76164.3	65524.5	65320.9	64763.2	73240.4	71718.9	68135.9	69324.7	70847.7	68799.8	69460.5	66298.5	72659.5	72122.9	67568.7	67993.2	66690.1	67347.3	63864.7	70654.7	68327.3	69479.4	72990.8	68607.3	67279.1	65523.6	63866.6	61815.1	65626.9	69986.9	68378.7	69572	68511.8	66278.4	75269.9
O75147	OBSL1	Homo sapiens	Obscurin-like protein 1	80312.1	82594.1	113311	92136.2	86972.6	70672.6	72661.7	73031.5	80458.8	85095.4	94497.2	109557	88982.5	88375.2	92861.6	81819.1	70465.4	74848.1	79084.9	81436.7	84022	77715.7	77130	76635	79099.4	78098.4	79636	84760.9	85754.2	86869.1	75432	79405.7	80148	76988	89883.3	72683.6	64988	72028.6	69218.6	68035	39488.3	45652.1	35965.8	40819.6	43781.6	59641.7
O75150	RNF40	Homo sapiens	E3 ubiquitin-protein ligase BRE1B	300008	307134	514679	307573	330856	293104	293481	297696	281258	325312	288352	343533	278415	286464	286719	313038	370585	300841	325500	307263	306142	295449	297673	296266	319004	301211	300765	312826	308460	297977	283460	271252	266268	277185	278556	268010	270396	278173	336743	287083	263889	250069	268546	269702	276031	181384
O75151	PHF2	Homo sapiens	Lysine-specific demethylase PHF2	32327	26930.4	0	35633.2	33033.7	27386.3	32217.7	32940.1	0	33181.5	31126.1	35099.8	28998.3	31769.9	32467.4	29436.3	39034.9	30745.9	36033.2	31434.5	25731.1	29484.2	28226.9	30840.2	34166.9	35271.7	32735.2	39166.2	38494.2	29858.4	27149.7	35187.2	37262.1	35012.7	37556.7	34059.8	37900.9	37128.8	38137.1	27511.2	37985.6	29525.9	36029.5	35570.4	30696.7	32696
O75152	ZC3H11A	Homo sapiens	Zinc finger CCCH domain-containing protein 11A	332865	337358	590821	326318	334775	395693	426119	432156	381522	398792	422611	481473	371340	409109	360594	339043	416349	317832	400300	335204	325176	286331	390852	336618	354775	354276	314755	342623	374631	347342	371960	310828	306947	342017	293052	336512	308255	306855	350091	401350	255491	267874	265669	318822	280475	253261
O75153	CLUH	Homo sapiens	Clustered mitochondria protein homolog	944966	937078	897986	976668	956023	828864	800955	874812	831150	894219	817785	847783	835595	788728	825117	866544	751181	872983	888226	859145	852965	854949	829070	872468	869623	806990	779325	844622	845500	884845	745739	801822	809412	766518	849110	767893	777996	777869	772117	720316	718490	725751	730613	738237	792121	489622
O75157	TSC22D2	Homo sapiens	TSC22 domain family protein 2	4909.56	4359.4	7347.69	4386.37	5466.53	4793.47	8626.17	4505.54	0	5241.87	0	0	7303.89	6378.53	8808.66	6218.1	7575.52	10698.5	6628.81	7705.98	8204.32	10109.5	6362.24	7494.9	6366.51	6303.66	9031.58	3868.83	12210.3	6088.35	9630.97	6782.56	6772.33	5835.66	6369.41	6130.45	7021.58	11820.2	10770.9	6298.95	9666.29	11780.3	11022.7	8735.98	10849.6	6755.93
O75161	NPHP4	Homo sapiens	Nephrocystin-4	3406.39	2172.17	0	5500.73	5083.91	6226.28	4626.28	6220.36	2550.87	0	5411.26	0	3558.3	3137.95	0	5768.79	6429.1	5518.13	7108.96	3918.99	3223.66	6118.86	3042.22	0	5503.09	5068.45	4715.39	6727.31	0	4714.47	5567.42	2597.18	4958.64	4088.33	1999.37	6066.96	4014.51	3554.89	3415.98	5461.94	2747.08	1891.69	3727.47	5395.89	5086.27	5245.92
O75164	KDM4A	Homo sapiens	Lysine-specific demethylase 4A	161605	165968	226992	186952	147552	134217	151192	150854	160297	161827	156140	177817	144154	133208	161289	153053	156914	152527	172830	168328	161786	149096	164804	154963	171232	165125	145270	166149	143751	155726	143166	165096	160165	125870	186382	197560	186495	213272	183506	203541	163223	177476	179649	186379	193736	130348
O75165	DNAJC13	Homo sapiens	DnaJ homolog subfamily C member 13	123864	119552	38283.2	122339	125925	130494	125347	138564	134877	146733	138107	166032	130371	128028	131093	142578	122157	135534	140104	135513	132848	131549	132278	129112	143974	143887	130374	130774	138293	132616	140688	137024	150276	160366	142804	131624	126667	124256	113706	129818	117294	108240	109636	110303	104903	149425
O75167	PHACTR2	Homo sapiens	Phosphatase and actin regulator 2	7254.42	0	0	8565.68	0	0	8496.65	0	0	0	0	0	0	0	0	0	16098.2	0	13940.6	0	0	10577.7	10384.7	0	11000.1	11453	18546.4	0	0	8732.03	16566.7	49794.9	0	0	13914.5	0	7697.55	12147.2	0	9756.29	0	0	0	0	0	13986.8
O75170	PPP6R2	Homo sapiens	Serine/threonine-protein phosphatase 6 regulatory subunit 2	7879.65	6991.71	0	7906.49	10912.5	6284.49	9613.32	8055.42	12901	11170.3	11031.9	0	9473.53	10135.1	9199.53	8396.35	6808.08	10345.9	8662.61	7759.59	9418.29	7821.33	9606.49	6335.05	12279.2	8404.93	8864.57	9978.65	9863.91	8039.07	7706.72	11670.8	11382.6	9162.83	12585.9	9199.28	7791.78	11047	9878.72	3617.64	11204.5	8335.34	10842.7	6613.89	7756.27	17398.4
O75175	CNOT3	Homo sapiens	CCR4-NOT transcription complex subunit 3	141182	153517	200086	148409	171467	161659	177920	164076	145492	178667	150617	190178	159816	159286	166593	158702	187797	168870	163566	160853	108187	155396	138319	113762	171717	170291	146439	173986	132510	167153	173936	127488	156234	171807	95731.3	138039	138636	153216	188110	156342	159388	106170	152217	142463	156360	153917
O75179	ANKRD17	Homo sapiens	Ankyrin repeat domain-containing protein 17	200501	212304	259457	206164	216620	215964	211186	208793	208684	213674	207588	199794	216843	194873	218861	214848	237574	218595	215272	216484	224379	200091	208331	222500	219148	218197	208995	222763	243959	224242	212016	213850	217568	222336	225274	207021	205060	218639	189223	210959	197320	202497	196826	198679	201390	190171
O75182	SIN3B	Homo sapiens	Paired amphipathic helix protein Sin3b	46551.2	46725.5	41746.9	45204.7	47115.9	51829.8	48397.8	47908.9	51565.1	52780.4	50135.1	58279.4	47666.3	47486.8	44085.6	51778.7	53268.2	49360.1	48752.7	49390.5	51883.1	47705.2	49364.5	47733.1	54084.2	50424.1	49801.5	51620	54293.5	47254.4	50169.9	49818.2	47918.2	51029.5	53245.8	47204.2	48345.7	47280.2	49944.1	49462.3	47980.8	49859.1	47006.9	51347.3	45960.4	44523.6
O75190	DNAJB6	Homo sapiens	DnaJ homolog subfamily B member 6	105815	110089	118360	105273	92248	104738	94721.2	100397	103316	95706.6	102458	52197.6	96821.5	91446.8	90428.8	99236.5	84916.4	100327	103610	100557	92162.1	103005	100923	98106.4	104601	81787.9	71619.3	89170.5	79206	91011.5	78277.6	73951.2	89555.3	88098.4	68622	71764.3	76211.5	78388.1	69263.1	79094.7	66378.4	78847.9	70023.6	84766.8	78500.9	55127.5
O75191	XYLB	Homo sapiens	Xylulose kinase	42947.9	46071.5	22044.3	40213.7	43588.4	39898.2	41633.6	40447.1	32218	43397.8	31853.6	30086.3	39921.7	31220.5	34577.8	43748.8	37026.5	50063.2	46086.5	49600.6	46643.5	45936.3	47554.2	44715.1	50283.8	41507.4	42041.3	44570.8	41789.8	43414.7	49898.1	48896.9	49182.7	49094	54174	37737.9	44325.8	41260	32978.9	39731	57029	51374.2	51986.1	50954.5	48289.3	49793.6
O75208	COQ9	Homo sapiens	Ubiquinone biosynthesis protein COQ9, mitochondrial	15424.3	16740.9	21616.8	14958.3	15058.4	19401	24461	11428.1	16264.1	19342.9	14531.7	0	23747	19675.5	23400.2	23659.4	15620.3	35913.6	23722.5	28413.6	19995.9	31130.1	23778.6	24590.5	27966.5	26932	26827.5	25785.4	26915.3	34359.3	35410.1	27384.5	33814.4	34658.6	26379.8	29597.6	26515.1	40487.5	24446.9	34350.4	32974.9	21964	29249.3	22305.3	25410.1	58274.7
O75223	GGCT	Homo sapiens	Gamma-glutamylcyclotransferase	758582	870339	854208	814885	894625	840453	872490	804978	809216	946340	807033	770976	824700	791179	910989	850712	712553	790867	773191	805085	739973	748030	686574	638393	834806	767285	665087	775022	673587	785500	799052	718881	792749	731356	595151	728095	765104	850608	775685	783756	964025	752739	957194	824116	943195	767450
O75251	NDUFS7	Homo sapiens	NADH dehydrogenase [ubiquinone] iron-sulfur protein 7, mitochondrial	171389	243388	130265	197133	244192	245846	227884	259612	176659	267278	234449	179075	189493	185494	257314	265505	284309	263130	278446	281604	130885	234977	172269	150797	310140	260371	206032	305360	84126.9	326026	254326	163435	255837	225717	107342	205030	212674	321516	316469	284944	262321	149232	278047	211393	279073	235353
O75290	ZNF780A	Homo sapiens	Zinc finger protein 780A	0	0	0	3704.74	0	0	0	0	0	0	3138.36	0	2789.13	3909.61	0	0	2884.01	3632.03	0	0	0	0	0	0	3805.79	0	0	0	0	0	0	0	0	0	4369.95	0	0	970.04	3351.8	0	0	3149.88	0	0	4494.62	2661.11
O75293	GADD45B	Homo sapiens	Growth arrest and DNA damage-inducible protein GADD45 beta	0	0	0	0	0	0	0	0	0	0	0	0	0	0	0	0	0	0	0	0	0	0	0	0	0	0	0	0	0	0	0	0	0	0	0	0	0	0	0	0	12149.6	9136.36	14726.1	11278	10043.1	0
O75298	RTN2	Homo sapiens	Reticulon-2	0	0	0	0	0	0	0	0	0	0	0	0	0	0	0	0	0	0	17858.4	12257.4	0	0	0	0	20946	0	0	0	0	0	0	0	0	0	19144.1	15188.2	0	0	0	0	0	0	13823.2	0	0	17108.9
O75306	NDUFS2	Homo sapiens	NADH dehydrogenase [ubiquinone] iron-sulfur protein 2, mitochondrial	421858	447724	359521	445787	471925	490358	452902	525475	457213	500638	478790	533663	452724	441208	470654	538360	491752	523643	557455	511086	438468	486502	445338	401104	544050	547430	512786	551396	488992	533370	498293	436122	535513	515467	470687	526001	498639	544260	522074	523366	532567	419732	500378	477987	520587	591372
O75312	ZPR1	Homo sapiens	Zinc finger protein ZPR1	55549.9	72923.6	104550	56832.4	63019.3	55353.4	65895.7	50437.9	61432	48926.4	48138.1	54098.3	63063.8	61296.9	71516.8	50527.9	39902.2	78177.1	56360.7	63228.6	71124.5	69647.8	59038.4	63176.8	59958.1	51645.4	61308.2	57467.4	73209.4	59675.1	72259.2	58233.6	54501.8	55039.9	56625.3	64262.4	57811.6	87936.2	71015.8	74094.6	73751.8	68618.1	83915.7	67869.9	71977.9	67405
O75317	USP12	Homo sapiens	Ubiquitin carboxyl-terminal hydrolase 12	6825.45	7334.82	0	8022.72	7919.17	6561.12	5174.45	0	6713.46	13749.5	5701.17	0	6788.78	0	8071.25	7980.19	7446.86	8710.67	6228.94	8038.97	4960.25	8652.05	8121.26	9920.95	8253.8	6745.66	6879.17	7327.01	12412.7	7003.66	5048.96	7176.8	7443.02	7315.3	0	5576.72	6428.49	5898.16	5518.76	8268.87	6040.88	0	5368.31	7090.54	6920.82	5779.85
O75319	DUSP11	Homo sapiens	RNA/RNP complex-1-interacting phosphatase	43292.3	43133.3	29251.7	43883	43873.7	41223.4	43411.4	47737.8	45921.8	48016.3	43234.6	38026.2	38990.6	48887.2	44898.6	47136.3	50434.6	40256.4	47175.7	42264	42204.6	38759.8	42430.9	42237.7	42302.8	45373.9	44715.3	40204	44091.9	42283.9	38301.2	40990	37098.8	39967.9	41701.2	41267	40851.5	38919.7	38602.8	43159.5	33384.7	36311.7	33560.5	36666.8	37278.4	26802.2
O75323	NIPSNAP2	Homo sapiens	Protein NipSnap homolog 2	154251	200460	93286.5	172378	162598	172373	157809	174499	149844	152601	181738	189779	165364	184373	220537	183438	157193	201134	194934	195245	187776	184255	176614	191713	178809	208433	160883	194410	162424	224413	187411	183609	231396	188088	212335	215574	189966	225133	178910	157494	217314	172448	187668	184344	195935	262255
O75330	HMMR	Homo sapiens	Hyaluronan mediated motility receptor	68711.3	65100.5	130082	67537.9	71078.1	65920.7	70626	66253.7	68051.5	78157.6	68078.8	79162.3	63659.3	67785.8	65961.6	60142.6	67287.2	53710.6	55476.5	51232.1	58684	55312.6	58339.8	57476.1	60477.2	40644.2	45308.8	43495	47623.4	40875.8	43002.8	41092.2	40626.3	41028.9	44639	40264.5	38036.8	36893.9	49089	40952.3	33572.3	34602.4	36163.2	33673.4	37123.9	16617
O75340	PDCD6	Homo sapiens	Programmed cell death protein 6	524929	670119	425459	575945	647775	650283	654446	609100	538336	77867.4	562539	212365	598979	595161	644414	650277	559207	784707	756440	718529	276663	790081	555994	388260	754870	770678	583660	749602	213495	697520	847808	455546	731385	765848	223258	624693	584978	761056	565976	827734	703212	423363	709490	755126	778867	652142
O75347	TBCA	Homo sapiens	Tubulin-specific chaperone A	929199	1.15125e+06	2.31578e+06	845473	1.00642e+06	1.26047e+06	1.01821e+06	926667	829899	1.14698e+06	938176	965116	711218	1.16046e+06	841726	1.13099e+06	1.6703e+06	1.24492e+06	923029	1.26729e+06	1.30578e+06	1.50129e+06	996099	1.33698e+06	898680	903654	1.0025e+06	862562	986030	1.00569e+06	967959	1115644	1.02804e+06	1.18905e+06	1.19177e+06	879477	1.16126e+06	993002	1.64663e+06	825026	1.53682e+06	1.46458e+06	1692305	1.16186e+06	1.81706e+06	1.05293e+06
O75348	ATP6V1G1	Homo sapiens	V-type proton ATPase subunit G 1	217051	223245	375288	222120	196806	206294	245983	218583	195428	151883	189260	159451	205603	181245	224610	185795	177406	197093	175046	211619	215184	183107	184983	195118	134267	186311	159972	155032	140861	209420	197757	237466	237004	193350	222658	200686	211249	223343	225377	149682	260211	240538	242996	184877	222648	229566
O75351	VPS4B	Homo sapiens	Vacuolar protein sorting-associated protein 4B	402909	408029	619549	398687	380658	425844	501454	442792	343789	404826	383888	394945	457249	437634	436127	413345	403625	436236	474317	443296	415269	442097	408190	404383	397232	424905	422107	422206	434123	409549	435321	398864	417570	425337	469701	435944	418897	432572	437803	400825	495031	490899	552139	460125	554865	378048
O75352	MPDU1	Homo sapiens	Mannose-P-dolichol utilization defect 1 protein	1.47987e+06	1.42039e+06	1.51173e+06	1.24382e+06	1.12986e+06	1.3118e+06	1.27706e+06	1.3161e+06	1.44266e+06	1.7585e+06	1.53843e+06	1.82637e+06	1.39776e+06	1.17104e+06	1.3885e+06	1.22386e+06	1.02168e+06	1.18829e+06	1.08274e+06	1.24795e+06	1.28278e+06	1.23746e+06	1.32213e+06	1.3569e+06	1.21825e+06	1088752	1.15214e+06	1168049	1.45974e+06	1.34869e+06	1.16142e+06	1.25363e+06	1.30165e+06	1.25739e+06	1.30028e+06	1.17e+06	1.30337e+06	1.18737e+06	978592	1.00026e+06	1.20659e+06	1.50514e+06	1.09609e+06	1.30618e+06	939766	1111958
O75354	ENTPD6	Homo sapiens	Ectonucleoside triphosphate diphosphohydrolase 6	28440.9	0	0	50409.3	23312.3	0	0	27427.5	0	0	0	43361	17146	0	32317.3	0	22671.5	19277.3	30108.5	0	0	0	0	0	20977.7	0	0	23302.2	0	25648.7	15154.2	25811.4	17467.2	0	39644.9	0	20122	0	0	26466.7	11181.8	0	0	0	44717.2	0
O75356	ENTPD5	Homo sapiens	Nucleoside diphosphate phosphatase ENTPD5	0	0	3806.4	0	0	3816.25	0	0	0	0	0	0	0	4041.55	0	0	0	0	0	0	0	0	0	0	4936.88	0	0	0	0	0	3581.41	0	0	4364.81	0	0	0	0	0	0	0	0	0	5476.9	4069.17	5339.45
O75362	ZNF217	Homo sapiens	Zinc finger protein 217	63515.1	67244.3	91074.9	65146.6	71517.3	71310.5	67189.9	68936.9	73816	76411.1	70371.6	71927.5	69664.1	67121.1	68058	70175.7	79695.8	62743.7	66267.5	65959.3	65744.2	64419.7	65938	64925.3	68583	65930.5	60428.9	69272.5	65231.6	65619.8	62173.8	59107.3	61823	60117.7	58199.9	57813.6	56330.6	62528	66272.4	65093	43455	43588	44223.5	44580.6	46375.1	39210.1
O75367	MACROH2A1	Homo sapiens	Core histone macro-H2A.1	3.11265e+06	3.01678e+06	1.35353e+06	2.941e+06	2.87675e+06	2704095	2.76342e+06	2.93075e+06	3.14673e+06	2.48006e+06	3.15889e+06	3.51343e+06	2.80587e+06	2.71867e+06	2.82835e+06	1.99362e+06	1.73343e+06	1856907	1.87797e+06	1.77919e+06	1.67387e+06	2.13717e+06	1658651	1.61445e+06	1.95585e+06	1.75725e+06	1.65205e+06	1.62436e+06	1.70021e+06	1.47288e+06	1.48455e+06	1.43278e+06	1707078	1.38032e+06	1.40832e+06	1844137	1.55412e+06	1.93898e+06	1.78487e+06	2.24284e+06	3.32253e+06	3.02719e+06	2584413	3.1733e+06	2868062	1.44492e+06
O75368	SH3BGRL	Homo sapiens	Adapter SH3BGRL	19397.3	28259.1	59017.8	14204.4	24856.8	28036.5	29740.2	19399.2	20627.6	27711.5	26689.7	42463.5	20970.1	33923.2	30798.5	22870.4	37978.2	49843.6	18491.4	29149.8	28951.3	39124.4	20188.3	28137.9	25808.5	29357.6	44588.1	24100.1	49109.1	23988.2	37801	20745.8	26420.8	23408.2	23845.9	29063.2	31281.5	48144.1	36039.6	32006.4	32040	35138.8	40774.8	27047	30656.1	44689.8
O75369	FLNB	Homo sapiens	Filamin-B	2384761	2483742	2.66935e+06	2387392	2.38067e+06	2.49956e+06	2453124	2.43253e+06	2.26694e+06	2.22946e+06	2158435	2.15413e+06	2.09538e+06	2135572	2.15089e+06	2.60867e+06	2.41108e+06	2.62294e+06	2.71747e+06	2.67656e+06	2.50204e+06	2504905	2.50928e+06	2520164	2558236	2.36812e+06	2.2394e+06	2386300	2.18533e+06	2498611	2.50771e+06	2463080	2.66646e+06	2.5644e+06	2498132	2.64175e+06	2.57993e+06	2.69798e+06	2.79768e+06	2420167	3.39213e+06	3.17103e+06	3.50894e+06	3.3288e+06	3562781	2.38298e+06
O75376	NCOR1	Homo sapiens	Nuclear receptor corepressor 1	51120.5	53382.4	106080	48593.9	54618.8	51503.3	53765.9	47665.1	50527.3	52139.4	49258.5	53431.2	50036.4	47893.6	49338.5	56351.7	64682.8	53868.3	53549.8	53760.3	52323.1	51591	54157.2	51490.2	54460.5	52295.7	52029.8	51553.3	52083.5	51641.5	53911.8	50513.6	53745.4	53298.7	50987	52493.4	49676.2	55940.8	59062.7	53248.8	45025.9	46572.6	45309.2	44319.6	44111.9	56609.4
O75379	VAMP4	Homo sapiens	Vesicle-associated membrane protein 4	7597.14	8773.58	0	0	6988.78	9373.59	7203.92	0	0	0	8491.58	0	3817.72	0	6401.35	10366.5	14508.8	10682.1	8671.55	8930.55	0	9834.72	8246.46	0	8431.72	11435.5	9203.88	7877.84	0	9245.35	10089.3	9927.43	11674.7	12230.6	0	11882.1	9610.09	10850.6	14648.9	9731.07	9362.9	12516.4	11562.7	9613.99	10362.4	18444.3
O75380	NDUFS6	Homo sapiens	NADH dehydrogenase [ubiquinone] iron-sulfur protein 6, mitochondrial	51249.7	66297	93002.9	48040.8	27286.7	68600.5	97301.9	57970.4	37851.8	42935.9	60611.6	36792.6	70832.8	83741.9	62372	65988.9	71191.9	95696.7	100713	104655	85195.4	103434	68936.1	82243.2	38121.9	66937.8	61592.7	37808.2	96325.8	81441.1	71386.2	54479.5	39405.6	53962.1	60582.2	88030.3	95004.5	92890.5	83931.6	78656.7	27999.7	37089.5	30072.1	28331.1	37799.6	116112
O75381	PEX14	Homo sapiens	Peroxisomal membrane protein PEX14	15243.7	24384.5	47547	12791.4	23789.1	21192.8	21818.2	15576	16596.2	19807.4	16391.2	16447.7	19570.1	19851.5	19504.3	23268.6	36342.2	29986.7	20377.2	32222.7	28787.8	36430.9	19531.7	27663.2	20911.8	18417.1	25958	20289.3	28852.4	23764.9	25092.3	20192.1	18316.7	24312.6	21389.7	19071.1	25288.2	28100.1	37817.5	22597.9	36836.7	36295.6	45850.1	29203.3	43125.2	32847.9
O75382	TRIM3	Homo sapiens	Tripartite motif-containing protein 3	30493.5	27927.5	19526.3	27404	24276.1	29649.5	23663.8	28506.3	28338.6	26259.7	28831.8	36164.1	29274.9	30729.4	25091.2	27877.7	29003.9	27409.6	30926.7	25293.5	30457.3	29203.3	28761.3	28202.7	31679.7	29171.9	28411.9	28158.4	28034.4	22695.9	28957.1	24853.3	26385.6	28997.3	31250.7	31410.8	27187.6	23249.5	32122.4	28551.1	24529.9	27809.7	27422.8	28994.5	30265.8	28916.2
O75385	ULK1	Homo sapiens	Serine/threonine-protein kinase ULK1	65913.7	73276.1	0	59549	64312.5	60775.7	57397.7	61639.8	63657.2	57886.4	69751.6	82928.1	48311.3	57283.8	58904.2	71592.2	71025.6	70135	54558.1	66564.5	65624	57400.7	63823.4	67652.4	71194.1	69211.7	71502	82330.6	78402.5	66033.2	67292.5	52853.2	69322.8	73609.9	55048.5	71386.9	57790.5	67636.9	86938.2	76456.6	76591.1	59681	80063.6	55077.5	68384.4	88825.4
O75386	TULP3	Homo sapiens	Tubby-related protein 3	33304.9	36569.6	0	34074.2	40921	39074	33662.4	0	38138.4	0	37264.7	44361.8	39882	41686.9	41784.5	33353.5	32035.8	37860.8	35377.1	41114.3	40051.9	37716.2	39383.3	0	30473.8	42301.5	50889	41630.8	52325.9	30484	32983.5	38381.9	0	41675.2	43482.4	41069.3	39517.7	43207.6	0	35747.8	28092.1	38099	0	30478.3	0	34375.6
O75390	CS	Homo sapiens	Citrate synthase, mitochondrial	4.79593e+06	5111767	1.51884e+06	4704579	5182937	4721791	4.25381e+06	4812638	4405859	4224792	4.67384e+06	4347945	4354284	4138910	4.37943e+06	5.27889e+06	4.39881e+06	5094048	4910957	5.19598e+06	4547700	4887397	4479059	4340890	5.29706e+06	5028462	4.34989e+06	5.34015e+06	4.40357e+06	5301781	4.74008e+06	4229904	5032444	4801949	3899525	4270406	4437208	4.84577e+06	4716810	4727393	4.91556e+06	4.1447e+06	4785897	4721566	4.5812e+06	4.44566e+06
O75391	SPAG7	Homo sapiens	Sperm-associated antigen 7	143633	162441	320128	158062	170077	209710	253827	217651	189823	202179	198677	183765	172477	189873	184721	187388	220530	180687	178901	181531	175257	169640	169052	152487	165079	180204	151967	154852	138990	166462	211761	177746	195254	189028	176819	132200	125082	140303	199247	134456	119751	103956	125495	121518	129030	133810
O75394	MRPL33	Homo sapiens	Large ribosomal subunit protein bL33m	60983.3	45216	46150.7	57282.9	49243.4	54342.9	60270.7	65625.1	61806.1	59567.2	60833.3	65454	57145.4	57105.2	60161	50142.9	52708.1	45139.4	52391.8	43762.9	55237.7	49768.1	62378.8	52095.7	48873.1	57307.1	50653.7	48807.4	70058.9	60455.4	49673.1	54270.4	57580.5	55239.7	49336.4	61412.7	55680.1	52282.1	44064.8	54194.1	45846.4	56115.3	52051.8	58501.5	54933.9	56214.5
O75396	SEC22B	Homo sapiens	Vesicle-trafficking protein SEC22b	281401	267879	157224	276715	282321	264354	241309	264267	252191	287217	251646	296487	246398	243988	271569	313758	292314	282820	292473	295109	293653	290467	275070	272624	311343	322922	306513	301555	286387	307115	285489	302835	319409	300081	333907	333023	332623	325878	312798	313262	353241	338385	345794	320992	347984	435114
O75400	PRPF40A	Homo sapiens	Pre-mRNA-processing factor 40 homolog A	352359	387068	653128	371573	419509	390763	451407	401646	372596	434413	386830	409152	394014	372831	395313	387435	484764	359143	366375	357605	346151	350093	327394	289302	384737	379803	333966	369015	353895	352746	352994	308131	348154	334912	300832	337949	299763	355276	508970	384360	362603	297522	370190	359372	369441	306768
O75410	TACC1	Homo sapiens	Transforming acidic coiled-coil-containing protein 1	111324	119748	294811	112833	120481	108898	144387	106774	108678	113118	118495	119628	130509	128089	124963	102494	106731	115599	102129	105906	91228.1	99568	89102.6	100425	85582.5	64600.7	72783	65695.6	83981.5	70503.3	77765.4	64870.4	69199.7	69884.3	71525.3	93313	89243.2	98710.5	114784	87167.1	100571	113369	110499	102447	105508	55092.8
O75414	NME6	Homo sapiens	Nucleoside diphosphate kinase 6	46526.2	46241.6	62402.7	35100.5	51637.4	44398.8	37167.5	32103.9	41304.9	31848.2	40923.4	41048	34392.4	42570.2	39909	52001.3	50381.2	50081.9	45093.5	46246.1	47509.4	45497.8	48732.4	46627.3	51377.7	55575.7	51712.7	54872.7	50624.2	52201.1	49053.2	50288	44108.1	49458.3	40077.8	41517	47174.8	50061.7	49269.2	50479.3	51203.5	49151.3	53698.7	51689.4	51808.8	53455.6
O75419	CDC45	Homo sapiens	Cell division control protein 45 homolog	74981.9	86330.4	41107.3	78047.9	89212.3	69640.7	62071.5	70717.4	72639.9	77259.4	78131.9	88120.6	69631.5	67663.5	74826.3	71856	66144.2	68124.7	64735.6	62776.8	58703	69279.6	62599.7	64244.8	73261.3	68909.8	61726.8	71205	76779.8	71575.8	58803.9	51781.3	68135.7	62457.2	47823.6	52951	58484.3	62749.2	54807.1	61231.4	43901	46435.4	47805.7	51229.4	44910.6	27310.5
O75420	GIGYF1	Homo sapiens	GRB10-interacting GYF protein 1	14484	16734.6	26053.9	11762.7	15957.3	15496.2	14689	13393.3	0	0	17484	0	0	11703.8	13067.5	19229.3	23286.6	16371.1	16678.4	17641.1	18532.7	14313.7	9568.78	14545.1	16015.1	18011.2	18968.1	17793.7	15275.9	16281.9	16909.9	20745.8	14296.1	18240	20068.9	13531.6	18337	15835.5	26946.6	20658.6	17535.1	19298.6	17250.1	14237.8	17811.3	19712.5
O75427	LRCH4	Homo sapiens	Leucine-rich repeat and calponin homology domain-containing protein 4	57046.4	57979	83731.2	58033.7	60067.5	63721.5	56128.1	61579.6	78093.5	72677.2	70264.9	97907.1	74218.9	69793.3	68603.2	66255.6	67925.1	68401.7	67770.8	72544.8	74060.1	64213.2	74191	75898.3	70439.9	78868.2	75809.7	69080.1	90089.7	75406.4	63557	76400.7	77759.2	66875.4	79343.8	68873.5	68328.4	74239.2	72528.9	82110.8	60121	64915.2	68156.1	59684.3	60399	77902.8
O75431	MTX2	Homo sapiens	Metaxin-2	171652	160340	143740	156839	167358	147095	157691	149567	136822	92440.6	156983	143956	161556	160354	180564	172394	143453	186306	168696	183537	161991	183659	164209	167516	185896	180416	180027	181005	134531	179052	176618	184606	205644	190315	186284	172129	189225	193316	151686	164443	197050	184118	178214	154868	192214	260301
O75436	VPS26A	Homo sapiens	Vacuolar protein sorting-associated protein 26A	553112	564415	494350	536041	555943	574352	514010	558442	569644	580384	551931	570338	508161	496791	516906	609489	499945	553593	525909	538667	508586	537082	506354	523264	586507	600088	546102	607120	551387	598092	546782	508530	594490	559678	532333	572528	543533	572710	569095	574366	566089	569857	556024	586320	580355	597045
O75437	ZNF254	Homo sapiens	Zinc finger protein 254	0	0	0	0	0	0	0	3038.54	0	0	0	0	0	13163	3299.1	0	0	0	0	0	0	0	0	0	0	0	0	0	0	2812.42	1772.86	0	5415.85	0	18930.4	0	0	1954.15	0	0	0	0	0	0	13947.1	8437.85
O75438	NDUFB1	Homo sapiens	NADH dehydrogenase [ubiquinone] 1 beta subcomplex subunit 1	34130.9	52524.5	70006.4	34889.4	42723.7	62293.6	61434.7	41541	27209.5	49037.5	46334.2	0	52094.5	56560.5	54884.1	96855.6	77203.7	127038	55401.2	91688.7	36881.1	94883.3	66473.2	54871.8	68665.9	90959	82610.2	75491.3	41363.2	87590.6	107932	63568	98712.9	92923.6	43685.6	60995.1	70507.1	119021	102080	77790.3	90507.1	52719.1	118024	75731.8	84641.2	107700
O75439	PMPCB	Homo sapiens	Mitochondrial-processing peptidase subunit beta	695424	755429	460355	732660	750969	701869	665699	683924	675409	781109	716903	838605	728541	713163	745600	715932	706098	709015	732993	742574	699047	639808	719943	700962	687676	728288	679721	733104	721065	785587	721060	709851	735448	680784	655601	662563	699222	730082	712290	717887	810023	699557	790898	796322	789955	670380
O75446	SAP30	Homo sapiens	Histone deacetylase complex subunit SAP30	32194.3	35951.7	54260	39142	38686	32769.5	31620	36719.5	30614.1	29890.7	32514.8	40057	31078	33610.9	34947.4	32179.5	33784	30191.9	39568.9	31013.9	28370.3	32026.4	31428.4	27495.8	31178	32840.5	33243.6	32036	33147.2	31009.5	34810.4	31123.3	26432.5	32345.8	29345.8	33917.2	34492.3	32338.1	33903.4	29643.6	25458.1	26595.5	25797.2	27484.8	32110.8	31069.4
O75448	MED24	Homo sapiens	Mediator of RNA polymerase II transcription subunit 24	162922	163961	61432.1	155890	171623	163743	157152	164324	176538	196098	171143	194890	155378	157736	166533	169946	153563	174547	160145	157058	170046	168013	158279	167597	170622	175427	164075	172740	187606	166585	162095	162038	172406	165415	169268	164200	166197	169688	162693	160090	158374	163829	161378	157972	165628	167553
O75449	KATNA1	Homo sapiens	Katanin p60 ATPase-containing subunit A1	51975.1	57982.2	56051.1	52825.9	61232.6	49802.4	48821	38334.1	59584.5	62781.5	57531.3	79951.3	49930.3	45395.5	48745.8	53523.4	53997.6	48512.8	48710.9	50171.3	48410.4	50903.8	48299.2	49324.6	56752.2	53161.6	45971.6	57098.3	53200.7	51686.2	49097.1	48347	51195.3	48651.4	55981.3	49471.9	46786	56988.4	59169.6	57069.1	57552.5	48654.2	55738.1	59310.2	53672.5	53748.8
O75460	ERN1	Homo sapiens	Serine/threonine-protein kinase/endoribonuclease IRE1	0	0	0	0	0	0	0	0	0	0	0	0	0	0	0	0	0	0	0	0	0	0	0	0	0	0	0	0	0	0	0	0	0	0	0	0	0	0	0	0	0	0	0	0	0	0
O75461	E2F6	Homo sapiens	Transcription factor E2F6	69005.9	74963.4	162306	68247.4	91765.8	78077.8	71855.8	71617.1	76545.4	91120	78044.1	102031	75530.1	72101.7	77867.9	86437.7	76289.2	65858.3	66689.2	80720.2	89384.6	64703.8	87824	86291.8	73271.9	59823.7	75300.8	74544.9	91223.3	75881.3	56904.6	74590.9	66947	67183.3	69383.5	55941.6	66970.5	65680.6	57094	60489.5	59315.7	0	58002.4	53008.4	45995.3	33600.4
O75467	ZNF324	Homo sapiens	Zinc finger protein 324A	17234.5	14294.3	16824.6	16905.2	18539.3	14640.6	13199.2	16450.9	17066.6	7993.97	19069.7	29730.8	15292	18767.3	13345.7	17357.4	18564.4	18198.6	12477.7	14991.1	19344.5	15810.3	14756.2	19318.9	19383.4	16134.4	16965.8	18766.8	20726.8	16103	14214.4	8603.37	12605.1	12148.1	9194.58	15219.2	16457.4	18017.1	17746	17575.3	14122	11873.1	14446.1	16722.9	15595.3	12231
O75475	PSIP1	Homo sapiens	PC4 and SFRS1-interacting protein	890035	926518	1.89874e+06	925751	960045	1126654	1.39288e+06	1.18751e+06	1.02113e+06	1.0865e+06	1.11737e+06	1.24077e+06	1.03877e+06	1.10755e+06	1.03541e+06	954703	1.171e+06	875023	1.0098e+06	883416	762430	900704	915218	753719	931554	892008	800546	827630	801064	770724	1.04544e+06	774309	912261	877953	750273	969065	798874	872754	1.16417e+06	1.04876e+06	915504	824628	886030	979020	872418	938116
O75477	ERLIN1	Homo sapiens	Erlin-1	315440	349306	340533	292072	333771	274048	312400	281460	286478	327360	305350	295337	282282	279878	308035	346354	305066	333230	341165	346558	233279	320438	315772	258978	358197	309887	278240	261855	330194	303570	305777	290795	354036	332559	288673	272883	270710	289938	239298	289767	315900	229536	289709	275791	281591	264214
O75478	TADA2A	Homo sapiens	Transcriptional adapter 2-alpha	11046.4	6823.1	16225.4	9086.62	10572.5	9522.07	0	9361.9	9647.36	10044.4	12879.2	0	11296.2	7591.32	9970.12	11726.2	12283.9	8694.23	11039.8	10625.8	11871.5	9926.5	0	13823.6	12805.9	11608.7	9540.56	9159.59	0	9728.15	9838.99	12743.2	9495.27	9174.72	9875.81	0	8505.66	8818.26	7055.75	10658.2	6547.79	8260.36	0	6825.72	7185.95	8097.37
O75486	SUPT3H	Homo sapiens	Transcription initiation protein SPT3 homolog	9742.18	15439.6	16556.2	9390.23	12921.8	16241.4	17333.6	12166	13951.8	0	14166.2	0	11404.3	13852.8	12842.4	18524.4	11225	16735.1	14811.8	14242.9	0	16191.5	9608.55	9219.11	17533.7	16932.9	9504.57	17991.6	0	15040.3	15547.2	7263.43	18183.9	16667.1	2883.3	11290.5	13342.8	14502.8	15767	14892.6	14647	8046.82	14422.5	14354.3	12391.8	12916.6
O75489	NDUFS3	Homo sapiens	NADH dehydrogenase [ubiquinone] iron-sulfur protein 3, mitochondrial	433432	484798	674650	462766	505425	533044	580465	515525	518063	488818	471505	592085	551894	603087	534097	650885	542025	698333	695319	677722	654405	672406	631470	616033	681001	711352	741070	745886	747618	711661	701424	645079	661474	704062	706936	688208	678128	686958	668406	746219	656842	636590	657803	628627	688302	829152
O75494	SRSF10	Homo sapiens	Serine/arginine-rich splicing factor 10	97696.1	95340.9	261453	97938.5	97259	127437	177509	152949	80333.1	85460.7	125705	191852	77080.6	172804	75479.3	60357.1	224617	56807.3	183200	55187.7	54746.1	53412.3	151205	58425	76634.1	115025	72642	52046.8	66293.3	46969.3	146113	62513.7	46597.5	105125	66077.2	156030	56726.4	53912.5	64259.1	197541	60258.1	65815.2	68613.1	138781	62580.9	43147
O75496	GMNN	Homo sapiens	Geminin	27837.1	37200.8	51516.5	28958.6	37688.3	34657.6	40869.2	29552.9	29190.8	33198	33344.5	45629.2	35757.9	34854.2	36809.3	33391.9	40437.5	34573	31053.5	33709.6	26392.2	31883.7	27126	27413.6	33309	30571.2	28804.9	29253.2	28459.4	29287	32923.2	21481.6	27502.4	25349.4	20736.9	21651.7	22541.8	26790.3	34379	28194.8	33966.5	30772	38609.2	33198.2	36961.6	13398.9
O75503	CLN5	Homo sapiens	Ceroid-lipofuscinosis neuronal protein 5	20118.1	26767	30211.6	20904	26877.4	25887.6	26303.6	20590.5	17175.7	19582.2	17224.6	0	24817.7	28065.8	29887.5	22715.6	35751.2	35165.7	27077.2	26327	28946.1	37591.1	20670.2	26189.2	24267.7	19860	38432.9	23536.9	35030.9	23855.9	35507.4	0	21895	25812	36157.3	30963.5	33390.5	36006.6	43225.7	23081	34998.2	37779.7	38230	21071.7	41836.8	44811.4
O75509	TNFRSF21	Homo sapiens	Tumor necrosis factor receptor superfamily member 21	0	3936.58	0	0	0	3816.91	0	0	0	0	0	0	0	0	0	5652.37	6403.25	7440.48	4904.38	7349.17	5324.8	7951.16	0	0	4503.48	5333.63	6154.47	3974.65	8104	4274.23	6503.48	0	5449.58	5770.54	0	0	8082.84	6459.48	6763.76	8374.69	0	0	0	4226.78	0	4020.28
O75521	ECI2	Homo sapiens	Enoyl-CoA delta isomerase 2	97616	106189	124056	89984	94249.4	111217	109629	109050	107393	114879	124587	118550	113432	107963	117528	104977	86456.7	111708	106569	111212	104724	114248	107905	111264	97813.9	99836.3	84199	96594.5	98938.2	105585	112060	105976	118373	109572	97825.7	86942	101432	98552.5	82106.8	83276.5	100668	86818.4	102637	94145.1	93511.3	133997
O75525	KHDRBS3	Homo sapiens	KH domain-containing, RNA-binding, signal transduction-associated protein 3	106957	108087	212670	106107	118916	118314	124543	107683	93368.8	107700	85364	68561.4	81984.1	81700.1	78132.4	97389.1	140944	78390.7	140767	77637.5	89037.3	87232.4	131571	82008.5	93014.6	97206.6	72634.6	63986	68686.1	56690.1	117770	80395.9	71696.4	82256.4	77817.1	119981	74254.4	67665.7	98958.6	139376	162915	145374	145386	187038	145771	71979
O75528	TADA3	Homo sapiens	Transcriptional adapter 3	21513.2	22532.2	43961.6	23594	22533.7	22141.1	28230.3	25211.5	22823.8	28583.2	23247	24638.3	24450.2	20407.6	22686.4	22795.7	29606.8	22927.7	23970.9	21370.6	21167.6	22448.6	20293.6	21554.4	24268.3	23626.1	23597.8	25620.7	22045.1	19487.5	22836.6	18810.1	20382.3	20910.5	19397.9	20376.9	19465.6	20056.4	33069.4	23034.6	18408.7	19937.1	19311.5	20109.4	20730.9	17941.2
O75529	TAF5L	Homo sapiens	TAF5-like RNA polymerase II p300/CBP-associated factor-associated factor 65 kDa subunit 5L	27690	29247.8	19893.9	27692.8	26931	36677.2	33983.3	34102.7	29704.5	36051	30929.8	29985.5	33535.9	30147.9	36522.6	28943.1	30169.6	32669.9	32447.8	34395.3	36145.6	32462.8	31379.2	34814.7	30258.7	33841.4	25457.2	28411.7	24967.4	34749.1	32627	31658.9	30937.6	32264.7	31965.9	33168.4	31753.1	32456.8	20475.1	27118.6	32302.2	24508.5	29554.2	31041	32747.6	29810.1
O75530	EED	Homo sapiens	Polycomb protein EED	208890	226202	101982	211262	211787	197694	190592	219090	201154	200548	213440	188304	195882	192798	202880	204811	187223	223636	222812	221128	166874	216217	196391	188998	217094	199814	178975	203700	181469	209524	188235	168934	205861	208684	171188	173327	174434	178175	162230	166425	173721	151614	169038	176183	173885	127400
O75531	BANF1	Homo sapiens	Barrier-to-autointegration factor	97851.2	105187	129326	88745.4	106145	101996	152281	99727.1	91805.4	95659.5	91148.3	0	150294	131607	152045	114457	122269	199863	137748	141300	132039	142717	108605	123853	130631	148360	199249	110904	217473	153408	209846	138686	170981	129905	135949	154244	134905	263337	158710	132926	130833	116904	121931	125820	146635	188015
O75533	SF3B1	Homo sapiens	Splicing factor 3B subunit 1	2608201	2720984	811834	2519638	2.85137e+06	2.58331e+06	2484209	2.5976e+06	2.4693e+06	2.73368e+06	2.45045e+06	2.64527e+06	2.46829e+06	2.3852e+06	2.45167e+06	2.91497e+06	3092445	2775936	2.62166e+06	2.77048e+06	2.47875e+06	2.64544e+06	2498090	2.41247e+06	2.8612e+06	2863419	2663095	2.90947e+06	2.55129e+06	2.85221e+06	2.56148e+06	2576474	2.82659e+06	2.89212e+06	2.3343e+06	2.37917e+06	2.61719e+06	2657088	2894697	2.80004e+06	2652842	2.21031e+06	2.6635e+06	2.57017e+06	2.53478e+06	2432154
O75534	CSDE1	Homo sapiens	Cold shock domain-containing protein E1	1.28978e+06	1.31501e+06	1.45195e+06	1.39599e+06	1.28314e+06	1.29052e+06	1205903	1.36807e+06	1.45209e+06	1.29685e+06	1.36721e+06	1.39081e+06	1.28598e+06	1.29213e+06	1.35386e+06	1.16808e+06	1.04526e+06	1155080	1.27653e+06	1.14844e+06	1.09029e+06	1.2005e+06	1.17394e+06	1.18367e+06	1.18748e+06	1.11115e+06	1.09152e+06	1.19213e+06	1.15947e+06	1.17905e+06	1.02062e+06	1.02285e+06	1.05979e+06	1.02694e+06	1.07381e+06	1.02865e+06	970618	955245	933903	964589	840249	908185	856693	953855	919429	594757
O75554	WBP4	Homo sapiens	WW domain-binding protein 4	74349	93637.2	132046	85691.1	98463	92915.1	111140	100894	55124.9	208662	80493.9	205695	84923.4	81354.2	81919.2	85403.2	113720	104540	103154	100347	41616.3	86552	68994.4	54282.1	96554.2	74577.5	64881.7	90432.2	33962.1	91719.1	100134	55171.1	88990.4	83153.5	27000.8	69506.2	58907.5	95129.2	110637	85895.1	83288.8	45749.1	85901.1	81418.4	90053	60529.6
O75569	PRKRA	Homo sapiens	Interferon-inducible double-stranded RNA-dependent protein kinase activator A	65621.6	70280.1	87067.6	69423.3	65619.7	72971.3	75738.4	69405.1	70637.1	65523.4	73681.8	68070.4	79604.1	68402.2	77139.1	40573.5	58991.4	41786.7	59832.9	36268.9	27679.8	40611.6	54904.2	29377.7	42170.8	44262.9	31942.8	35687.7	36688.8	32057.7	57362.1	31329.2	30877.1	34529.1	34538.8	45020.7	25867.8	35828.2	26373.5	54474.8	43196.1	40153.3	34542.2	50252.3	33079.3	20180.1
O75570	MTRF1	Homo sapiens	Peptide chain release factor 1, mitochondrial	0	0	0	0	0	0	0	12859.8	0	0	0	0	0	0	0	0	0	0	0	0	4422.21	0	0	0	0	0	0	0	0	0	0	5170.1	4416.92	15054.3	0	0	0	0	0	0	4275.72	0	0	0	0	0
O75575	CRCP	Homo sapiens	DNA-directed RNA polymerase III subunit RPC9	13300.4	22590.9	0	0	20038.2	16402.4	12643.3	0	13996	13630.2	10989.5	0	11802.5	14565.2	13845.1	20626.7	27779.5	27286.2	0	23995.3	22627.5	29336.8	16473.7	21908.2	14928	13733	22857.6	13931.3	25432.8	17138	19694.3	15846.5	15171.7	16821.1	18513.8	14492	20188.5	21887.1	21809.1	19653.7	22149	18310	29583.3	12751.3	25809.5	24811.8
O75581	LRP6	Homo sapiens	Low-density lipoprotein receptor-related protein 6	9550.71	7942.07	0	0	6011.45	7268.71	9734.36	8238.44	0	0	7331.68	0	5143.77	0	9787.82	0	9370.11	11264.7	7660.65	10114.1	7277.72	9969.97	0	0	11413.4	10984.5	7957.02	8961.47	0	9783.64	13077.5	10531.2	12522.8	9643.54	8605.25	7679.75	9934.35	11824.1	9661.42	6716.72	7787.19	0	7391.73	0	9872.57	10189.4
O75582	RPS6KA5	Homo sapiens	Ribosomal protein S6 kinase alpha-5	20299.4	22513.8	20029.4	24327.2	24870.3	19790	15537.7	17556.7	16859.7	23438.1	17728.1	23961.5	17779.4	17375.4	18954.1	29302.5	22534.8	28687	25104.4	26996.2	26194.9	26224.7	24474.4	29165.9	30363.2	25591.1	27517.2	28249.9	28071	25954.8	26429.5	26217.4	27226.3	26177.2	28735.1	25799.7	28028.8	24638.2	26244.2	26852.4	24956.5	25705.1	24707.5	26101.4	24883.9	32588.1
O75586	MED6	Homo sapiens	Mediator of RNA polymerase II transcription subunit 6	111578	121055	68875.1	121162	122475	113374	115850	117638	122095	115980	128729	124108	113966	113431	104178	118670	117745	115035	121470	113099	104181	110729	106297	114580	115977	115041	120352	118106	104213	110205	107049	117840	120840	111720	123278	127503	115467	115662	128018	115812	124102	118673	126690	119452	131112	113345
O75592	MYCBP2	Homo sapiens	E3 ubiquitin-protein ligase MYCBP2	29319.5	29267.9	16198.2	28140.1	29820.9	29183.1	26553.9	27277.2	29131.9	31101.2	30658.1	33859	28011.9	27392.4	28378	30108.4	33673.8	28694.5	29701.8	29216.1	27970.4	29564	29024	28713.9	30508.8	31056.5	30026.5	31319.9	30733	29434.1	28490.8	28817	31163.3	32334.6	29180.3	29861.5	29767.8	30494.3	29446.9	30926.3	22822.3	22183	23543	23813.6	23581.9	38473.8
O75600	GCAT	Homo sapiens	2-amino-3-ketobutyrate coenzyme A ligase, mitochondrial	28604.9	29135.5	0	27771.9	31154.4	28009.4	22530.1	27665.1	33617.4	37043.5	29417.5	42603.7	30834.3	31015.3	27741.2	26099.7	24535.4	25192.2	24064.3	23294.6	26384.3	26297.8	23557.5	26778.8	27895	31143.7	33154.7	32786.4	39060.7	25975.7	28542.3	31199.2	27304.4	28682.9	28338.8	32511.5	30142.9	26492.1	33632.8	32771.2	28569.4	23491	26106.6	29090.8	25510.2	33441.6
O75607	NPM3	Homo sapiens	Nucleoplasmin-3	211741	207337	116633	209823	184244	190630	169370	175360	199070	207967	146291	187432	175662	143424	173815	170176	178467	214499	189392	204155	181192	192443	166743	173868	181850	156468	167374	169813	178919	186411	199054	158751	199174	206195	143580	166379	169211	196040	131167	168514	227671	182590	201895	193499	202802	140657
O75608	LYPLA1	Homo sapiens	Acyl-protein thioesterase 1	849113	985882	548706	942019	1.04092e+06	876126	941238	999049	954904	1.0015e+06	843780	1.01535e+06	961364	908683	1.0221e+06	945724	866185	1.09506e+06	974849	1.04868e+06	831245	998855	902425	911433	992854	931443	1.0713e+06	1.01621e+06	802138	1.10065e+06	993325	902768	1.05676e+06	1.00402e+06	860305	1.11398e+06	1.05124e+06	1.29149e+06	1.00361e+06	948275	1.12877e+06	853861	1.09649e+06	983629	1.17958e+06	1258985
O75616	ERAL1	Homo sapiens	GTPase Era, mitochondrial	209321	223781	79677.5	224989	218297	199077	183331	198892	203099	220388	224390	227686	197995	183005	197948	209584	203350	196958	209374	191486	174225	186911	173202	155635	200533	217408	178623	220818	212441	211295	188289	165527	196445	184771	176739	205469	182340	208528	204516	223098	180424	164259	181241	211330	200865	164165
O75618	DEDD	Homo sapiens	Death effector domain-containing protein	7099.62	3633.85	0	6727.91	5411.57	3464.85	3292.48	4397.71	4724	0	0	0	4761.46	5493.94	4944.68	5622.24	4820.04	5885.07	5816.58	0	4288.82	5548.71	3651.66	5556.6	5949.78	5358.53	7510.99	5576.46	4413.98	3639.79	2827.62	3068.6	2797.81	4440.81	6215.77	5682.62	2864.29	2917.17	4230.96	0	2024.29	0	1965.41	0	1781.87	3263.6
O75629	CREG1	Homo sapiens	Protein CREG1	37496.4	69335.2	56506.6	43289.3	41770.7	45166.2	79611.4	44093.3	32324.4	0	39084.1	18470.5	79040.7	43733.2	80471.6	76313.8	99425.3	97991.5	78025.8	77755.4	36879.4	52896.6	54132.6	59661	106201	119222	101066	128049	40911.9	129510	118348	60256.3	109971	75234	27680.7	91197.2	88273.1	148463	175356	159979	107228	35462	123311	76501.4	113810	125843
O75635	SERPINB7	Homo sapiens	Serpin B7	0	0	0	0	0	0	0	0	0	24497.2	0	0	0	0	0	0	0	0	0	0	15522.5	0	0	0	0	0	0	0	20242.1	0	0	0	0	0	8657.1	0	0	0	0	0	6850.85	0	0	0	0	0
O75643	SNRNP200	Homo sapiens	U5 small nuclear ribonucleoprotein 200 kDa helicase	1560527	1.55872e+06	616006	1525409	1.53268e+06	1.41908e+06	1.35561e+06	1.46685e+06	1.39293e+06	1.43436e+06	1.46037e+06	1.49922e+06	1.33008e+06	1.32149e+06	1.40647e+06	1.52762e+06	1.54761e+06	1457448	1.58787e+06	1.47319e+06	1.37479e+06	1426529	1495471	1.43936e+06	1.54196e+06	1.59394e+06	1.37349e+06	1.48181e+06	1438967	1.54654e+06	1.46535e+06	1.41384e+06	1.53767e+06	1521199	1.34729e+06	1.50223e+06	1.38777e+06	1.46968e+06	1.31541e+06	1.5686e+06	1.43468e+06	1.3838e+06	1.39111e+06	1.53958e+06	1.44211e+06	1.1412e+06
O75648	TRMU	Homo sapiens	Mitochondrial tRNA-specific 2-thiouridylase 1	42703.7	45018.7	14288.3	39947.9	48485	37111.7	38441.4	41277	33833.5	31071.1	37406.6	37534.1	35812.9	35111.3	37216.5	42821	47977.4	46986.5	46516.3	46481.5	43464.3	45251.5	41044.1	39693.4	48431.4	37694.9	35440.8	43994	36667.6	41969	44159.6	45227.4	42345.2	41152.3	35383.8	45636.2	41374.8	42736.8	43126.3	42912.1	50537.8	46558.8	46510.3	47814.3	46366.4	38828.4
O75663	TIPRL	Homo sapiens	TIP41-like protein	560463	593522	395431	572845	576451	651426	646006	712576	623788	555295	630794	629237	620389	603503	639594	646302	578438	664033	661683	626087	504328	623574	543271	517405	665004	651727	626085	710338	549832	646841	627628	556816	645676	626437	521137	670402	635568	650458	632069	622079	716349	571971	682875	659324	730272	708697
O75665	OFD1	Homo sapiens	Centriole and centriolar satellite protein OFD1	38660	40861	64548	43750.2	38892.8	30487.2	33398.7	37492.6	39741.7	29322.5	33830.7	40755.7	32178.7	36049.1	35024.3	34672	31302.1	36044.6	38494.9	34488.9	31163.9	33708.1	33705.5	35289.9	33089.4	38320.3	38791.8	36711.1	38983.5	38812.4	33435.8	35723.7	36859.1	29256.4	37377.6	44294.3	38898.7	41657.9	39304.5	40352.1	36787.2	35270.3	37410	32135.8	37915.1	35457.1
O75674	TOM1L1	Homo sapiens	TOM1-like protein 1	24262.2	34922.7	63412.7	27713.5	38253.3	33369	32098.8	26503.3	34026.4	30659.8	31300.6	39847.8	34218	32656.5	29632.8	37280.9	47619	40440.8	32426.6	43720.6	36008.8	42019.1	33109.2	44978.2	40973.5	43979	42991.8	47439.4	47307.6	42705.7	41642.9	39976.6	38210	38525	36953.8	37035.9	46266.3	46111.7	45675.4	51590.1	42555.6	45940.2	34952.8	39178.3	41288.8	47076.6
O75676	RPS6KA4	Homo sapiens	Ribosomal protein S6 kinase alpha-4	46153.7	44860.3	0	46935.3	49994.1	33919.8	32062.2	41422.5	40487.6	42860.5	45075.2	51348.6	42220.1	44154.2	40992.3	41516.7	39739.2	38100.7	34737	40997.1	31924.8	34008.7	37109.8	37101.1	40552.9	41715.3	38510.1	41479.2	43729.5	42814.4	29239	25100.4	32304.4	29372.4	33154.6	32021.8	32707.8	35278.3	31138.3	35341.3	23069.8	24504.3	26294.2	28115.8	29232.6	18032.1
O75683	SURF6	Homo sapiens	Surfeit locus protein 6	487006	427803	1.13992e+06	497714	354553	404313	465870	389306	450788	428031	352307	310078	547594	388558	394892	534262	377643	511415	321369	514656	522786	497775	379736	497731	484770	574167	478226	438739	541348	502029	342269	498103	485673	501107	483506	329197	534024	569212	725215	428414	559869	524743	542006	531389	495075	571244
O75688	PPM1B	Homo sapiens	Protein phosphatase 1B	43188.5	51663.1	70586.4	50346.5	54406.9	50004.9	61049.3	46973.4	57593.5	54334.6	38043.6	65921.2	55864.2	47209.9	58183.4	61903.4	46291.3	68533.9	57935.8	63889	66248	69153.4	55851	55477.8	62434.3	70189.2	53024.9	66509.1	63203.1	74422.9	70044.9	57036.5	68413.2	64169.3	66836.4	68845.1	58693.6	80677.4	65779.1	55336.9	70362	61906.5	69708	54143.1	76256.8	83729.1
O75691	UTP20	Homo sapiens	Small subunit processome component 20 homolog	386387	402387	101023	367583	381910	327053	315283	339190	352386	374118	360011	362496	347229	305693	361475	365440	315001	362037	292436	365388	337158	358378	299708	330352	359037	310046	270660	314651	317141	331359	248202	287190	324040	303650	294397	231347	291637	292319	271768	278384	235947	232838	237069	225375	221718	226646
O75694	NUP155	Homo sapiens	Nuclear pore complex protein Nup155	582569	615181	223786	575222	611604	561517	535468	558839	550794	597540	568527	542185	539304	508680	570289	566756	498381	568288	546805	560753	513062	548207	526315	508562	573892	510796	444469	515562	468641	513212	482203	470565	513715	492263	458615	442295	451765	464010	452128	453710	443147	406821	432690	435274	427222	389040
O75695	RP2	Homo sapiens	Protein XRP2	72592.5	69200.5	110746	75430.2	72085.8	86218	75308.5	84973	93136.7	91244.2	85903.7	100108	77529.1	77089.4	85434.7	81693.8	63348.6	83573.2	78104.9	78339	76821.9	75411.4	70496.9	78876	80907	91270.5	84986.7	91579.6	94823.8	86157.2	75091.6	83588.9	92671.5	81185.2	88237.4	86893.8	80754.4	89377.5	87793.7	88055.2	80722.4	74720.6	77669.5	77760.3	80635.3	85157.7
O75717	WDHD1	Homo sapiens	WD repeat and HMG-box DNA-binding protein 1	75459.2	86883.5	69729.5	78728.9	80114.3	81116.8	80694	77804.9	74909.4	86764.8	76830.7	95178	76054.9	77876.8	83873.2	86829.6	98716.7	82690.2	85042.6	87525	80558.9	85185.4	81236.1	81866.7	85758	83044.3	74753.5	81576.6	78827.3	81046.9	76065.4	72449.9	78902	81548.8	79323.2	67789	66961.2	72751.7	71312.6	68352.1	64982.7	59735.5	69252.5	62767.6	64731.4	47941.8
O75718	CRTAP	Homo sapiens	Cartilage-associated protein	439596	463721	639947	438765	477686	490318	481882	514191	494120	514261	516479	530799	499883	486725	525507	420275	404443	454940	415832	429402	416881	458193	386821	383211	414084	409127	408459	410690	416284	419700	371832	386675	400280	379096	387094	307363	341088	380669	363708	335728	348181	336183	335750	310390	357486	319184
O75746	SLC25A12	Homo sapiens	Electrogenic aspartate/glutamate antiporter SLC25A12, mitochondrial	74968	76195	35305.5	72549	80112.3	69693.2	63633.3	71582.3	68517.4	84772.8	74747.8	75276	65406.6	67758.1	72446.3	87819.8	77727.6	83194.9	82339.9	84488.1	81668.4	86568	80127.6	86221.7	91260.7	87544.1	86489.1	90251.9	100635	91059.3	81061.9	85654.8	85351.8	82946.1	85784.1	86580.6	88087.8	87518.8	79990.3	80643.7	87184.2	86738.8	80873.7	82296.7	82921.3	122931
O75751	SLC22A3	Homo sapiens	Solute carrier family 22 member 3	0	0	0	0	0	0	0	0	0	0	0	0	0	0	0	0	0	0	0	0	0	0	0	0	0	0	0	0	0	0	0	0	0	0	0	0	0	0	0	0	0	0	0	0	0	0
O75781	PALM	Homo sapiens	Paralemmin-1	0	0	0	0	0	0	0	0	0	0	0	0	0	0	0	0	0	0	0	0	0	0	0	0	0	0	0	0	0	0	0	0	0	0	0	0	0	0	0	0	0	0	0	0	0	0
O75787	ATP6AP2	Homo sapiens	Renin receptor	160697	176241	73247.4	172806	188824	149577	138709	154249	151543	174223	142694	177314	149155	139178	159944	215252	169901	197168	209096	194191	183916	198504	171577	170636	215105	232729	215517	224604	205604	221936	185082	179669	202500	193081	185385	177883	177157	194507	191548	198636	172206	160092	179096	179512	184550	148127
O75792	RNASEH2A	Homo sapiens	Ribonuclease H2 subunit A	215167	236760	262622	197478	217074	190029	221637	188363	193469	164675	190045	172177	222404	235886	232452	213855	224034	282140	233690	262494	249669	265389	229190	248508	223262	230938	244955	231021	223437	244684	238232	235161	240400	233193	237066	198345	227416	247669	219030	194751	220834	212455	212538	198494	215889	222137
O75794	CDC123	Homo sapiens	Translation initiation factor eIF2 assembly protein	453502	460104	387200	452884	473564	335764	349075	332394	425701	429090	349544	369636	415124	396687	484524	411095	312315	420428	299891	381475	347775	413350	305127	390727	401506	406576	402773	421272	415443	428611	297354	320958	341720	318517	296023	320770	350840	404209	355935	322274	411607	391662	409033	339563	429902	189266
O75808	CAPN15	Homo sapiens	Calpain-15	601581	602166	0	613359	433400	553672	0	540949	0	523848	548544	984412	382948	637524	480993	477430	435104	415154	547049	466728	566980	443959	543997	525706	450302	465562	518172	467420	681534	577042	481227	542793	537155	517754	661482	586376	505486	609929	601220	557484	569848	442068	503253	514901	523605	544712
O75815	BCAR3	Homo sapiens	Breast cancer anti-estrogen resistance protein 3	169940	180919	72073.1	169450	176848	196589	191249	194889	178744	191800	177838	166814	171901	165955	176848	190430	188548	193519	193923	200309	171496	181727	170068	163073	190459	196377	163215	202651	171315	194710	211834	192942	216673	205753	198746	187150	184056	197723	176848	182034	182601	149639	181200	173685	176866	186997
O75817	POP7	Homo sapiens	Ribonuclease P protein subunit p20	105682	113813	122776	97637.5	109752	92479.6	102715	99497.4	111967	115698	92494	82279.1	105628	86465.6	109574	97841.3	93633.4	95823.1	109960	102350	100779	99471.5	83880.5	89761.4	103534	92384.3	80741.7	90920.9	79491.2	97491	92957.9	76978.2	98335.1	76602.2	83335.9	88817.9	78061.8	91043.4	85549.6	88443.4	109883	85096.8	103957	96537.1	103992	75337.8
O75818	RPP40	Homo sapiens	Ribonuclease P protein subunit p40	51975.1	59445.2	55422.2	51961.8	55706.1	50540.2	49527.1	52895.4	44398.5	42965.5	51092.2	46213.8	45283	48208.3	54939.6	51044.2	48435.3	53627.4	56290.2	51308.6	46368	53977.8	54735.5	48928.2	52292.8	53254.2	40362.7	51215.6	44881.6	54727.5	48026.8	43638.1	51651.5	46676.9	44595.8	53915.1	49589.1	51277.4	46646.1	56198.3	59348.4	57465.5	60307.2	59981.7	59053.7	46357.8
O75820	ZNF189	Homo sapiens	Zinc finger protein 189	6262.88	0	0	9967.83	12214.5	10501.6	12622.8	10478.4	6831.99	0	9183.8	0	7355.35	7933.35	12189.5	11778.6	13882.5	8512.69	0	8339.08	0	8257.26	6911.14	4679.56	10964.1	9952.75	7750.36	10986.9	0	9787.76	8651.7	0	10505.6	6083.93	0	10538.1	0	11650.8	11585.8	10119.8	0	0	6763.06	7622.15	8180.63	7402.57
O75821	EIF3G	Homo sapiens	Eukaryotic translation initiation factor 3 subunit G	3086017	3094369	4.12661e+06	3.16996e+06	3.12145e+06	2.89999e+06	2.91984e+06	3.01557e+06	2.95898e+06	2.82431e+06	2.83939e+06	3.09218e+06	2.81579e+06	2.93877e+06	2900272	3131762	3.13814e+06	2954249	3.27144e+06	2.98835e+06	2.77658e+06	2.95911e+06	2.88688e+06	2871182	3171363	3.01795e+06	3.06951e+06	3.15088e+06	2.4702e+06	3106251	2.88006e+06	2.87189e+06	2.96939e+06	2.9968e+06	2819755	3.06836e+06	3.03924e+06	3.09106e+06	3.44999e+06	3032973	3.17486e+06	2.92325e+06	3.30525e+06	3306784	3.4456e+06	2.52893e+06
O75822	EIF3J	Homo sapiens	Eukaryotic translation initiation factor 3 subunit J	2.0428e+06	2.16449e+06	4211687	2.23258e+06	2.20914e+06	2.02236e+06	2.67083e+06	2.21973e+06	2025120	2.18486e+06	2.15071e+06	2.46225e+06	2.31895e+06	2.13557e+06	2.24429e+06	2.11558e+06	2.446e+06	1.98837e+06	2.14851e+06	2.18358e+06	2.17984e+06	2.00741e+06	1.98774e+06	1.9929e+06	1.91737e+06	1.97553e+06	1995153	1.82271e+06	1.98325e+06	1.94008e+06	2139845	2.20196e+06	1.96833e+06	2.03699e+06	2548150	2361569	1.99055e+06	2.17467e+06	3.21128e+06	2.02925e+06	2241639	2.24991e+06	2.35187e+06	2026748	2.27218e+06	2.12404e+06
O75828	CBR3	Homo sapiens	Carbonyl reductase [NADPH] 3	69561	83170.7	137311	65167.9	79385.8	122756	128923	108084	108145	112298	105891	83151.2	123150	132661	138360	68278.2	80367.3	96191.2	76142.8	93290.1	74723.8	95774.2	77522.7	79437.5	56330.9	84790.2	87961.2	73710.5	83501	93561.7	93722.4	69495.6	89026.4	89316.5	75044.4	70580.4	79955	101424	78718.3	71915.3	109479	82312.3	107527	75168.4	110666	124327
O75832	PSMD10	Homo sapiens	26S proteasome non-ATPase regulatory subunit 10	66740.3	76249.9	73263.1	71056.1	69571.3	71584.4	82890.8	77881.1	79612.9	73401.6	69103.1	113306	67407	61843.2	82710.1	87533.1	74636.4	91560.2	92469.6	89564	76574.6	86571.6	71998.7	71437.3	81544.5	91173.1	77473.8	88607.7	77452	93396.2	94741.7	85531.9	102604	90899.6	83562.3	92725.7	92036.6	101061	85543.5	78922.2	98239.7	84742.4	95354	87355.2	105176	94695.5
O75843	AP1G2	Homo sapiens	AP-1 complex subunit gamma-like 2	10968	0	0	12423.9	15096.6	0	0	0	0	0	11233.6	0	10550.4	0	11768.8	15188.7	15457.2	14560.4	13679.9	16590.8	15759.5	0	15752.6	19906	16487.5	20764.1	17293.9	18582	23731.7	17574.2	18716.9	20398.9	19315.8	21530.2	19343.6	18808.1	19419.5	18615.3	14231.2	17410.9	14354.4	16396.3	16123.4	14937.3	12828	24633.2
O75844	ZMPSTE24	Homo sapiens	CAAX prenyl protease 1 homolog	203097	209856	101093	196673	211334	195385	176330	199404	188515	217420	199183	201136	183109	172472	189671	212850	168252	210640	186911	195661	182128	205625	173602	190258	216052	198614	189920	208796	198144	198514	170448	170657	192874	184078	174338	184881	195943	198776	179492	188698	202127	208382	204724	201163	195787	197612
O75864	PPP1R37	Homo sapiens	Protein phosphatase 1 regulatory subunit 37	0	0	0	0	0	0	11260.2	8300.6	0	0	21135.2	0	0	15137.7	16027.2	0	0	0	0	6801.63	20792.5	0	0	0	0	0	0	0	0	23416.4	7061.7	9775.13	0	0	0	0	0	0	0	0	0	0	6055.98	0	7576.8	0
O75874	IDH1	Homo sapiens	Isocitrate dehydrogenase [NADP] cytoplasmic	759128	847338	847310	770774	934455	927659	1.10301e+06	920639	853967	720532	826447	725088	905707	956619	1.0161e+06	994464	858722	1.19556e+06	994826	1.09533e+06	791416	1.13869e+06	767209	724827	1.04802e+06	1.53664e+06	1491873	1554036	1.12147e+06	1.48545e+06	1.56618e+06	1.22174e+06	1.51313e+06	1489650	1051379	1.4271e+06	1425418	1.85018e+06	1.52787e+06	1.41965e+06	1.85186e+06	1.21005e+06	1.79475e+06	1.39669e+06	1.84537e+06	2.34786e+06
O75879	GATB	Homo sapiens	Glutamyl-tRNA(Gln) amidotransferase subunit B, mitochondrial	69191.1	70620.8	52174.1	64503.8	71915.4	67019.4	71754.6	75461.4	85424.5	96587.4	80462.4	0	77421.6	73850.4	76003	70819.9	71600.9	71715.3	68044.8	67692.3	76409.2	70584.2	67680.8	72927.3	75979.3	80317.7	82331.4	91089.3	92938.9	79674.1	70809.8	71467.1	78440	74340.1	73673.6	71237.4	70615.7	73230.1	81748.8	73240.4	66967.6	69652.6	65434.1	71188.8	78033	62190.8
O75880	SCO1	Homo sapiens	Protein SCO1 homolog, mitochondrial	403050	397882	412848	429349	415110	354168	362050	414475	341654	396826	368032	275871	355814	354537	326257	474494	509808	472607	542371	493038	448785	466564	421261	428132	477601	529446	472809	516174	398996	528505	486542	461211	537920	486743	496400	552545	482234	506432	520651	502569	543261	472292	531760	492819	588842	631486
O75882	ATRN	Homo sapiens	Attractin	21159.2	26999	40686.8	20452.3	20355.9	22486.9	27408.1	22836.1	21445.3	17132	24725.9	0	24737.9	27763.3	27256.4	16015.5	18951.6	27565.9	22901.8	26843.4	26245.2	26454.7	20390.4	25444	17042.2	21371.7	22498.7	20631.1	24877.7	25458.7	27105.7	23677.5	24437.6	23528.3	21015.4	19065.9	19489.7	24704.1	25733.3	15973.5	16904.6	17838	18195.4	15770.2	17988	21714.5
O75884	RBBP9	Homo sapiens	Serine hydrolase RBBP9	123978	151096	74353.7	153288	126781	136631	142925	154234	138375	131328	151052	145250	147775	152881	167418	124025	114230	148555	144379	140864	90833.9	138721	109255	82446.7	116459	138264	110238	146746	113392	159764	141177	116277	156576	145576	144051	136640	138118	156715	118528	128436	163276	117593	155038	135301	162403	189067
O75886	STAM2	Homo sapiens	Signal transducing adapter molecule 2	44208.7	57982.2	108654	44747.2	63375	55869.5	62339	43663.1	60525.7	51846.5	55476.9	54214	60040.9	66588.3	63855	41529.7	59668.4	60040.7	43247.2	61122.7	46351.3	72589.3	43923.7	50135.3	43893.3	44148.8	53844.6	40403	57352.9	42702.2	54417.6	42332.6	43923.2	41580.8	41420.7	37537.9	47529.8	61738.1	66503.2	49695.4	57047	54835.7	55330.5	40424.6	55663	48773.5
O75896	TUSC2	Homo sapiens	Tumor suppressor candidate 2	84656.5	103456	170187	95606.7	102643	98519.6	113310	97203.2	79592.3	97269.3	89744	110503	94323.9	90675.4	97603.1	130932	153046	123290	119628	114334	99670	116604	108024	97918	122552	128875	118226	133412	94059.1	122083	136207	109046	115782	133714	136346	120087	115257	118144	158574	132063	141252	116274	136915	130960	136405	111451
O75907	DGAT1	Homo sapiens	Diacylglycerol O-acyltransferase 1	16945.6	16889.4	0	16177	15973.2	14348.5	11470.7	13633.5	21025.1	17692.7	16603.4	0	15528.9	11415.8	14419.5	18719.6	13344.8	16871.8	16541	18351.7	14977.2	17781.3	19736.6	21122.4	18037.5	17777.5	15787.7	19602.2	21381.5	18547.4	18414.9	16042	19970.2	19440.7	10257.2	13811	18925.9	17112.8	12438.8	15874.1	13839.2	14606.3	12184.5	18351.1	11987.7	19346.1
O75909	CCNK	Homo sapiens	Cyclin-K	231852	263239	285033	228905	266951	223856	227012	213174	268085	235185	265578	239186	230361	240991	240641	225544	220345	222991	216400	221023	223884	238955	170341	225879	223327	232605	234826	262098	231876	250914	210844	185123	233325	220055	177155	209206	231915	244731	230496	224926	268145	281062	262188	253717	226763	240685
O75911	DHRS3	Homo sapiens	Short-chain dehydrogenase/reductase 3	57349.3	64059.1	0	47867.3	55013.2	84580.5	70554.4	64073.2	70094.7	84909.6	72045.7	69184.9	74024.4	60736	80442.5	100637	84935.5	93534.4	81595.6	87759.7	65209.1	93559	78551.6	88353.3	101101	93088.1	86788.9	93514.7	96723.8	98565.4	83702	68194.9	101150	89420.1	68473	67489.4	71298.1	69107.9	41938.6	59337.9	86096.3	90386.6	83413.5	80414.2	75710.5	74312.3
O75915	ARL6IP5	Homo sapiens	PRA1 family protein 3	382387	468929	465485	454771	528045	559512	592035	642262	433717	74472.9	517330	408106	530086	616733	585178	569748	619840	599014	608467	570274	314175	531492	462218	367505	555413	604430	495556	603883	312145	521849	684208	478657	594401	574013	292138	533319	483387	589306	680459	524833	671492	407156	655260	569612	691918	711857
O75925	PIAS1	Homo sapiens	E3 SUMO-protein ligase PIAS1	16864.3	17980.4	10906.3	20126.1	17122.9	12810.4	15560.3	15378.6	16601	20582.9	17677.4	23036.1	15727.1	14961.1	16329.1	18199.8	15478.5	16257.2	16818.8	17499.7	21296	16089.7	17758.5	18524	17888.9	18026	17256.1	15861.8	22231.8	18917.4	15798.1	17914.6	21386	16204.7	20429.7	15462.7	15425.7	15466.2	13826	10724.6	11321.8	11930.2	10253.6	10452	9730.81	11544.8
O75928	PIAS2	Homo sapiens	E3 SUMO-protein ligase PIAS2	26884.4	30312.4	15040.4	28670.7	28224.5	25805.8	27630.1	24990.2	30617	30134.2	28136.2	48993.6	28269	24375.4	31664.1	27212.8	26920.6	26339.2	23614.1	25371.6	32286.6	24547.9	27700.8	28856.7	25303.8	26176.6	24264.3	24927.9	30834.2	26766.3	23766.7	20854	25362.2	25638.7	27664.9	24407.2	24471.8	26582.8	24571.4	24666.3	22325.1	19944.4	23914.8	22607.4	22519	19006.1
O75934	BCAS2	Homo sapiens	Pre-mRNA-splicing factor SPF27	53207.2	70533.9	103290	48769	70245.9	65374.4	98506	54386.6	52281	60162.7	53263.5	74645	82447.2	96041.6	93582.6	57205.7	71136.6	163838	71380.8	69607.2	61320.1	76373.8	57905.7	59430.3	64607	75395.5	122452	67038.8	128680	64496.2	122511	47272.1	58844.5	68417.9	45265.2	64411	52874.2	158164	91827.4	96554	68223.4	55274.3	88926.7	75098.3	79885	52157.3
O75935	DCTN3	Homo sapiens	Dynactin subunit 3	278412	299374	569500	272816	330147	297070	279277	287289	299439	302973	269701	335095	256872	280208	261548	303653	339286	311619	320092	312091	325212	331546	297115	310239	339613	374803	385859	380017	368328	345692	340343	358187	311342	341736	378536	379206	367948	358909	365268	359128	353850	362496	355041	329837	375568	416333
O75937	DNAJC8	Homo sapiens	DnaJ homolog subfamily C member 8	580554	559212	1.30609e+06	658303	620214	577862	677059	665994	589384	624777	569765	643461	565162	575695	560881	602766	722688	577720	661452	551958	559080	542995	575247	577203	599156	635052	594771	584086	617601	609555	607138	586173	612281	579005	672963	651161	568520	570081	921852	623458	557443	576479	545345	562034	615129	562342
O75940	SMNDC1	Homo sapiens	Survival of motor neuron-related-splicing factor 30	403016	396740	874107	429986	457518	461643	543624	464328	445608	538273	409217	493374	462253	448848	394044	423348	495660	385365	416667	444888	383423	374667	403798	349815	416913	432503	403116	424357	462562	389651	399273	339031	362451	399188	361653	349963	362331	379518	606370	499393	387103	351693	397737	398099	399906	321814
O75943	RAD17	Homo sapiens	Cell cycle checkpoint protein RAD17	40248.2	37973.7	47323.1	38269.3	40753.8	41272.9	44758.7	39640.4	44407	38363.2	44895.1	41066.7	41960.4	37630	37009.1	34830.3	36344	31576.9	38657.8	32697.4	34155.9	38351.6	31196.8	37332	36455.3	36839.8	35649	36070.2	36440.5	34473.9	33490.4	32076	37237	34587	37939.6	37725	32462.7	35790.8	34816.8	35929.6	28539.2	30858.3	27761	28852.4	30116.8	36741.1
O75947	ATP5PD	Homo sapiens	ATP synthase subunit d, mitochondrial	11133.7	17372.5	24263.9	10502.3	15787.6	16936.1	28122.2	13046.6	12885.6	13025.5	11659.7	6460.63	21183	26759.7	25734	16086.7	31427	39971.2	15366.3	24844.3	13167	27975.6	13311.9	12466.7	15245.6	18865	30248.8	16682.8	19567.3	16317.5	28553.2	12680.4	16612.3	16414.7	7780.2	13310.7	15368.2	37458.8	39494.8	17767	24926.2	16703.2	32519.6	14733.3	29227.6	20204.9
O75953	DNAJB5	Homo sapiens	DnaJ homolog subfamily B member 5	14023.7	21449.3	0	19292.5	0	31749	0	25988.2	0	0	21251.8	0	26156.8	0	26984.6	25521.6	20305.5	20446.8	23336.8	23221.4	23699.7	0	21442.4	25899.3	18839.6	0	20211.1	18175.5	15565.6	22525.8	19406.1	23015.8	31084.4	20826.5	0	0	18914.6	22117.3	0	14675.7	43142.7	30561.6	43081.1	30313	0	14267.8
O75954	TSPAN9	Homo sapiens	Tetraspanin-9	0	0	0	0	0	0	0	0	0	0	0	0	0	0	0	0	0	0	0	0	0	0	0	0	0	0	0	0	0	0	0	0	0	0	0	0	0	0	0	0	0	0	0	0	0	0
O75955	FLOT1	Homo sapiens	Flotillin-1	151666	155892	99101.9	139388	154740	161870	147786	154615	167569	174377	160597	189795	147418	149167	156995	177899	175820	168175	162929	168037	161664	161151	156378	158589	168357	181214	158939	167732	174859	162785	172914	160609	166315	182241	177522	172338	167364	162450	154035	181739	161063	153694	157882	157752	150400	230089
O75962	TRIO	Homo sapiens	Triple functional domain protein	286096	303722	238874	294180	325540	289816	263395	285674	284479	305445	281616	297827	259466	265310	286698	297679	302064	295409	278080	284502	259588	280314	263859	289355	321130	244103	231382	245721	234560	238588	223598	215881	259175	226501	236398	245285	236946	249474	234860	236952	264364	272516	265102	270985	271876	216782
O75964	ATP5MG	Homo sapiens	ATP synthase subunit g, mitochondrial	1.47122e+06	1.38409e+06	753179	1.46012e+06	1.60214e+06	1.26425e+06	1.29652e+06	1.38782e+06	1.40351e+06	1.39891e+06	1.38069e+06	1.62701e+06	1.38447e+06	1.4289e+06	1.39726e+06	1.49366e+06	1.44394e+06	1395496	1.51423e+06	1.36804e+06	1.43345e+06	1.41727e+06	1.43036e+06	1.33809e+06	1.51033e+06	1.51768e+06	1.5101e+06	1.55913e+06	1.48625e+06	1.51365e+06	1.33756e+06	1.44174e+06	1.43797e+06	1371946	1.46e+06	1.49967e+06	1.4045e+06	1.36821e+06	1.31529e+06	1.41031e+06	1.47086e+06	1.38362e+06	1.4658e+06	1.40974e+06	1427512	1.48919e+06
O75970	MPDZ	Homo sapiens	Multiple PDZ domain protein	56118.8	63442.9	74905.8	55241	60966.6	79761.8	79386.3	68983.8	76830.9	80303.7	70751.2	74958.3	74530.6	68532	81603.6	69108.2	64383	77085.7	62984.3	71720.1	70569.1	73839.9	59818	63814	72920.6	65974.5	68087.6	65537.1	72094.4	55164.9	77211.1	74991	73120.5	76880.1	81879	52200	49232.6	56369.7	54949.9	49267	43380.7	38991.9	40745.7	31166.5	37935	78532.1
O75976	CPD	Homo sapiens	Carboxypeptidase D	157973	198411	312108	166562	200455	200869	256159	180217	202216	220570	168471	219985	236379	226660	247292	178780	143657	255374	157700	214732	190872	242859	153814	174916	176776	174364	222086	172187	241119	160643	227961	178689	182469	168314	169599	138941	150477	217948	208002	146325	149424	145670	178113	112338	168309	124548
O76003	GLRX3	Homo sapiens	Glutaredoxin-3	2.58389e+06	2.9246e+06	3.15547e+06	2.66999e+06	2821290	2419775	2650106	2.43117e+06	2.29276e+06	2.23055e+06	2.09693e+06	2.34146e+06	2.3442e+06	2455782	2575318	3.18191e+06	2.60646e+06	3.63623e+06	3.28313e+06	3.39754e+06	3.03048e+06	3.49699e+06	2.59028e+06	2.91656e+06	3.13688e+06	3.24824e+06	3.12264e+06	3.49227e+06	3.11394e+06	3.27874e+06	3.14805e+06	2.94841e+06	3436535	3.38516e+06	3030692	2759091	2.88506e+06	3.35262e+06	2.98929e+06	2.58294e+06	3.7427e+06	3.41984e+06	3920922	2.88033e+06	3.87637e+06	2.82436e+06
O76021	RSL1D1	Homo sapiens	Ribosomal L1 domain-containing protein 1	1.40232e+06	1.26657e+06	1215026	1.58703e+06	1.33225e+06	1.28996e+06	1.42546e+06	1.71242e+06	1161730	1.02164e+06	1.39697e+06	1885525	963398	1.60476e+06	1.129e+06	1.32887e+06	1.8986e+06	1.14539e+06	1.97859e+06	1.27451e+06	1380064	1.18759e+06	1680956	1.15875e+06	1141357	1.36974e+06	1.13472e+06	1.00074e+06	1.01351e+06	1.04807e+06	1.55349e+06	1315609	1213600	1511520	1.43661e+06	1.85065e+06	1.27114e+06	1.06266e+06	1.15279e+06	1.77545e+06	1.60466e+06	1.3198e+06	1.65546e+06	1.72517e+06	1.60763e+06	924751
O76024	WFS1	Homo sapiens	Wolframin	28568.5	29232.2	25645.2	23408.7	30484	32280.6	29545.8	31422.9	33683.2	31593.9	38378.1	34080.6	32824.6	33154.2	32277.4	33116.1	28377.8	26122.6	25897	25078.7	26085.6	29366.7	26636	26601.6	32213.9	29898	30697.1	32344.4	30866.6	29622.9	26648.6	24236	30932.8	27404.7	24192.7	28178.8	33794.4	30883.2	37850.2	35067.2	34247.1	38627.3	35628.9	37449.6	35496.7	32432.8
O76031	CLPX	Homo sapiens	ATP-dependent Clp protease ATP-binding subunit clpX-like, mitochondrial	487769	486327	791417	501072	536499	495545	511001	477152	467120	525454	474909	546425	471687	508886	492598	506796	571009	495188	501451	500684	502916	483504	472139	479386	517157	555869	550586	565896	544962	548681	529375	534530	533696	521808	510030	501062	512834	529589	565177	531291	514133	456516	532465	491744	518459	457674
O76041	NEBL	Homo sapiens	Nebulette	65166.4	0	0	57483.4	60789.6	0	48641.9	0	0	55413.1	0	0	0	0	53399.9	54229.4	52226.4	53654.9	0	0	0	52706.8	0	0	59259.2	61375.6	0	0	0	0	0	0	55549.2	0	67238.9	52426.6	0	0	0	60153.8	0	0	0	0	0	0
O76054	SEC14L2	Homo sapiens	SEC14-like protein 2	267281	253280	161216	279521	293493	244640	231200	257983	247575	220956	242959	194172	259062	222202	258571	261440	219309	276569	254810	261723	201157	226375	211541	221737	237875	258335	224583	268604	151704	280230	259527	242303	301168	251141	256196	279149	242637	291654	266443	296301	269874	214243	254083	252669	260696	319213
O76071	CIAO1	Homo sapiens	Probable cytosolic iron-sulfur protein assembly protein CIAO1	139940	167725	99600.7	158953	123308	147128	164138	155115	144795	148322	152938	82797.7	152030	140295	183898	132974	104665	184720	177564	184802	102652	163874	140541	125555	131980	142566	115082	138262	86791.9	181668	184452	130002	189282	168004	138653	149161	150408	183444	112375	121655	185018	119741	177414	167911	176595	159479
O76075	DFFB	Homo sapiens	DNA fragmentation factor subunit beta	12218.7	15195.6	0	13009.9	13629.4	12348.7	11233.6	13358.5	13147.4	25324.7	14655.5	0	11853.7	13925	12779.8	16433.3	15272.7	13200	15146.9	16026.6	14531.9	16794.3	19035.6	16859.6	16742.5	19047.4	18245.4	18317.8	22127.6	16373.4	15268.7	15538.8	18290.9	17227	16478	17421.3	16339.7	18070.5	15225.7	16289.8	17160.7	18666.2	16628.7	20052.7	18738.6	25095.7
O76080	ZFAND5	Homo sapiens	AN1-type zinc finger protein 5	71868.8	73664.9	160276	69944.4	57408.5	79285	97761.7	77791.1	58020.5	64270.3	83747	46936.1	80018.8	80658.4	80521.6	62859.1	64564.5	70993.5	73636.6	70895	68069.1	64720.6	75398.2	71052.1	46769.1	47223.2	40287.7	39237.6	50999	60224.6	57317.2	55296.6	54130.4	55491.8	51356.8	36807.9	39103.6	41096.4	44156.6	31460.8	30224.4	29764	35281.5	34315	33981.5	32027.8
O76094	SRP72	Homo sapiens	Signal recognition particle subunit SRP72	374270	376376	530347	380178	372106	474836	500094	512663	374593	390800	533212	589697	324783	500804	359113	441060	587154	398093	578308	409869	399886	409051	572815	379644	434567	435044	401627	414656	395417	407694	563552	413979	449279	512788	441671	526072	446112	399704	415013	573790	424988	408401	415366	555876	398872	447897
O76095	JTB	Homo sapiens	Protein JTB	0	0	0	0	0	0	0	0	0	0	0	0	0	0	0	0	0	0	0	0	0	0	0	0	0	0	0	0	0	0	0	0	0	0	0	0	0	0	0	0	0	0	0	0	0	0
O77932	DXO	Homo sapiens	Decapping and exoribonuclease protein	8872.15	12236.9	7686.8	8435.25	7416.33	8206.83	9208.51	9800.62	11632.5	7212.11	7967.19	0	8600.34	10052.3	12074.9	9420.96	6628.6	10110.2	10280	13288.9	5836.6	8382.83	9620.41	6701.46	9426.34	13214.9	6593.95	10012.6	0	15975.5	12325.6	10903.5	13530.6	11665.6	8481.99	13962.4	11449.7	15714.5	13022.5	13401	15226.9	9417.91	14397.7	13680.4	13285.9	13847.7
O94760	DDAH1	Homo sapiens	N(G),N(G)-dimethylarginine dimethylaminohydrolase 1	53190.6	69652.9	122297	41802	81941	89835.4	120056	71133.9	94496	84104.3	65819.6	67125.3	98943.1	100227	120743	74599.2	76321.6	105535	46248.5	84584.1	76899.6	100201	49589.6	79355.1	80752	75957	96923.2	82116.9	107521	56574.2	93738.4	53538.6	56360.7	57054.5	54883.4	52918	67551.4	106723	106418	71821.4	94786.7	93450.5	122745	57732.6	102647	73790.4
O94761	RECQL4	Homo sapiens	ATP-dependent DNA helicase Q4	20836.3	19346.8	18596.9	20390.7	21190.9	19945.8	16451.8	18430.8	19339.6	21559.5	19589.2	23508.9	18534.5	16621.7	17622	23814.4	22417.2	26038.8	23269.6	24869.8	23999.2	19330.6	20015.8	25762.6	26789.8	20267.4	20289.4	21828.8	22980.3	21762.6	24245.1	21385.5	23419.4	26320.9	22113	18560.9	17355	18156.9	19247.7	13928.5	0	0	10419.6	11462	11206.8	12382.4
O94762	RECQL5	Homo sapiens	ATP-dependent DNA helicase Q5	57825.3	56041.5	25197.5	52086.8	48357.4	47287.5	42815.7	45203	43079.6	47308.5	50352.1	45596.4	46694.5	48299	44604.4	53139.6	55719	54460.2	53446.2	54189	61189.3	56476.8	56276.7	56639.8	51159.7	53271.6	52849	53459.2	54515.6	58906.7	54865.1	60942.6	59420.8	55426.2	58667.5	60947.7	63118.9	60811.5	50517.9	52734.1	52001.1	52906	49026.4	54304.3	51179.3	54517.2
O94763	URI1	Homo sapiens	Unconventional prefoldin RPB5 interactor 1	27041.5	32562.1	63451.3	37030.9	39980.1	26355.1	43428.4	25795.3	42434.3	43423.6	30030.2	41523.4	47524	45792.1	42386.4	35010.6	51124	51147.1	33453	44884.7	38755.2	45446.3	27322.6	31595.6	32055.5	34208.4	56096.4	30062.3	60330.3	33393	53854	34047	31546.2	32006.4	35032.1	40733.8	35068.5	51538.6	65570.1	36464	39521	44249.5	52338.5	26732	56960.3	51558.7
O94766	B3GAT3	Homo sapiens	Galactosylgalactosylxylosylprotein 3-beta-glucuronosyltransferase 3	85353	100184	107593	83739.4	101413	94602.1	108769	95723.9	91402.1	92242	96843.7	115331	100832	112322	108198	119445	117009	119293	118673	113460	116780	120494	110008	106457	118754	121012	122562	121858	103585	109867	116175	100341	107970	109268	118480	110145	109614	119687	121370	118033	136718	121172	138026	122210	138733	151315
O94768	STK17B	Homo sapiens	Serine/threonine-protein kinase 17B	7537.43	3254.59	0	6674.44	5332.09	4884.39	5212.36	6148.14	4868.44	6651.92	5276.76	9208.71	6380.97	5966.88	5743.34	5357.68	6520.11	4834.56	5751.09	4699.36	7637.87	5250.34	5716.57	0	5698.36	3639.39	5381.33	3204.89	5811.19	5541.98	3611.15	5056.89	5065.59	2496.1	7329.09	5848.71	5214	5740.52	5578.34	0	6335.09	7706.18	4692.88	4312.69	7639.26	3650.27
O94776	MTA2	Homo sapiens	Metastasis-associated protein MTA2	850297	874635	243663	812483	903175	848230	814129	855435	833655	814900	870807	849627	798677	817817	833529	857107	875214	842388	877527	842783	808610	815557	801469	788887	870026	833715	771581	880508	787774	877812	768642	752433	821978	798087	739768	768637	768502	818206	765611	803760	841093	761532	819609	775342	797790	666461
O94782	USP1	Homo sapiens	Ubiquitin carboxyl-terminal hydrolase 1	93580.4	99269.3	160832	94401.8	99907.3	90843	87919.4	85546.9	90589.5	89965	90454.8	83881.5	88290.4	91520.5	99101.9	84244.3	86097.3	72783.4	77321.7	73863.5	68756.9	75433.9	74754.9	76054.4	82854	66533.8	62723.9	68521.3	60009.1	65101.9	57480	56462.2	63039.6	56401.5	56626.3	54260.9	51282.4	51020.4	63978	58785.9	39813	46914.1	44953.8	49139	41299.2	24671.9
O94788	ALDH1A2	Homo sapiens	Retinal dehydrogenase 2	24115.7	0	0	23050.6	34900	36352	0	16355.6	0	35863.5	0	0	26854.9	24390.4	29694.8	24906.9	28430.4	21850.2	23249.4	25885	26229.2	27933.4	23609.5	27947.9	32133.5	21281.2	28105.4	30489.1	29023.3	26585.7	27989	24812.6	0	29152.8	25933.7	19020.8	21489.4	0	27370.7	37074.5	19086	15365.6	19269.4	25523.9	12221.3	17741
O94804	STK10	Homo sapiens	Serine/threonine-protein kinase 10	443300	468169	625856	484554	488322	566337	566634	599410	533826	594458	513696	584470	482033	533352	511596	505326	579778	483718	540299	491450	416990	461379	440447	375025	497109	503927	467827	512745	446537	467517	518019	410851	504264	512531	421666	533490	480410	520003	592908	550694	585482	446879	594606	585022	632405	529673
O94805	ACTL6B	Homo sapiens	Actin-like protein 6B	61998.4	70821.5	53492.8	57640.9	27249.4	66625.7	85715.8	0	86614	0	61110.9	0	77705.7	60101.3	62054.9	45786	30303.6	83007	65244.7	73539.4	0	63606.6	65629.1	51621.8	47281	40532	43801.5	45859.1	0	79320.3	68700.7	55916.6	88505	79252.7	28387.5	62595.9	67703.9	76710.5	21850.6	39340.2	74742.2	41365.9	76621.6	66340	66143	74663.6
O94806	PRKD3	Homo sapiens	Serine/threonine-protein kinase D3	39304.5	45540.5	0	31758.9	47313.7	47911.3	40496.1	39499.3	41714.3	68915.7	41391.6	81396.1	42521.5	31635.5	39642.3	51229	39564.4	37623.2	28262.6	44281.3	32497.2	47356.9	40218.8	40747	46207.1	57730.1	41267	48250.3	69111	44891.7	39139.9	41828.2	45396.1	45382	48634.9	37996.2	44370.5	46996.7	43129.7	62025.4	35806.8	33705.3	34521.8	42344.9	32454.3	50689.2
O94808	GFPT2	Homo sapiens	Glutamine--fructose-6-phosphate aminotransferase [isomerizing] 2	10104168	10331296	4.82043e+06	9950026	10952134	11301063	10058318	11423505	10520757	12550740	10787278	9719004	10462585	9889943	10906081	11387407	10755067	11026029	11546744	11063849	10900974	11115595	11009185	11130308	11488773	10130379	9172525	9984117	9455385	9637607	10693209	10472987	11228530	10970445	11646688	8913262	8902446	8.10424e+06	7418602	7823807	10028725	9859782	9814877	9617496	9291725	10901517
O94813	SLIT2	Homo sapiens	Slit homolog 2 protein	4465.42	4160.74	7886.63	4782.08	3855.68	0	0	0	0	0	1164.06	0	1564.32	0	0	2322.28	3178.82	2573.78	2473.96	1891.43	2809.33	2840.03	2768.38	2547.26	0	0	0	0	0	2527.75	2264.21	2582.15	0	0	0	3698.42	3581.51	3873.97	0	0	4314.76	0	2701.52	2922.67	4394.18	3340.83
O94817	ATG12	Homo sapiens	Ubiquitin-like protein ATG12	0	7353.93	12235.8	3430.25	0	4785.06	2141.44	2525.49	0	0	2052.09	0	2871.08	4320.95	0	0	2648.72	0	0	3450.96	4881.09	7768.22	0	4736.78	3017.87	0	2874.47	0	3569.73	0	3869.48	3395.56	0	5338.08	3401.15	3486.89	4092.12	0	7189.04	3545.69	3711.02	10905.9	0	4283.82	4570.83	0
O94822	LTN1	Homo sapiens	E3 ubiquitin-protein ligase listerin	125852	128676	49673.5	118544	120793	119182	117046	119776	129438	126554	132310	127149	122921	118084	134685	128390	125926	128373	120869	122233	111996	122139	125431	114893	125433	130948	113516	128263	118706	136007	116567	112291	135386	132569	109014	118868	129837	126302	118832	122766	94547.4	103515	96797.2	105389	98924.7	125733
O94826	TOMM70	Homo sapiens	Mitochondrial import receptor subunit TOM70	718900	749633	1232036	699480	717388	680193	797359	709681	582721	643304	699034	650222	781915	729554	732681	703641	729876	803788	773439	784516	727370	759253	674083	699258	683662	653861	638547	675956	650661	706168	720692	702543	748190	678880	699183	690106	704264	726157	781840	622898	842312	742054	813709	715752	902043	672773
O94827	PLEKHG5	Homo sapiens	Pleckstrin homology domain-containing family G member 5	14067.4	0	0	14710	0	24228.5	21906.6	25538.2	19354.2	18378.3	24314.6	37432.2	15841.4	22200.1	26416.7	18197.7	11914.2	14585.6	17707.6	12472.3	13895.4	18504.7	20964.1	14889.4	20753.9	0	23735.8	23164.9	17776.4	20946	22435	20680.1	22011.8	18662.3	15575.7	28380.9	25888.7	22711	19403.2	23272.8	0	0	16674.7	13806.6	15604.2	44707.8
O94829	IPO13	Homo sapiens	Importin-13	40494.8	43170.6	20481	38861.8	44694.2	36205.3	33529.6	35709.6	41628	38302.8	36592.2	46117.6	34674.8	33548.3	36408.3	41992	40625.4	42882.8	39705.8	43699.4	42353.6	45872.2	43571.8	44908.5	43333.1	46360.8	45035.9	49201.1	53111.5	44194.4	47234.1	51379.2	49743.3	48473.7	51313.4	39532	51180.5	46307.6	45164	46311.3	44417.7	43580.5	41050.6	42571.9	37078.7	49788.5
O94830	DDHD2	Homo sapiens	Phospholipase DDHD2	6716.36	7192.75	4594.49	6676.93	7415.95	7332.31	7109.38	7270.06	6580.33	5427.17	5739.89	5817.57	5909.7	6223.59	6709.66	8148.77	7495.66	7846.24	6378.87	6922.37	5032.39	6466.36	5760.94	6847.56	8736.5	8101.46	7214.92	9164.08	5686.96	8187.13	7507.65	7617.79	8552.09	7193.98	7980.86	7445	7208.21	7077	6841.38	6248.89	7763	7202.59	7727.92	6718.27	7849.71	7301.09
O94832	MYO1D	Homo sapiens	Unconventional myosin-Id	128239	108269	0	121997	120871	99952.4	107013	87650.4	99996.8	105144	103548	99168.4	92672.3	90044.1	89832	114454	122584	107365	109961	101863	109138	113768	107147	121302	118616	120761	123253	114248	135245	115023	98798.1	102888	112009	99913.5	110761	120198	120116	108640	107315	113401	93547.1	103416	94738	99730.4	97572.2	144562
O94842	TOX4	Homo sapiens	TOX high mobility group box family member 4	124049	147628	235918	134972	146098	161617	201306	141030	115328	137861	154954	97910.3	166529	169431	167399	139564	172653	148542	148252	146060	140934	139818	122650	121266	122338	132585	123777	147369	114394	140497	174474	133350	132617	130691	116461	131318	127758	147644	204776	144037	179460	145253	171926	152568	166548	122849
O94850	DDN	Homo sapiens	Dendrin	0	0	0	0	0	0	0	0	0	0	0	0	0	0	0	0	0	0	0	0	0	0	0	0	0	0	0	0	0	0	0	0	0	0	0	0	0	0	0	0	0	0	0	0	0	0
O94855	SEC24D	Homo sapiens	Protein transport protein Sec24D	65158.1	71692.6	33673.6	66393.4	61808.5	74685.8	74216	79231.5	75951.7	67127.3	80489.7	81140.3	78010.3	76221.1	78045.4	66899.4	60122.2	70596.8	70240	73534.8	59364.3	68938.4	66054.7	64566.6	65959.6	62990.3	53474.4	62310.5	52330.3	66150.4	69179.5	61100.1	71576.2	69086	72279	70390.7	66506.3	67409	51089	62439	67092.5	57002.1	61251.8	61861.2	59565.3	76906.4
O94856	NFASC	Homo sapiens	Neurofascin	0	0	0	0	0	0	0	0	0	0	0	0	0	0	0	0	0	0	0	0	0	0	0	0	0	0	0	0	0	0	0	0	0	0	0	0	0	0	0	0	0	0	0	0	0	0
O94864	SUPT7L	Homo sapiens	STAGA complex 65 subunit gamma	13311.1	16566.4	10411.4	7544.35	14407.3	14559.3	11743.6	0	11559.6	7610.6	15508.8	14000.8	16886.7	12252.9	23113.3	11425.2	9806.78	25242.4	11156.1	14123	18297.4	17100.2	17451.9	21455.5	13581.2	16478.8	20051.7	14026.7	32543.5	18924.1	17921.1	15579.2	20073.4	13122	18346.6	12163.7	14740.4	26002.1	18901.3	13974.2	13228.3	17682.4	13712.5	14413.6	12181.9	16197.2
O94868	FCHSD2	Homo sapiens	F-BAR and double SH3 domains protein 2	7863.59	8934.96	13054.3	8240.99	7804.82	10089.6	9232.03	8466.34	7227.13	10018	9934.23	9438.8	8760.96	9373.98	9289.14	8726.28	8226	9337.66	7620.23	8877.49	9240.65	9089.58	9415.38	9641.69	7484.13	8878.27	8182.7	8885.23	10711.1	8143.56	9188.29	12004.5	9268.42	9306.54	8978.38	6742.35	7781.6	7599.64	7345.55	5533.46	7560.05	7699.67	6485.81	5814.07	6686.68	7738.83
O94874	UFL1	Homo sapiens	E3 UFM1-protein ligase 1	122374	119542	143894	118184	127870	125049	122641	128073	131339	143033	133312	142964	127687	128424	123375	124138	123330	116714	120023	119402	114221	118941	122066	119436	128570	132839	124929	132216	126694	125877	117696	125266	124204	123891	123005	124231	127324	126658	130182	126112	117633	124713	117906	111191	116206	149612
O94875	SORBS2	Homo sapiens	Sorbin and SH3 domain-containing protein 2	214458	236807	309185	224977	264263	351129	349575	329732	343989	352911	375757	384935	355842	352500	365673	248265	290731	219847	248580	222850	220443	225657	239230	208593	265584	224373	223169	229356	221766	199550	219334	204032	203458	194464	204918	199745	187294	188755	212033	220494	271600	272512	274690	276217	264896	323473
O94880	PHF14	Homo sapiens	PHD finger protein 14	174055	165489	316221	187480	184109	184358	205269	194409	169125	201239	188369	227546	184038	186048	198019	176854	241484	179431	196555	173758	155838	169143	180575	146057	179536	177623	184906	183474	185391	180685	183569	172562	172426	173168	178365	195934	167334	185214	224447	184382	197919	179001	188587	185900	193139	178428
O94885	SASH1	Homo sapiens	SAM and SH3 domain-containing protein 1	20642.1	22373.9	51006.1	22217.4	21515.2	34126.3	40892.5	36403.3	32719.6	31331	34487.2	27198.6	35232.8	35491.6	29687.9	22607.1	24388.3	24169	26521.3	25181.8	24397	25900.7	24325	23721.9	21867.6	23726.4	20218.8	24736.1	28401.2	25233.3	29434.7	26860.2	24726.7	27053.9	24270.4	26649	25203.4	31239.8	33991.1	21980.6	25771.7	21939	24522.2	24049.2	24886.3	31067.9
O94886	TMEM63A	Homo sapiens	CSC1-like protein 1	42170.5	51735.2	65780.8	50034.4	50648.5	45939.4	40489.1	39751.5	48091.9	42710.2	39814.5	47676.7	38137.8	37987.4	49136.7	59000.9	46222.8	54309.7	45336.8	55205.5	50058.8	53799.4	45473.1	42622.2	58473.2	50624.6	46090.2	43453.2	43531.2	54057.8	51590.7	47867.8	62709	61491.8	46585.5	55491.7	57133.7	68793.7	63391.5	52198.9	70808.3	54624.1	65696.1	53342.2	53608.7	68171.8
O94887	FARP2	Homo sapiens	FERM, ARHGEF and pleckstrin domain-containing protein 2	18538.6	18682.7	4397.87	18579.6	15439.5	20210.8	16485.6	14516.3	18046.3	9662.29	19629.8	28363.8	16257.6	17477.8	19379.7	18130.6	16929.1	18737.7	18424.7	18899	9562.53	17432.2	19691.5	14847.5	16065.1	22179.8	15370.8	19352.6	8797.07	20651.8	17538.4	14194.2	19200.5	15465.1	18356	21476.3	19937.6	18092.6	11139.2	14109.7	19491.6	16770.3	19536.9	18192.6	17293.6	19272.6
O94888	UBXN7	Homo sapiens	UBX domain-containing protein 7	36364.8	40276.7	68516.4	22111.7	42408.2	36951.1	56567.1	23168.3	47942.4	28341.4	33916.1	49012.8	63638	52979.6	66238.3	41545	62099.7	79047.4	38980.7	58311.5	52958.5	55168.9	34889.8	55796.9	45547.5	52518.2	73686	44909.7	85564.4	48325.1	65768.8	54735.5	61655.9	51829.5	56286.9	42214.4	44276	87794.4	77733.2	52422.3	53727.1	51842.1	50724.4	39025.8	48019.6	74903.6
O94889	KLHL18	Homo sapiens	Kelch-like protein 18	29734.2	35635.7	0	33848.6	38752.4	35320	26879.3	34407.6	37450.9	44491.3	34311.5	42338.4	33004.1	35000.2	34829.2	35458.5	28952.9	34904.5	33650.4	31824.1	32496.4	33393.6	28498.8	26828.2	33796.8	32018.7	27874.4	36816.4	43117.5	37200	29457	31659.3	28350.5	24475.9	30553.8	28587.4	25837.7	31300	31966.1	31904.6	37575.4	34045.6	41089.6	41000.7	40685.3	19236.2
O94901	SUN1	Homo sapiens	SUN domain-containing protein 1	76297.2	85931.6	73878.7	76568.8	86665.7	82926.2	78167.4	80014.1	79131.2	91939.3	78579.9	85824.9	75338.1	72360.8	83286.2	80228.1	84358.8	73388.7	72813.6	76929.8	76657.1	72825.4	71971.8	69585.5	82340.6	67958.2	59738.1	65232.4	70414.8	67501.5	70210.9	62627.6	68957.3	68380.1	62743.1	58435.4	54763.5	62134.7	59158.5	70010.5	69640.9	60525.8	69586.4	70957.4	62979.6	52197.7
O94903	PLPBP	Homo sapiens	Pyridoxal phosphate homeostasis protein	117873	141340	210678	117460	146676	152109	158910	127020	127313	117248	136766	129309	138878	155926	144976	155689	182074	177784	163747	166740	149475	170340	154153	147940	155031	140735	138050	147237	180480	142173	194518	135407	166705	172986	155113	138570	137849	150604	170256	138883	164385	142532	165229	147730	177612	174045
O94905	ERLIN2	Homo sapiens	Erlin-2	230409	249317	319365	218105	244603	250612	249080	246495	242860	249614	262909	289786	240830	225541	238311	252795	218020	246697	237392	236850	213328	225636	238877	213074	250026	222162	189555	219429	232074	220702	224511	204670	234942	260135	199124	199306	205045	207667	199110	220869	245316	224461	244091	250450	231632	226220
O94906	PRPF6	Homo sapiens	Pre-mRNA-processing factor 6	858376	925285	301677	914012	968480	803519	785556	838306	760349	797358	814117	817826	790701	771577	856525	875353	918854	896151	921316	885988	633278	851277	745711	701827	881374	867666	794339	859495	649557	900572	825436	751645	914958	889366	679285	770089	754363	867762	800790	790660	921675	657508	883461	806012	920841	722895
O94911	ABCA8	Homo sapiens	ABC-type organic anion transporter ABCA8	0	0	0	0	14895	0	0	0	0	6557.15	0	9200.28	0	11908.6	0	14252.9	18307.3	21195.9	13657.6	12980.8	14404.7	16376.3	13638.4	0	13982.9	0	19550	16125.5	0	14437.1	19992.1	13982.8	11149.1	15045.3	0	0	14624.9	17371.6	10614.9	15937.7	15830.6	0	14145.2	0	14947.1	13125.1
O94913	PCF11	Homo sapiens	Pre-mRNA cleavage complex 2 protein Pcf11	53798.3	56836	114429	52042	57868.4	57704	60710.2	52940.4	61013.7	59492.7	59259.3	60992.9	51416.3	58094.2	56427.3	59421.5	69879.7	55455.4	52545.1	58753	59059.5	51521.7	53638.7	57413.4	57090.7	51636.4	50867	50081.6	52850.8	50825.7	49502.7	48174.1	52840	49707.4	45983.9	49950.7	50398.8	49666.4	57461.7	46636.3	47781.6	48022.6	49949.6	49585.5	47549.5	38495.2
O94915	FRYL	Homo sapiens	Protein furry homolog-like	150716	174576	65894.5	146185	164719	171608	144806	152233	180022	181729	179195	194218	157094	152148	162430	178428	145560	163366	139716	156395	139464	157271	149645	157570	181162	181907	158179	180639	175266	179404	156822	149489	178338	174194	157067	151414	168717	163998	159646	163730	135056	138370	136510	141344	119291	152831
O94916	NFAT5	Homo sapiens	Nuclear factor of activated T-cells 5	56703.1	63653.5	78315.3	58342.2	58481.4	59704.5	56950.4	59370.9	52178.7	47395.8	55002.4	58529	55372.2	55284.3	51519.5	77538.9	76606.9	85984.2	82412.4	88313.8	78314.2	77361.4	74349.9	80229	78662.8	71233.1	62876.8	67211	65709.1	74792.8	87237.5	79474.9	82031.7	85607.8	87943.3	61712	58809.7	59434.8	54059.1	49356.9	49469.2	45125.2	50356.4	48365.9	49813.2	78586.5
O94919	ENDOD1	Homo sapiens	Endonuclease domain-containing 1 protein	52748.4	58024.8	99196.9	54373.8	58237.2	73418.6	72397.6	70163	77938	78754.6	77620.5	94485.8	68114.2	77029.5	71960.4	58765.7	53414.2	58817	48905.9	52600.7	52100.5	51911.3	45229.4	51831.9	58584.5	52196.7	57852.2	49742	60175.7	42847.3	53641.3	38710.2	48580.2	48042.6	44710.7	52491.8	47561.4	56270.8	57904.2	46654.2	69785.7	67169.6	72444.7	62420.8	66847.8	66159.4
O94921	CDK14	Homo sapiens	Cyclin-dependent kinase 14	13637.7	14448.9	0	15757.5	17164.2	21498.7	22403.6	22790.2	19947.8	52621.6	21904.1	28328	20211.4	24412.1	18093.5	14447.8	18860.9	0	12739.2	24276.7	13553.3	13117.7	10727.4	6370.2	18713.8	14863.9	11782.6	16592.3	0	0	10852.8	0	10673.3	14670.8	17512.2	8024.39	8092.69	19681.8	17641	0	9529.25	8983.94	13606.6	10464.2	14513.1	18352.9
O94923	GLCE	Homo sapiens	D-glucuronyl C5-epimerase	31464.8	38526.9	31536	33369.8	38759.2	48782.9	43054	43432.2	44991.3	44889.7	42981.3	51021	37571.8	40236.2	42355.2	43441.4	39906.4	38601.3	39572.7	39503.6	34676.9	36400.5	29758.2	28035.8	41923	37228.9	30108.3	34970.9	25102.9	34234.1	39317.7	36885.1	44052.1	37221	31968.1	34911.7	29640.2	34941.1	29670	34461.5	34676.6	29324.6	34441.8	32581.9	31750.1	38833.2
O94925	GLS	Homo sapiens	Glutaminase kidney isoform, mitochondrial	773355	802750	631559	769419	756568	709401	785914	804648	717345	689648	732219	648705	719110	722193	743310	817480	750807	896239	876804	901699	781349	863697	772843	747195	765433	697426	675336	687956	566580	752670	775341	743168	817002	768118	761669	723291	747680	797301	715249	620734	985402	811480	953493	786232	967465	476891
O94927	HAUS5	Homo sapiens	HAUS augmin-like complex subunit 5	94977.1	102838	65193.7	93727.5	94208.4	89516.6	85869.9	94334.6	96858.3	111417	98573.1	119812	94361.5	96582.9	93712.7	96813.4	95050.2	99677	93973.7	95530.9	99032.1	95269.8	92157.2	106461	98447.3	101008	104401	98730.3	114371	101643	89025.9	103680	100272	89913.8	112796	99775.2	97765.6	97467.5	85919	80290.5	96127.3	100596	89057.1	85562.4	92578.2	88154.1
O94929	ABLIM3	Homo sapiens	Actin-binding LIM protein 3	9921.57	4008.84	0	8501.63	0	3403.63	0	0	0	0	0	0	0	0	0	0	3647.29	6241.84	5367.32	7588.63	8330.62	6164.11	6616.71	8969.51	7232.74	5480.75	6072.7	7544.67	0	0	7223.24	6734.48	4644.46	6514.84	10729.6	9368.8	3426.57	6845.94	0	7463.73	3850.48	6463.24	3190.75	0	5848.07	10245.4
O94952	FBXO21	Homo sapiens	F-box only protein 21	28943.2	36605.6	13069.4	29529.5	36759.7	29869.9	27307.6	29101.7	29002	26005.3	31224.3	29604.6	30711.1	26776.2	30077.8	30126.9	28767.1	30142.6	26239	30301.6	22613.9	28638.5	25939.4	28966.7	33405.9	30702.8	28094.6	31777.4	30202.9	31946.9	27862.6	25248	32063.7	28222.7	22312.1	23516.9	23090.1	27974.6	24985.2	26823.4	22856.7	18389.2	22935.3	22778.4	21264	21205.5
O94953	KDM4B	Homo sapiens	Lysine-specific demethylase 4B	16572	17247.2	0	14263.3	18399.6	19606.3	14507.2	17809.9	19942.8	22325.2	17315.4	0	15800.4	15915.9	19269.7	24961	22858.5	20009.9	20374.2	18766.3	15314.3	17575.3	22848.8	18567.8	22716.4	24460.3	21628.6	22307.3	22954.6	20651.8	20992.4	21481.6	25700.7	23156.5	19594.7	22091.3	19711.3	22607.3	17262.8	17801.2	21012.1	21893.5	20227.3	22023.6	21925.2	18837.3
O94964	MTCL2	Homo sapiens	Microtubule cross-linking factor 2	85771.8	88899.3	156153	88309.6	89985.7	97852.7	94583	94031.1	96384.8	112561	99129.6	112155	94419.5	95166.4	99078.1	99208.9	105041	94298.9	92478.1	91048.2	89152.1	89424.7	87795.5	90404.8	95070.7	88426.1	81318.2	88341.9	91039.9	84445.9	83982.4	84349.2	88326.2	85172.6	84855.9	84017.3	82422.6	83114.3	92852.2	79843.6	56447	59764	57171	61404.2	58540.2	78422.5
O94966	USP19	Homo sapiens	Ubiquitin carboxyl-terminal hydrolase 19	152397	153408	183217	152675	155269	144849	147305	141627	142779	150221	143387	163791	149426	152782	154201	162021	156041	162330	158571	165626	154647	159876	153615	156497	162116	169417	168729	178460	169100	168699	172565	175046	173768	173015	175643	151986	158192	158338	158685	147809	148125	146138	146349	149370	143759	158146
O94967	WDR47	Homo sapiens	WD repeat-containing protein 47	27362.4	27538.4	36002	28192.6	29822.7	29613.2	27272	30007.6	35320.9	27984	28153.8	0	26134.1	26740.4	26813.8	35320	32037.4	30418.3	29476.8	30466	34975.6	33378.1	29617.1	34507.8	34674.4	32400.7	26580.5	31656.7	30586.7	32616	34414.1	29310.6	32130.5	31567.1	33080.7	29927.9	27320.8	29413.9	27335.9	28722.4	30433.1	29198	28270.9	28821.4	30861.5	31035
O94973	AP2A2	Homo sapiens	AP-2 complex subunit alpha-2	78445.1	83594.5	38786.6	75840.3	79879.6	97472.6	90532.6	99746.3	95880.7	88983.7	97973.5	74774.9	92774.8	88406.7	96791.6	78049.9	73959.5	82910.5	77885	80959.6	70444.2	77212.3	72413.2	66333.8	81162.3	80197.7	70017.7	78383.8	69888.6	78667.8	84179	75484.2	85590.5	90366.8	74296.7	75696.1	78713.1	70992.2	61733.5	74059	73644.7	70521.8	71805.4	71078.6	68827.8	83424.7
O94979	SEC31A	Homo sapiens	Protein transport protein Sec31A	764084	801499	953705	794556	806994	844245	780656	881076	804735	834472	812521	883076	787082	782429	809951	843983	790359	780987	822271	802272	709009	802584	746672	723155	853074	840390	798005	862040	797106	859139	797703	745669	881071	814664	815197	858456	805147	843209	806774	789330	845186	750629	824164	819307	893791	837828
O94985	CLSTN1	Homo sapiens	Calsyntenin-1	10818.7	10842.8	0	8759.28	10938.9	11102.6	0	8391.74	0	0	10843.2	0	9751.02	9840.93	0	0	0	0	8845.28	8986.86	0	0	0	0	0	0	0	0	0	11474.4	0	0	0	8953.17	0	0	0	0	8117.72	0	0	0	0	0	6662.93	0
O94986	CEP152	Homo sapiens	Centrosomal protein of 152 kDa	23907.8	24341.6	42541.5	22764.7	22997.3	23765.2	23309.6	23968.6	28745.6	27660	30436.4	21629.9	20327.5	22725.7	26346.9	22550	19804.1	22564.7	22475.8	19092.2	20910.4	22263.4	23279.3	23020.8	21500.4	22511.2	18711.8	18510.8	26134.7	22813.3	16607.7	18014.5	18191.1	15896.8	0	20461.2	16133.5	17666.6	18666.7	15208.9	13120.5	16543.7	15930	14218	15173.9	10191.8
O94992	HEXIM1	Homo sapiens	Protein HEXIM1	263093	304398	330125	247092	306199	355314	410572	293142	306944	279215	272007	235550	333052	276494	335227	346824	329892	292787	234913	315052	194056	306504	212605	187048	318487	323419	269538	338552	173711	309044	305363	215407	318960	274194	203894	204694	245242	285681	456796	219413	386224	242003	367277	292962	326876	238603
O95057	DIRAS1	Homo sapiens	GTP-binding protein Di-Ras1	0	0	0	0	0	0	0	0	0	0	0	0	0	0	0	0	0	0	0	0	0	0	0	0	0	0	0	0	0	0	0	0	0	0	0	0	0	0	0	0	0	0	0	0	0	0
O95059	RPP14	Homo sapiens	Ribonuclease P protein subunit p14	53636.6	55733.6	35967.9	50386.7	58613.7	44883.6	55525.2	45286.2	48927.9	56283.3	50202.6	64272.6	53136	54720.4	57333.7	41733.6	44360.2	50038	46865.4	46949	41464.5	46627.3	45996.4	42733.2	41543.5	45040.3	43890.6	43271.2	45556.4	49704.9	43054.1	37990.3	36951.2	40912.8	43916.8	51199.5	50316.9	50072.4	43068.2	49505.7	53777.7	44073.7	52078.1	48013.4	47525.9	45342.1
O95067	CCNB2	Homo sapiens	G2/mitotic-specific cyclin-B2	56219.8	63061	40928.7	54771.7	63193.3	49521.8	50208	52159.5	52098.8	68334	55602.6	66112.2	54576.8	52452.1	55231.2	46030.9	48495.4	45551.4	41700.2	44875.1	47009.2	49623	47224.1	51313	49118.4	36440	36738.9	38310.1	41974.2	40642.2	33086.4	34449	33571	34177.2	34552.1	33540	37045.7	35836.6	35367	33090	29918.5	34977	35720.8	34109.5	32841.6	15370.5
O95070	YIF1A	Homo sapiens	Protein YIF1A	75043.7	81589.3	58383.7	66094.3	85084.1	69276.5	63928.7	71903.4	66914.6	81755	63711.5	100528	65204	56062.7	78065.5	88354.9	86073.8	87833.5	74195.1	86624.6	64853.9	79623.7	76805.8	71261.8	82546.8	85878.5	80963.3	86016.2	78268.7	79245.8	82944.1	78108.6	87884.3	78551.7	52707.9	89886.5	87193.5	93433.6	69918.4	72317.7	86020.4	74868.6	87798.6	79178.4	74955.7	95079.4
O95071	UBR5	Homo sapiens	E3 ubiquitin-protein ligase UBR5	222414	235869	172949	221362	242684	240292	225910	227340	237029	243941	238869	244794	233894	227555	244154	259169	256298	241724	228976	243598	227953	237434	229087	227546	256309	271219	233184	264142	252364	264520	248644	239622	273099	257757	234391	224484	239281	254501	240154	254875	212197	199004	211334	215641	202668	253070
O95081	AGFG2	Homo sapiens	Arf-GAP domain and FG repeat-containing protein 2	38036	41479.4	22451.2	40471.7	37579.7	44742.1	40484	45548.3	40301.8	40168.5	45377.8	37533.1	46868.2	43020.6	44989.4	35110.8	34324.6	37165.2	37792.1	38118.9	32681	37466.4	35279.8	28716.5	34783.4	32014.3	29069.9	35472.9	25232.3	35394.3	33270.2	31117.8	35413.4	31035	26908.7	30377.9	31341	34179.4	29453.6	26886.8	29301.3	27101.9	29300.5	31034.4	29889.1	26929.8
O95104	SCAF4	Homo sapiens	SR-related and CTD-associated factor 4	129177	147975	159835	122925	127914	156245	153076	129940	154088	188613	152565	159007	153601	146456	154078	131716	125525	127429	119450	131393	131195	124354	128440	121953	126816	117184	101235	123146	142693	124957	122524	109096	121971	120449	87565.6	118513	120319	135659	113370	128733	127102	127443	136422	135736	120315	112057
O95125	ZNF202	Homo sapiens	Zinc finger protein 202	0	0	0	0	0	0	0	0	0	0	0	0	0	0	0	0	0	0	0	0	0	0	0	0	0	0	0	0	0	0	0	0	0	0	0	0	0	0	0	0	0	0	0	0	0	0
O95136	S1PR2	Homo sapiens	Sphingosine 1-phosphate receptor 2	7745.05	0	0	13912.6	12583.4	7715.77	9216.77	12797.1	16647.5	0	14049.5	0	13940.6	14697.4	12290.6	12814.4	0	15561.3	9081.13	12195.1	0	10649.5	0	17154.3	15320.7	15042.7	13619.1	12710	0	14647.1	0	17334.3	17853.9	15829.3	9603.01	8464.22	14308.4	16357.1	13314	11975.4	0	0	9137.53	11995.7	6266.91	16784
O95139	NDUFB6	Homo sapiens	NADH dehydrogenase [ubiquinone] 1 beta subcomplex subunit 6	53599.4	71308.5	79103	51113.2	70248.6	76508.3	64828.8	63039.2	64969.9	52945.4	64570.2	59083.8	48216	54126.7	45565.2	92472.3	92469.6	83338.5	95126.5	79019.9	65574.7	87338.7	72728.6	78427	101980	90185.2	87812.9	99943.8	77777.4	83646.9	78970	67894.6	95190.3	84385.2	88029.5	76872.1	83821.7	79366.2	96740.6	87187.3	84169.5	68995.2	86811.9	95571.3	94805.5	85670.8
O95140	MFN2	Homo sapiens	Mitofusin-2	90517.7	100601	37692.4	97893.4	110538	82573.2	86859.1	89042.9	84918.3	89116.3	87360.9	110400	89590.2	93198.7	95325.6	80433.4	79925.4	78901	80696.2	79234.5	67108.6	74666.8	65523.2	55729.6	79302	65749.9	61572.1	68653.7	62758.6	70249.9	58021.6	52249	64671.8	58932	57012.2	60501.7	62097.7	71268.8	68120.2	67655.7	82646.4	65966.6	83281.1	77113.4	83640.4	54897.4
O95147	DUSP14	Homo sapiens	Dual specificity protein phosphatase 14	22153.9	31090.9	0	22809.7	30385.4	22636.1	0	22243.8	19569.6	2149.37	29983	0	24949.7	23546.4	31097.2	16766.5	30649.1	24073.5	24889.6	21813.8	0	24480.1	20279.9	0	9254.97	23742.9	0	26930.6	0	0	11786.1	0	0	25928.2	0	0	0	0	0	0	0	0	27236.6	18745.2	32012.4	0
O95149	SNUPN	Homo sapiens	Snurportin-1	148491	150619	62780	125616	125678	156723	155537	156290	152928	158653	146022	109274	160488	144569	162228	133891	123828	156503	134891	143131	114744	141290	128112	122877	140596	128284	128182	150908	133826	162393	147629	132261	161766	154231	137431	121908	126158	136407	109393	115100	115002	104773	114640	116623	118073	117659
O95155	UBE4B	Homo sapiens	Ubiquitin conjugation factor E4 B	185910	200312	85868.9	185272	195518	199622	188112	203044	193833	195602	191894	196792	186197	185722	194941	203014	189539	193219	200354	195058	177981	185405	166258	168292	199609	212770	185637	210796	184047	211797	200587	179526	213453	207988	172302	186395	187092	195918	198816	186195	151109	138267	157361	149763	159163	193532
O95159	ZFPL1	Homo sapiens	Zinc finger protein-like 1	134581	144057	223843	108397	71022.9	132799	142129	109874	84442.2	56781.5	117918	13626.1	141751	128520	152832	94165.2	69015.4	155979	134343	158508	144245	164291	133234	134481	70493	87503.3	64136.3	76216.4	57883	142642	156957	124613	158010	148020	96657	129941	151727	164413	73442.1	72802.5	215454	142951	193325	150475	199187	196256
O95163	ELP1	Homo sapiens	Elongator complex protein 1	251020	266696	215433	268721	269427	272994	268878	276846	276671	288617	277026	295407	264470	261208	281637	268342	265320	267981	266767	263053	262012	254323	259569	257887	269638	278874	254707	276205	280617	277471	267767	269606	285897	271597	280813	268264	272947	278571	264923	259913	203252	207416	204213	206085	216293	282949
O95164	UBL3	Homo sapiens	Ubiquitin-like protein 3	0	0	0	0	0	0	0	0	0	0	0	0	0	0	0	0	0	0	0	0	0	0	0	0	0	0	0	0	0	0	0	0	0	0	0	0	0	0	0	0	0	0	0	0	0	0
O95166	GABARAP	Homo sapiens	Gamma-aminobutyric acid receptor-associated protein	0	0	0	0	0	0	0	0	0	0	0	0	0	0	0	0	0	0	0	0	0	0	0	0	0	0	0	0	0	0	0	0	0	0	0	0	0	0	0	0	0	0	0	0	0	0
O95167	NDUFA3	Homo sapiens	NADH dehydrogenase [ubiquinone] 1 alpha subcomplex subunit 3	41310.6	63491	55120.5	28332.1	54795.6	91525.6	70833.5	56035.4	58294.1	74430.5	70850.7	61388.9	50179.2	38588.8	63522.5	113395	79396.9	110689	65388.6	127231	48078.1	97103.7	69095.8	51119.8	137694	124755	64618.9	136794	126607	151367	98033.6	50953.2	141996	99379.3	88250.5	65959.5	83826.2	118981	95156.9	132981	99451.8	37414.7	67281.7	114159	61243.2	104093
O95168	NDUFB4	Homo sapiens	NADH dehydrogenase [ubiquinone] 1 beta subcomplex subunit 4	243697	224131	247404	230033	260833	227931	218403	248618	250783	257054	285360	272601	251592	260667	247838	298068	272136	286982	310557	280828	274882	283711	270513	280647	308292	328647	327176	323178	293027	313870	279048	296744	326778	317375	263622	319484	335636	306170	291024	290459	307738	298286	293768	280833	303547	419111
O95169	NDUFB8	Homo sapiens	NADH dehydrogenase [ubiquinone] 1 beta subcomplex subunit 8, mitochondrial	42360	53311.1	41432.1	60283.1	56640.4	59170.3	74597.2	66531	30275.1	27810.2	59409.8	164907	56387.3	51937.8	77198	136783	176373	184165	145019	176418	84241.5	155279	94375.3	80605.6	165479	192017	111163	201728	49457.3	208700	174689	94531.4	195336	169036	90222.2	111102	123269	200644	204220	164766	170044	60329.6	152061	130400	170306	179479
O95178	NDUFB2	Homo sapiens	NADH dehydrogenase [ubiquinone] 1 beta subcomplex subunit 2, mitochondrial	0	0	0	0	0	0	0	0	0	0	0	0	0	0	0	0	0	0	0	0	0	0	0	0	0	0	0	0	0	0	0	0	0	0	0	0	0	0	0	0	0	0	0	0	0	0
O95182	NDUFA7	Homo sapiens	NADH dehydrogenase [ubiquinone] 1 alpha subcomplex subunit 7	52502.2	50118.4	101803	51474.4	51585	64550	71505.8	64386.1	65035	63480.9	68927.2	67360.6	60210.8	51103	58338.7	95253.9	92701.6	82995	82787.5	79542	68713.1	83411.5	78255	74470.8	86604.4	88316.4	91035.6	98477.3	89164.9	88938.8	46095.1	43440.8	43608.6	42699.8	41440.8	88757.1	91000.8	88683.4	114899	102132	14014.6	16368.7	12241.9	14617	13941.6	124847
O95183	VAMP5	Homo sapiens	Vesicle-associated membrane protein 5	0	0	0	0	30410.1	0	0	0	0	0	0	0	0	0	0	0	33295.9	55209.5	31602	49565.4	0	0	0	0	26185.4	0	33961.3	40514.1	0	45762.3	0	0	43921	46467.3	0	29673.7	28646.3	46719.8	61266.3	0	53997.7	0	50107.4	0	0	57782.5
O95197	RTN3	Homo sapiens	Reticulon-3	195310	260639	411226	186431	258305	262194	274013	225001	246313	202216	217605	208542	235130	260909	262422	315129	310849	357902	286018	329389	306675	354167	294250	313070	266095	328834	317585	318138	342086	340490	335601	312271	338619	324197	297881	315367	333382	373666	378968	312247	363576	375622	421361	338062	378661	330874
O95202	LETM1	Homo sapiens	Mitochondrial proton/calcium exchanger protein	699010	739655	1.21516e+06	731579	725379	692807	756855	752062	634269	746386	656283	800982	656186	698175	659612	774622	746682	798480	782534	803070	768297	762890	704664	731899	784549	763486	807727	790570	776502	760474	741879	732182	767255	724412	797054	778254	746708	777828	838349	768133	855863	816049	864093	811898	883644	800243
O95208	EPN2	Homo sapiens	Epsin-2	22252.7	24341.2	36991.7	20496.5	30594.5	32654	24904.4	26182.4	32454	37841.5	27500.7	28587.5	20515	21454.6	22947.3	28794.5	34384.2	22625.9	23220.8	23245.1	22710	28117.6	25536.6	23849.6	26733.8	25821.2	29864.7	25908	38282.8	19285.1	25453	21130.3	21368.1	25651.5	27399.8	20404	23009.3	17700.8	35824.8	30254.4	23037.6	23617.4	26287.8	23942.5	27812.4	33456
O95210	STBD1	Homo sapiens	Starch-binding domain-containing protein 1	22462.5	30022.4	22066.5	25195.5	31085.9	29183.4	23986.8	24170.5	25676.7	25775.9	29200.4	0	21537.5	16244.9	25360.6	31342.1	25394.4	23028.2	26015.9	28086.3	20811.7	27287.9	21413	0	28826.6	25214.9	21466.7	28463.1	12251.2	30557.9	24666.8	16298.8	26689.2	21714.1	18857.3	23306.6	23646.5	21538.4	20248.2	26344.8	28542.8	25427.4	29547.7	34239.2	27807.5	21973.5
O95214	LEPROTL1	Homo sapiens	Leptin receptor overlapping transcript-like 1	0	0	0	0	0	0	0	0	0	0	0	0	0	0	0	0	0	0	0	0	0	0	0	0	0	0	0	0	0	0	0	0	0	0	0	0	0	0	0	0	0	0	0	0	0	0
O95218	ZRANB2	Homo sapiens	Zinc finger Ran-binding domain-containing protein 2	121442	125867	139732	100335	94372.4	113805	168077	82899.4	85712.5	124843	98625	20285.6	148821	121087	157934	101990	60112.2	165566	74420.1	135734	113921	144752	89096.1	97016.1	79991	61886.4	107633	87001	136138	110241	155887	100735	127831	87133.6	55932.3	71864.3	80278	159425	81359.9	73187.5	152244	101469	162634	99049.9	145555	148404
O95219	SNX4	Homo sapiens	Sorting nexin-4	233173	264582	286225	243200	263566	263440	261545	262059	287306	254588	272378	281363	254709	247479	287491	251567	231143	271339	228112	267748	232249	264202	215040	235509	267215	261384	250904	290915	248178	276520	255267	236004	268170	250567	238087	242612	243417	280186	247493	226410	257789	237822	255478	229615	237397	283947
O95229	ZWINT	Homo sapiens	ZW10 interactor	20475.4	33246	66155.3	19251.9	32916.8	27048.9	19435.1	21644.8	16983.5	20738.7	24041.6	40363.8	12626.9	21366	18833.8	26664.1	38858.2	27745.5	17041.8	31263.2	29576.5	26406.8	19207	27323.4	25792.4	16227.3	16745.1	16652.1	18833	16634.3	14236	18362.9	14836.7	18632.4	16984.8	15733.9	17960.2	19615.2	26976.3	16296.3	19851.7	18495.8	22435.7	10443.2	19284.1	0
O95232	LUC7L3	Homo sapiens	Luc7-like protein 3	350194	356432	814107	342881	349044	370033	434462	384132	354293	397314	357998	404723	356476	336310	315647	277134	384914	255180	311970	260816	260522	254863	324806	265935	286897	275174	236486	242168	278669	239464	294379	232623	228447	257716	236386	288109	238938	247724	323537	342289	279439	280993	252402	330736	262576	171048
O95235	KIF20A	Homo sapiens	Kinesin-like protein KIF20A	48657.9	50029.6	33440.6	44711.7	49729	45767.8	43065.9	42272.4	42973.7	52620.1	47022.3	48100.6	48600.9	43491.3	45271.3	44643.5	43213.2	44954.3	41109.8	41761.2	44179.8	46417.3	46121.6	46206.5	47725.2	30185.8	28989.8	33208.7	35325.6	33443.7	23344.4	26020.7	27130	24802.7	25457.5	24155.7	26522.9	27149.2	29043.4	28197.1	19881.4	22078.7	21775.3	23264.2	21571	9082.88
O95239	KIF4A	Homo sapiens	Chromosome-associated kinesin KIF4A	229912	245488	275936	236668	243685	235041	232628	234890	208292	247629	221196	239247	220793	210434	216503	242932	290794	229555	237363	248784	228414	231825	242595	227998	247500	210207	195018	222254	214105	220472	187437	182709	196114	192536	183671	195321	200327	209000	247546	206291	164734	153944	173547	167926	169945	89583.6
O95243	MBD4	Homo sapiens	Methyl-CpG-binding domain protein 4	13187.6	14981.7	31000.9	16117.8	15260.7	14632.8	15796.7	16177.1	14357.3	21131.8	15298.2	25616.8	14544.9	14560.8	16441.2	14732.6	16325.6	13153.3	13866.6	13477.7	14473.4	13305.7	12925.4	13256.5	14860.2	14632.3	15066.8	13443.3	16100.3	15084.3	12434.5	11978.7	12423.3	12082.7	14779.9	14765.8	13200.7	13672.6	17343.4	14578.3	9681.42	11463.7	10902.4	11012.1	10903	7192.2
O95248	SBF1	Homo sapiens	Myotubularin-related protein 5	31897.8	34352.2	0	31532.1	35449	33363.5	33128.1	30893.1	35162.8	36331.3	31918.3	37599.1	32566.3	33003.6	33056.6	37563.9	34719.9	34122.7	33769.5	35488.4	37140.5	33288.4	35826.9	36542.2	38988.5	40182.6	38416.4	39266.1	41521.6	38884.7	39948	41380.1	42277.4	40638	41375.4	35031.2	37855.1	38250.2	35282.4	36253.7	33270.3	31210.6	30147.2	31356.3	30338.3	42000
O95249	GOSR1	Homo sapiens	Golgi SNAP receptor complex member 1	101866	120677	152773	104678	114436	126841	126513	124598	107575	92057.5	107569	77925.1	106829	120240	112745	137765	120605	146414	134809	131839	118780	150102	115327	112204	144436	121926	114428	131239	99205.8	128571	122571	105142	125937	122541	106172	117748	108157	133658	131515	130054	128162	98906	134581	126668	134260	108069
O95251	KAT7	Homo sapiens	Histone acetyltransferase KAT7	72472.8	76784.3	40129.1	73083.9	73587.9	79494.4	70623.7	75535.3	71948.7	82517.2	78389.2	79665	74939.4	72952.7	72106.2	72041.8	76972.1	73545.2	71826	67330	67290.7	74109.2	63344.7	62203.2	71958.3	70006	62387.4	68220.9	66500.5	67202.7	62788.6	52087.8	71084.9	60972.7	55183.7	63683.4	54841.9	63190.8	66574.1	70057.9	56464.4	58268.8	59062.8	61971.8	61228.2	40059.2
O95258	SLC25A14	Homo sapiens	Brain mitochondrial carrier protein 1	0	32635.9	0	0	0	0	39570.3	0	41042.2	29285.3	0	0	28086.5	0	35024.8	35401.6	29206.9	32597	0	26395.1	31180.2	28801.3	27773.5	26390	0	26748.5	27751.5	0	0	37415.4	21480.9	37926.2	27597.8	26018.9	0	43675.1	36181.5	0	32630.6	37119.8	30508.8	41720.5	32950.6	39177.3	39666.3	37664.3
O95260	ATE1	Homo sapiens	Arginyl-tRNA--protein transferase 1	66929.2	68613.7	38506.4	68933.9	67102	75406	73976	79725.5	72060.3	82219.5	75696.3	77403	70202	74507	72606.7	68307.1	75487.8	64672.8	78954.8	68252.1	65951	63569.2	69723.1	65368	69090.2	65875.5	66089.8	70810.2	63477.3	63466.7	68667.1	74225.7	65527	65470.7	74142.3	75585.7	70723.6	66972.3	69694	66886.8	68334.1	72322.6	68937.3	71194.9	75879	85762.3
O95271	TNKS	Homo sapiens	Poly [ADP-ribose] polymerase tankyrase-1	17745.3	15704.5	6704.92	0	0	22596.8	0	12686.2	6548.88	3308.22	11732.6	3558.79	0	11621.9	0	0	0	21023.7	0	0	0	16370.6	0	13307.7	0	0	0	0	0	14157.6	0	0	17470.6	16620	0	0	0	11417.8	8542.34	0	0	0	16801.2	16630.9	16106	0
O95273	CCNDBP1	Homo sapiens	Cyclin-D1-binding protein 1	65551.4	96986.2	0	52402.2	75697.2	0	22130.8	0	0	19219	0	0	65484	71183.9	85459.7	0	0	65995	0	62181.5	0	64096.2	0	0	40339.5	0	66037.6	0	16655.9	76179.6	87420.8	8971.7	67980.7	0	0	0	51207.6	0	0	0	12300.8	61335.9	0	0	0	57953
O95292	VAPB	Homo sapiens	Vesicle-associated membrane protein-associated protein B/C	128205	135317	234456	122556	128792	164115	158278	137441	113131	127751	136596	123239	140843	142842	133672	161452	179284	174268	180065	167178	158949	166041	150315	158625	142194	148303	152616	145622	147053	148613	185610	155421	157835	174958	178850	166505	158110	164330	194541	158765	199778	188472	212860	184611	210777	214038
O95294	RASAL1	Homo sapiens	RasGAP-activating-like protein 1	0	0	0	0	0	0	0	0	0	0	0	0	0	0	0	0	0	0	0	0	0	0	0	0	0	0	0	0	0	0	0	0	0	0	0	0	0	0	0	0	0	0	0	0	0	0
O95295	SNAPIN	Homo sapiens	SNARE-associated protein Snapin	103849	118891	306243	99423.6	130408	150830	100730	140098	139503	141794	135013	119655	81351.8	109457	90856.4	146039	164083	131216	108945	132952	134794	144671	123046	146350	126649	135310	116891	124165	132106	125699	118306	120890	129388	148366	129925	111226	131044	121692	178671	132199	154485	152984	159557	138206	164196	147805
O95297	MPZL1	Homo sapiens	Myelin protein zero-like protein 1	12329.8	14698.4	26077	10398.1	13413.1	10891.6	19324.3	0	13186.4	16595.4	12245.6	0	15583.2	17445.2	20459.7	16206.3	16497.1	22050.6	18702.9	19237.8	14156	21848.7	14698.1	0	13514.4	17527.3	23329.7	13869.6	17644.1	14535.5	21357.4	13845.8	18674.5	15315.1	16132.2	19974.8	21514.7	27865.3	22947.5	12813.5	19018.6	22423.3	26502.9	13407.7	25419.5	22124.3
O95298	NDUFC2	Homo sapiens	NADH dehydrogenase [ubiquinone] 1 subunit C2	127122	121585	164605	121471	117144	101910	103753	100954	94029.8	142436	110827	150104	95574.1	106219	110696	150286	137701	151672	189292	144499	154114	146613	148407	157291	155478	157270	160719	164060	176786	161429	155924	166326	144540	149089	189887	197058	184640	157791	159729	148197	153183	133427	148628	144244	181755	216947
O95299	NDUFA10	Homo sapiens	NADH dehydrogenase [ubiquinone] 1 alpha subcomplex subunit 10, mitochondrial	196657	218301	65092.5	199570	229997	237376	239406	235394	213740	285226	223358	268421	236305	226687	228741	280354	275929	278980	272484	267458	244071	260378	253478	237187	276922	279399	251733	282153	213436	265151	273213	243486	266259	264697	240015	262817	264878	276001	266431	266863	300083	252642	281604	272365	267814	342399
O95302	FKBP9	Homo sapiens	Peptidyl-prolyl cis-trans isomerase FKBP9	84233.8	98668.7	122431	75044.4	73526.7	84095.5	98752.4	75449.6	95781.6	76861.1	85319.2	61103.4	97222.7	102996	104115	68535	52903.2	109112	64196.6	79323.6	83395	99243.2	61105.7	87196.8	75730.4	79800.1	94288.5	86381.3	117055	82354	87792.7	80227.4	71217.1	68596.2	69286.3	76677.5	74172.5	102096	74112.4	73888.5	69965.9	80198.2	84516.3	61041.3	87252.8	100520
O95336	PGLS	Homo sapiens	6-phosphogluconolactonase	649725	743130	593183	616933	751139	649271	719722	670566	736947	672337	605785	705387	727231	719941	635284	762373	771871	843311	788930	851799	787485	826153	775078	768733	815779	861314	889412	919680	881158	877764	916172	938679	861496	921077	984555	877191	948711	940417	964117	917982	993049	880044	941216	817742	921483	1.33416e+06
O95340	PAPSS2	Homo sapiens	Bifunctional 3'-phosphoadenosine 5'-phosphosulfate synthase 2	177089	189118	67173.2	179729	199058	501268	475932	494245	446389	518588	439970	518299	453300	444370	468265	233104	233759	225748	240168	224453	223514	224419	202340	220577	245214	246649	230034	246612	233485	250300	251815	245525	263543	234548	273822	258051	251202	261121	249820	248499	251599	225099	238427	235158	242423	387135
O95347	SMC2	Homo sapiens	Structural maintenance of chromosomes protein 2	620185	602824	552021	623992	646889	583263	559211	612966	571873	670022	564006	722933	549308	569421	586358	628160	685601	583744	637580	595650	615949	577051	603438	611961	633314	631839	613216	625781	654708	624721	572087	612267	607156	601960	671241	596434	574351	561681	592541	563116	500571	500111	501916	501526	521082	438322
O95352	ATG7	Homo sapiens	Ubiquitin-like modifier-activating enzyme ATG7	178237	207310	91523	177231	187259	204596	190409	213752	194757	191354	206824	210409	182597	180105	194493	205591	167843	209475	188415	199125	149604	194880	167431	161495	200539	190149	156683	193998	165488	188676	188168	161263	208204	207432	177104	181686	186258	193209	185336	169648	209925	153698	202830	196050	187319	229976
O95359	TACC2	Homo sapiens	Transforming acidic coiled-coil-containing protein 2	79630.2	79224.4	157809	69509.8	88989.7	107544	137429	99838.7	102204	107205	105673	117876	111871	106739	101294	86493.9	107663	83972.6	87657.6	82215.6	82576.8	83543.7	80569.7	82291.3	85012.9	89167.6	92582.5	87755	100334	79617.1	93550.1	73351.6	70768.9	79436.9	87111.4	105186	111549	111645	154239	127565	110562	117881	118042	112842	119169	100202
O95361	TRIM16	Homo sapiens	Tripartite motif-containing protein 16	37804.3	48783.7	55441.9	48026.9	53425.8	45769.8	43483.4	51865.2	52576.3	65525.1	35400.5	42460.2	32432.8	28480.2	34296.8	36993.7	36497.8	37227.5	30461.8	35246.9	44310.7	44722.3	32514.6	34766.1	44266.2	38183.5	36558	35926.1	47216.9	33271.8	37438.7	32854.9	45731.9	36229.8	63594.5	53491.3	50484.8	52357.6	47280.5	48509.6	77962.7	67626.8	82245.6	93288.8	79369.1	33880.2
O95363	FARS2	Homo sapiens	Phenylalanine--tRNA ligase, mitochondrial	24921.2	25368	0	24294.5	26909.2	34829.8	29236.9	36956.4	26096.2	0	37800.6	50449.9	23152.6	34756.3	22301.6	16257.2	30754.1	14880.8	33470.1	15824.1	18182.1	16742.7	33004.6	16946.7	21012.3	25852.8	18607.1	18814.5	24951.9	17831.3	33455.3	20314.2	22316.7	30052.6	18746.1	35945.8	21894.4	22249.2	15746.3	35580.3	21112.4	21513.6	17779.8	34970.7	22330.1	24801.4
O95365	ZBTB7A	Homo sapiens	Zinc finger and BTB domain-containing protein 7A	54272.8	51128.4	104999	55891	38858.7	55938.2	71121.9	50378.1	57031.9	54672.4	48367.4	38131.7	70572.8	49272.4	59720.4	41500.8	37119.6	46815.5	43145.5	50252.8	51165.9	46003.9	46827.8	47065.8	36332.6	42823.7	33662.1	37975	34690.8	44592.6	42073.5	50356.3	46432.6	39868.5	49139.7	45756.3	46984.4	49890	46868.8	34847.5	56295.3	62092.3	52852.7	57013.4	63149.6	37439.6
O95372	LYPLA2	Homo sapiens	Acyl-protein thioesterase 2	178171	234801	84552.8	185525	232050	206782	245000	203624	176124	166149	168044	179711	220141	201593	222511	274169	310956	352174	295002	308704	157719	279519	222106	194822	280510	361275	327417	345126	271710	332147	364876	244617	332089	340409	175696	301814	304927	353143	301814	279643	296377	190878	293288	243483	282492	444327
O95373	IPO7	Homo sapiens	Importin-7	2971375	3097199	3.18651e+06	2754475	2.90855e+06	2.47536e+06	2.30971e+06	2.38407e+06	2.63628e+06	2.84307e+06	2.70555e+06	2.36222e+06	2549559	2.33648e+06	2.51405e+06	2.60937e+06	2.19845e+06	2.75482e+06	2240657	2.67708e+06	2.32996e+06	2.82302e+06	2.41093e+06	2.358e+06	2610385	2.39916e+06	2.22863e+06	2.55272e+06	2260923	2.73712e+06	2.21864e+06	2.3123e+06	2.66767e+06	2.41187e+06	2.09181e+06	1.8735e+06	2306816	2.25652e+06	2.06027e+06	2.00467e+06	2.04979e+06	1.84475e+06	1.94288e+06	1.97306e+06	1.80299e+06	1.69211e+06
O95376	ARIH2	Homo sapiens	E3 ubiquitin-protein ligase ARIH2	100626	102648	141095	103681	104114	97777.8	94995.2	95682	96095.2	103461	98901.3	107639	95513.4	99459.5	96086.3	112069	108878	112538	110865	113752	100604	114339	100928	95249.8	115542	112472	97635.1	115512	109578	114706	108459	99292.3	115738	113297	100052	105421	107093	117281	110662	103402	120527	106442	127369	119128	122830	126688
O95379	TNFAIP8	Homo sapiens	Tumor necrosis factor alpha-induced protein 8	15797.2	17823.1	27737.7	11727.5	18829.6	20403	13083.2	15531.7	11684.9	9794.4	15364	0	7988.67	9955.54	9908.66	22377.8	20513.2	13084.3	13047.6	20769.6	21419	15226.2	15456.6	19989.9	16000.7	19162.3	14490.7	19973.4	10465.9	16622.3	15771.6	16473.7	18964.2	20007.6	18441.8	12381.2	15419.1	17508.4	18356.8	14837.4	28392.2	21857.3	19484.1	24978.3	19292.8	23126.2
O95382	MAP3K6	Homo sapiens	Mitogen-activated protein kinase kinase kinase 6	19121.5	20056.8	0	21555.8	20910.7	22819.3	19495.4	21809.4	22851	24667.3	23794.2	28712.5	18988.8	23207.3	20943.2	23733.6	24624.1	21072.5	22164.7	18231.6	21039.7	18962.7	18948.6	23072.1	25676.9	27255.8	28571.4	27712.1	30485.1	25176.1	20756.8	19930	22060.6	20640	19554.1	18702.9	18557.4	14186.2	18169.7	20073	12975.1	12477	14115.5	15312.6	14165.9	0
O95391	SLU7	Homo sapiens	Pre-mRNA-splicing factor SLU7	119279	135215	204997	129692	147462	121891	127005	118364	127044	135653	125270	139860	123001	112383	117896	124089	150890	111892	114292	117427	111850	115362	104560	93949.4	120256	117850	102676	120537	129036	110129	105577	90090.7	102356	98426.4	109600	103963	104042	114064	156745	126784	119057	111947	127564	129908	120233	80162.6
O95394	PGM3	Homo sapiens	Phosphoacetylglucosamine mutase	156628	173725	157271	168671	170204	173928	158801	178791	189115	204853	187403	224259	169154	183527	180393	179707	158727	166913	180966	166844	167455	165896	156199	162067	178323	186189	166048	181019	163451	187347	165859	165388	188749	180424	194382	188711	169130	179281	167412	175794	172887	168029	176956	173946	183633	221706
O95396	MOCS3	Homo sapiens	Adenylyltransferase and sulfurtransferase MOCS3	172124	168251	120460	178816	163827	165447	161485	171674	159024	184060	179236	199380	183839	177991	176876	161438	142775	169120	176651	165803	170435	163368	184531	171926	160134	174876	160731	176284	198767	192285	175946	184172	180471	178672	186639	204232	204230	196215	179921	177990	186478	194492	185032	187202	195219	237337
O95400	CD2BP2	Homo sapiens	CD2 antigen cytoplasmic tail-binding protein 2	75513.2	128065	131004	69794.9	140610	84508.5	172735	76375.5	100109	130881	65006.5	60344	149870	144776	160168	100466	122996	256479	80779.5	137865	103367	137165	74129.7	78368.8	96880.5	112907	196971	118872	241856	107969	204928	100933	100901	105191	94970.3	68046.7	93962.5	259294	237547	133447	147734	105958	190836	92719.9	157364	105762
O95402	MED26	Homo sapiens	Mediator of RNA polymerase II transcription subunit 26	28169	31539.9	70407	35591.9	33649.9	32610.8	40120.7	35616.3	31871.7	35337.4	33344	39793.7	31884.3	29825.1	32568.4	32891.5	40826.9	30289.7	32602.1	28353.2	23024.9	26787.4	27580.2	24022.9	29883.1	31170.5	29349.9	29425.6	30038.2	28531.5	29939.2	22757.6	28114.4	29285.4	24332	29518.2	27607.2	30534.1	51979.8	37129.1	32939.8	24291.4	34509.4	30029.3	36308.6	22419.1
O95405	ZFYVE9	Homo sapiens	Zinc finger FYVE domain-containing protein 9	0	6222.18	0	4683.03	3579.7	5989.79	0	4648.63	7641.91	5608.93	6140.65	0	5003.92	0	6650.53	5070.22	3982.21	5993.49	3169.63	5325.87	7232.65	4866.7	5852.65	7106	4865.93	6302.53	4901.05	5503.66	7124.09	6621.71	5842.98	6918.3	8222.53	6286.33	0	0	6474.41	6311.95	0	4860.88	4764.6	0	5677.79	5987.83	3124.13	7052.38
O95425	SVIL	Homo sapiens	Supervillin	59584.8	63104.6	45063.5	60114.6	65121.4	77791.1	75653.2	72985.9	74004.9	80289	78003.6	79043.9	74082.5	74019.1	76323.5	84255.4	88842.2	79440.6	76515.9	79138	67344.2	75159.6	70198.4	69945.5	81071.8	82237.1	71068.8	80403	76200.2	79264.9	85746.9	69066.6	86177.5	81646.6	69153.8	67899.8	71544.5	72515.7	74296.8	72427.4	59336.7	51386.7	58223.1	61491.2	57653.5	89882.8
O95429	BAG4	Homo sapiens	BAG family molecular chaperone regulator 4	0	5266.72	0	0	6535.65	0	0	0	0	0	0	0	0	0	8359.49	0	11545.4	15385.7	0	9420.31	0	8719.24	0	0	0	0	8455.18	0	0	4003.64	9537.8	0	7169.6	5352.79	0	0	0	11703.6	8360.94	3364.5	5068.46	0	7473.35	0	5115.87	3674.05
O95433	AHSA1	Homo sapiens	Activator of 90 kDa heat shock protein ATPase homolog 1	2304315	2.25251e+06	2.16948e+06	2.19164e+06	2.29943e+06	2.16789e+06	2.05762e+06	2.20432e+06	2.02481e+06	1.91149e+06	2.23581e+06	1.8956e+06	2126787	2105292	2.08065e+06	2302462	2.1994e+06	2.26047e+06	2.36712e+06	2.28458e+06	2050833	2.19663e+06	2.12041e+06	2083311	2.43402e+06	2271634	2.04216e+06	2316376	1.56723e+06	2.28763e+06	2.21954e+06	2.10957e+06	2504856	2.43874e+06	2.10767e+06	2.19734e+06	2.05859e+06	2.13728e+06	2.10079e+06	2.0859e+06	2.32234e+06	1990239	2.31575e+06	2.31536e+06	2.3938e+06	1.92191e+06
O95453	PARN	Homo sapiens	Poly(A)-specific ribonuclease PARN	255313	276021	207173	263756	272371	268885	260632	280339	259731	265570	272129	274802	261243	258982	270598	265821	261073	277029	269177	278880	240323	263834	231503	227534	273666	287142	239746	300137	258176	298457	248351	243025	281395	273550	243340	249857	263626	282429	278548	273709	263359	227902	268487	258110	263711	298685
O95455	TGDS	Homo sapiens	dTDP-D-glucose 4,6-dehydratase	19556.2	19095.8	14055.4	18820.6	18431.5	19273.9	15647.4	13555.5	0	15292.5	21346.9	16843.7	15000.1	10158.2	19024.8	18545.4	14842.9	15155.3	19587	18610.3	13892.1	17181.9	8224.67	20461.2	19707.2	21851.6	15736	21210	20391.1	18501.9	15950.4	15490.7	19916.8	16652.1	0	20492.8	19821.5	23595.5	15585.6	18779.1	20935.8	0	22179.3	18952.9	20160.8	0
O95456	PSMG1	Homo sapiens	Proteasome assembly chaperone 1	591106	614618	495784	584736	559956	558428	540603	562288	590716	556640	615386	594391	552020	557803	570811	545309	515047	549017	566182	552164	527190	523881	538721	520374	512315	493861	479198	538548	535078	570018	515320	532327	555450	525931	486278	482858	552006	522435	524400	548741	545997	511286	552027	560784	507229	430357
O95466	FMNL1	Homo sapiens	Formin-like protein 1	6753.82	9402.84	17508.9	7030.66	9612.5	7000.76	6299.67	7918.81	5499.5	0	5830.89	19255.1	0	7036.29	5569.5	8761.35	9599.75	9317.34	8751.05	9733.34	6498.77	8265.42	7750.04	8812.98	7698.85	11313.7	8676.35	8413.6	8199.67	9672.41	8218.47	8601.4	8834.19	7779.65	0	9766.98	9290.26	11399.5	9663.62	7800.5	11178.3	8892.55	10317.1	8661.86	10299.7	10732.6
O95470	SGPL1	Homo sapiens	Sphingosine-1-phosphate lyase 1	54368.3	62030.6	14102.5	54246.2	59740.1	61629.8	56735.9	58725.9	60910.6	58594.7	60143.6	75697	58265.3	53384.1	61765.3	65909.2	55734	53961.7	52909.4	56114.6	51661.7	53781.9	55101.5	55526.6	58433.6	51633.5	48974.4	52646.8	50023.7	56112.7	49273.4	47188.9	54661.5	49710.1	51963.2	63497.8	64576.8	66893.6	61505	63701.1	76754.1	70695.1	68667	74803.2	69467.8	66862.8
O95476	CTDNEP1	Homo sapiens	CTD nuclear envelope phosphatase 1	65215.6	61995.6	0	67342.5	81983.6	71233.3	72104.3	69468.4	75943	88828.8	69051.2	72365.2	63382.2	64392.5	70078.1	74354.9	69497.5	61102.1	58147	65495.1	74530	70948	81556.3	75976.7	70046.4	55843.8	64659.1	55381.7	62394.8	70913.8	52987.7	70683.4	68361.5	57081.2	53242.3	66121.6	60439.6	65236.9	54862	65611.4	77429.2	73695.8	78133.1	71613.2	55889.1	54112.9
O95477	ABCA1	Homo sapiens	Phospholipid-transporting ATPase ABCA1	0	0	0	0	0	0	0	0	0	0	0	0	0	0	0	0	0	2331.17	0	0	0	0	0	0	0	5978.37	0	3936.41	0	4087.64	4042.99	0	5739.17	4032.33	0	4147.84	4165.13	6332.43	0	0	0	0	0	2342.31	0	6935.95
O95478	NSA2	Homo sapiens	Ribosome biogenesis protein NSA2 homolog	783066	756998	182028	821894	720971	577916	579271	674396	689256	696383	647672	664775	653161	615289	700499	771758	557154	734613	640348	705824	695702	726141	577037	704168	750089	705993	681582	674357	659202	656768	476375	634086	659942	540241	624494	572494	625979	724299	595310	605038	586571	604932	587228	557799	698140	458618
O95479	H6PD	Homo sapiens	GDH/6PGL endoplasmic bifunctional protein	48987.7	58135.3	49458	58182.2	60165.4	63369.9	62318.6	67628.8	63380.3	61973.5	68009.2	76558	64094.3	60838.9	70674.6	61945.8	56916.8	60273.1	59061.4	61064.8	55834.2	63831.6	55353.6	59589	59575.5	66119.5	61607.4	62029.6	70683.4	66000.8	60322.4	53997	67269.6	61883.5	67350.3	66233	64031.6	69597.9	62272.9	66051.9	67065.9	68759.2	64358.3	61401.1	64941.2	137435
O95486	SEC24A	Homo sapiens	Protein transport protein Sec24A	260990	268002	104296	241160	268858	258707	255139	263751	264377	293348	268853	297932	263524	263330	261963	275187	275964	270678	258353	265344	226704	265877	260400	244932	284027	269520	251304	281302	256388	272426	241025	238232	267636	266665	210492	224481	241858	239501	228894	236749	245778	208966	237251	236533	223457	255280
O95487	SEC24B	Homo sapiens	Protein transport protein Sec24B	97825.8	101077	41133.6	94376.4	98579.8	105342	94032.7	96624.2	98099.7	104507	105467	102804	95873.7	99660	105881	105527	101625	100862	100708	100867	98845.4	98979.8	104799	102272	103983	104554	89057.1	102150	94031.5	103082	98646.5	102775	105772	97956.4	90766.8	91969.4	96614.9	96300.2	92649	93500	95698.3	88610.4	93979.9	95423.5	90540.4	93380.2
O95490	ADGRL2	Homo sapiens	Adhesion G protein-coupled receptor L2	0	0	0	0	5542.19	0	9441.29	0	8237.31	0	5663.52	0	0	7519.77	8781.88	8370.97	5431.06	9016.81	9527.65	9256.67	0	7953.81	0	5684.85	8483.11	11260.7	7820.4	10060.8	12810.9	10741.9	8474.9	4080.61	7608.05	9917.06	0	8391.5	6815.99	12130.8	8010.69	8550.29	8561.39	0	11984.8	7086.73	6498.05	9695.34
O95503	CBX6	Homo sapiens	Chromobox protein homolog 6	21397.3	20498.8	5976.53	20174.1	14968.7	19466.8	16719	21293.8	18322.6	8605.11	21807.6	20541.7	21586.3	18933.2	16029.2	24164.3	21411.1	21247	20003.5	23551.1	16470.2	15359	21651.7	7486.32	20972	22185.7	21868.8	25347.6	0	23909.9	21739.3	22332.3	19313.3	25470.1	20463.9	23938.9	23421	24650.7	24228.7	27755.3	22120.3	18227.4	20187.1	24661.5	25479.4	23513.6
O95544	NADK	Homo sapiens	NAD kinase	38944.8	33216	62363.8	0	0	0	0	0	0	36701.8	44354.2	0	0	33888.9	41696.3	40189.5	29791.3	34430.2	33829.3	32480.4	28034.4	36052.4	39357.3	35485.2	33747	38859.3	32252	37470.2	20862.7	46848.9	34130.2	30227.7	42965.5	40314.7	28571.6	0	34661.8	25555.3	0	32249.8	27029.1	0	28052.6	0	0	31986.1
O95551	TDP2	Homo sapiens	Tyrosyl-DNA phosphodiesterase 2	35789.1	35744.1	28157.5	36659.2	37685.2	32891	29626.4	35549	35076.4	48807.6	32089.6	67849.7	26169.4	32432.5	34991.3	32459.7	29306.3	31986.1	36291	30878.6	33910.1	29749.4	31856	34119.1	34776.6	33284.5	29218.8	31532.1	42568.2	32169.7	29466.2	32088.2	33431.8	26436	34608.4	27579.8	33109.9	28952.5	31495.2	26621.6	32576.2	31178	31888.2	34410.1	33261.9	22080.9
O95562	SFT2D2	Homo sapiens	Vesicle transport protein SFT2B	28507	36858.8	42321.7	28800.8	38013.2	55590.1	50422.3	47709.8	48513.9	48751.1	47124	30489.3	47267.2	47535.7	51023.3	31850	37925	32030.3	21222.5	31160.4	21940	26935	25190.3	17830.1	34297.9	32183.3	30962.7	30318.8	37009.4	29189.3	35967.6	27780.3	27808.6	29484.6	26585.9	27068.8	26324.1	34859.2	45890.6	35545.2	33410.7	15617.3	35897.1	34442.4	29422.7	32608.8
O95563	MPC2	Homo sapiens	Mitochondrial pyruvate carrier 2	52012	66499.4	17340	46640.2	58379.3	67528.1	60732.1	62099.9	65675.7	73568.9	60874.5	65877.5	53930.3	49648.4	52340.7	65081	53188.7	63327.8	67572.9	66768.5	27892.3	59417.4	55882.3	41754.5	61300.1	71816.4	55879.7	66245.9	68794.8	72482.3	66113.2	48422.4	72246.7	61582.9	37948.1	63769.9	67725.8	70129.7	49750.2	61722.5	80558.8	47655.9	76781.3	70103.9	65797.2	65504.2
O95571	ETHE1	Homo sapiens	Persulfide dioxygenase ETHE1, mitochondrial	520441	569413	756298	512455	451935	638121	833636	612853	621661	479604	510908	386278	745385	724309	752541	555788	650950	1054273	755591	877766	802021	953352	700954	762682	582518	626952	680431	600125	768311	798005	990048	842061	878047	874992	998614	793760	826167	970160	725961	608974	922997	861129	945135	668624	952293	1.52087e+06
O95573	ACSL3	Homo sapiens	Fatty acid CoA ligase Acsl3	979180	1.04655e+06	332330	989125	1.02121e+06	977106	938460	997130	944792	955552	974297	939481	930938	918411	1.0043e+06	1.08766e+06	984498	1.08543e+06	1.01794e+06	1.10919e+06	950876	1.06065e+06	1.00246e+06	938820	1.14315e+06	1.32496e+06	1.12839e+06	1.28183e+06	857232	1.31946e+06	1.30759e+06	1191793	1.40976e+06	1.34891e+06	1.16429e+06	1.18233e+06	1.1976e+06	1.26544e+06	1.04523e+06	1148193	1.1848e+06	958226	1.12336e+06	1.06186e+06	1.01427e+06	2.3294e+06
O95602	POLR1A	Homo sapiens	DNA-directed RNA polymerase I subunit RPA1	183586	193928	88000	188855	201415	203263	201426	203132	180409	184655	200216	196702	178349	186622	184400	191829	202959	188757	211232	192957	170663	181595	191487	156225	189876	174919	152727	179776	174246	182343	186906	160150	187544	196493	152367	179742	169816	172812	150450	187991	179209	146433	181527	190706	169984	132707
O95613	PCNT	Homo sapiens	Pericentrin	27635.5	26132.3	48042.6	29192.4	28253.8	25434.7	26433	22422.5	26746.5	30484.7	24718	30438	25533	23808.1	25341	24570	29761.1	25673.6	23395.9	26340.7	28479.9	25458.3	25953.4	27961.3	25822.9	24491.6	24035.1	23789.3	28073.3	22303	23794.3	23042.6	24159.8	22862.8	26964.6	28086.9	26324.1	27387.8	29790.3	24090.6	21253.4	24454.3	22755.1	22605.9	23207.2	20698
O95619	YEATS4	Homo sapiens	YEATS domain-containing protein 4	62417.1	66981.3	61781.6	66636	65864.9	66842.1	59225.8	58702.9	64627	62225.6	62559.8	72746.7	57549.5	58990.9	59914.5	74609.9	72924.4	71723.5	64922.4	65336.6	60631.8	69570.9	60063.1	61878.5	74114.2	73501.7	73183.2	74732.2	68880.9	74609.3	67649.1	67469.8	69690.3	72712.6	61469	68917.8	66609.7	68373	67581.9	68348.3	58618.1	63909.5	59543.3	59780.6	52962.8	57237.5
O95620	DUS4L	Homo sapiens	tRNA-dihydrouridine(20a/20b) synthase [NAD(P)+]-like	0	0	0	0	6174.2	0	0	0	0	0	0	0	0	3273.28	0	6768.69	6741.06	4846.24	5503.44	0	0	4692.47	0	0	2621.64	0	0	0	0	10758.3	0	0	0	2755.69	0	0	7076.64	7900.3	0	0	0	0	0	4280.73	0	10178.9
O95625	ZBTB11	Homo sapiens	Zinc finger and BTB domain-containing protein 11	31416.8	31257.4	12663.8	30481.4	31791.1	29175.3	27000.3	28184.9	32850	30241.6	28423.7	37903.1	28458.8	29855	29192.9	25752.1	31204.1	26156.1	28084.4	24279.1	24939	26798.9	28945.4	28675.8	27124	27189.5	24770.2	23331.2	23560.2	21978.4	22456	22008.4	26234.1	23249.3	22278.9	27378.7	26824.1	24978.2	25674.9	32454.3	21814.1	26872.5	23007.3	26445.4	23046.1	15142.2
O95628	CNOT4	Homo sapiens	CCR4-NOT transcription complex subunit 4	67208.8	65764.8	97973	61428.7	67291.6	65772.9	65382.2	62595	63828.8	64720.4	74826.2	55456.2	66613.4	66942.1	68806	68611	67809.9	68018.1	67725.1	64545.2	61825.5	71241	62482.4	63046.7	67149.8	61891.5	57621.9	66575.5	51354.3	58618.2	63119.1	53954.2	57078	58350.8	59295	59899.9	59496	57862.8	55839.6	61664.7	66266	67801.5	67909	71068	65629.1	53066.3
O95630	STAMBP	Homo sapiens	STAM-binding protein	150781	158301	242781	162836	160291	155314	154574	155138	151743	168295	149318	137991	156405	153787	160657	155326	156189	154856	157691	157946	143771	149948	155517	145584	151067	164749	155537	157189	159259	167212	176723	166364	170793	167030	157697	176064	163552	160200	148741	168620	173683	174851	173159	175363	180509	172909
O95633	FSTL3	Homo sapiens	Follistatin-related protein 3	0	0	0	0	0	0	4255.24	0	0	0	4613.05	0	0	0	0	0	0	2884.38	0	0	0	2872.91	0	0	0	0	0	0	0	0	2549.09	0	0	2635.44	0	0	0	0	0	0	4910.25	6973.58	6068.75	0	5557.94	3966.37
O95639	CPSF4	Homo sapiens	Cleavage and polyadenylation specificity factor subunit 4	52794.1	59147.4	36184.2	53984.2	49166.3	55605.7	57047.5	60419.1	47577.6	48427.6	58414.9	27808.3	52455.5	54276.9	61769.9	46592.4	47379.4	59366.2	61836.9	55966.9	37049.7	58067.5	49085.6	39142.8	51641.7	41805.2	37399.6	49259.9	31678.1	61541.6	59473.3	45921.1	61605.6	59710.7	47117.3	52940.6	49817.6	58711.3	48674.4	39216.1	56480.8	36456.1	55356.9	54147.5	59937.5	53712.4
O95671	ASMTL	Homo sapiens	Probable bifunctional dTTP/UTP pyrophosphatase/methyltransferase protein	17918.2	18356.2	11879.3	20077.1	14253.7	16125.6	16096.5	17193.9	17581	16107.5	18852.6	15414.8	18726.6	15864.3	19594.9	12860.3	8309.83	16534.7	16473.9	16912.6	17452.8	15981	16166.7	15608.3	12074.4	9532.24	11582.9	12690.1	11235.8	17271.4	13054.7	16545.3	14154.7	14237.6	18207.3	13709.8	14233.6	12708.7	8613.34	12205.8	17081.4	15191.5	15197.5	15751.5	17490.2	12408.2
O95674	CDS2	Homo sapiens	Phosphatidate cytidylyltransferase 2	63128.1	67693.2	25643.4	54972.5	67378.5	69608.8	62081	57231.9	68611.1	73826.5	70000.1	53335	68111.5	57749.5	59570.6	73330.3	74755	72267.4	61293.7	76491.2	80313.8	64340.4	72791.1	69471	68253.9	74151.5	66849.2	77353.4	82547.3	71591	81225.5	71980.8	69417.1	81603.1	73224	68110.9	71931.4	77582.9	63868.7	78795.4	85649.2	76648.9	80983.7	82677.5	74128.2	97903.4
O95677	EYA4	Homo sapiens	Eyes absent homolog 4	16932.9	17419.6	16141.5	16385.3	18968.9	17398.4	16848.3	17430.9	15098.3	6550.01	19525.5	18960.8	16948.4	17096.3	18115.7	16858.7	14287.1	16502.1	15664.1	18782.1	13030.8	16457.2	14385.8	0	17214.4	19109.1	18649.2	20593.5	22534.1	20916.2	23938.4	19040.9	24864.8	20106.5	24376.2	19405.8	17259.5	17361.6	15050.7	16688.7	18197.7	14515.8	15134.7	14250.3	15369.7	31298.8
O95678;O95678	KRT75	Homo sapiens	Keratin, type II cytoskeletal 75	0	0	0	0	0	0	0	0	0	88434.9	0	91190.4	0	0	0	0	0	0	0	0	37148.8	0	0	13774.2	0	0	0	0	39121.6	0	0	0	0	0	42918.6	0	0	0	0	0	0	39748.6	0	0	0	0
O95684	CEP43	Homo sapiens	Centrosomal protein 43	6863.83	6717.32	11728.4	7089.22	7070.94	8540.79	9120.07	6062.01	0	29743.7	6183.73	0	7732.21	7620.15	8101.1	8923.76	7111.25	11264.6	7733.95	9878.16	9015.25	9757.22	7603.11	7333.77	8267.15	9027.82	11859.3	9286.38	21015.3	9439.34	8963.34	8772.58	9131.4	10329	14661	9361.97	8739.3	11453.3	10973	8371.74	7748.99	10422.8	7280.13	0	9110.65	9589.3
O95685	PPP1R3D	Homo sapiens	Protein phosphatase 1 regulatory subunit 3D	37874.9	36366.6	19530.3	37355.9	23752.3	37149.2	34933.6	36456.9	39634	29437.1	38100.4	18152	33266.2	34306.4	33229.9	27745.4	24962	43789.1	41512	43819.6	39921.3	39305.1	42850.3	41214.2	21675	34898	28936.5	32175.8	34984.1	52061	48860.3	55053.9	49268.4	49081.3	51757.1	51980.9	54042.4	53897.4	25184.2	32482.1	54867	55012.6	52978.4	54123.4	53215.6	67638.1
O95696	BRD1	Homo sapiens	Bromodomain-containing protein 1	33971.2	33442.3	0	31849.9	33728.9	36450	33025.7	33146.4	29526.3	37824.4	35640.4	44352.6	30466.3	33897	34905.7	30017.5	35080.4	26562.2	36374	25686	30580.7	28130.3	29569.5	23594.3	28973.3	31438.6	25893.7	24626.4	25960.2	23603.7	33755.6	20697.9	27078.2	30333.6	27612.6	34040.2	20715.9	23379.6	24476.8	33227.9	32814	29075.3	30048.8	33097.8	30624.4	16705
O95707	POP4	Homo sapiens	Ribonuclease P protein subunit p29	68313.6	70979.8	22233.3	67750.9	66922.8	62789.3	52887.1	59840.6	69893.2	66481.1	71858	68131.7	59445.9	58355.6	67734.1	66948.6	64845	61279.2	67916.8	61789.9	60560.9	62383.6	62093.4	63860.3	69177.5	65225.8	62758.3	63207.4	67494.4	66498.7	56371	55639.1	60663.9	58455.9	55391.2	69859	63029.6	67301.3	59979.6	65658.8	69876.6	69328	67434.3	64887.8	65820.1	59679.1
O95714	HERC2	Homo sapiens	E3 ubiquitin-protein ligase HERC2	46313.3	47148.4	22246.6	47977.7	47907.4	46204.8	44688.3	49138	49366.7	58133.1	50822	54052.9	46770.6	45944.8	51948.6	53272	49864.8	49555.7	51113.8	49842.3	50072.2	48163.3	47038.8	48474.2	53005.3	54214.6	52009.2	54016.8	56058.2	52597.3	50914.6	55214	53983.6	54989.8	55793.4	52654.7	50317.3	51659.4	47842.3	51814.5	37941.7	42314.2	38973.3	39384.3	40554.7	59079.1
O95716	RAB3D	Homo sapiens	Ras-related protein Rab-3D	50766.3	0	100017	57381	67006.3	52506.3	55292.1	63312.9	50848.8	62083.3	61835.7	0	58032.6	56203	50618.4	43806.9	92030.1	0	53426.4	0	61404.2	51028.1	67004.9	58577.5	52735	0	52992.8	80880.3	58080.4	42312	123169	60409.2	0	44634.2	65551.2	42632.6	51846.2	0	60699.1	57673.3	36593.8	61368.5	47636.2	62783.5	48401.7	69487.7
O95721	SNAP29	Homo sapiens	Synaptosomal-associated protein 29	36639.3	43762.4	78075	31091.4	47170.3	46867.1	46463.8	38910.3	34637.5	38204.6	36285.5	37901.2	35981.6	48945.2	42821.3	43719.2	73591.9	61162.1	37798.7	60860.9	53234.6	66296.6	35152.1	48272.4	45062.5	36872.5	52261.4	35941.1	53020.4	33915.8	43963.5	29897.2	28791.9	39709.4	35350.5	31059.3	39776.2	51991.2	67386.4	41556.9	51923.1	48048.3	64054.2	35577.8	55747.2	44399.6
O95747	OXSR1	Homo sapiens	Serine/threonine-protein kinase OSR1	826050	787880	1.29167e+06	830218	819811	771518	782860	817804	795614	963050	828358	999301	782835	810375	695686	808038	852774	801430	800863	782326	797574	744141	779873	808096	821912	765368	834185	884077	922825	781506	795803	751095	759926	800769	833386	828587	858955	768112	990019	895214	906995	1.06106e+06	1.00162e+06	1.05719e+06	996786	867937
O95749	GGPS1	Homo sapiens	Geranylgeranyl pyrophosphate synthase	38603.7	41788.4	75879.7	39043.6	42293.8	52030.5	62921.7	47492.7	52681.2	52844.9	48880.3	53506.6	68281.2	73909.5	77095.3	39443.4	42284.4	63385.8	42104.7	56667.4	52205.1	64343.9	45349.9	54753.4	40898.9	49067.5	69162.6	46093.4	75011.7	57247.1	59394.9	58754.4	60443.1	53825.9	57497.1	52293.6	59306.5	72342.9	62305.7	49016.4	64092.3	67373.5	78694	46348.6	75173.2	95766.5
O95755	RAB36	Homo sapiens	Ras-related protein Rab-36	14850.3	13093.2	7134.07	16733.8	12827.4	13368.2	13227.7	17456.5	14017.6	18084.2	14841.1	0	15986.8	13361.9	13073.2	13268	11153.2	10457.4	13123	9351.89	10872	12182.1	10754	9073.41	10263.6	13951.6	13678.5	11400.9	13479.6	11689.5	11307.5	9968.88	10527	7255.06	8654.45	10431.6	11521.2	13422.5	13188	14990.7	9386.87	0	11197.6	13375	13987.1	8050.98
O95757	HSPA4L	Homo sapiens	Heat shock 70 kDa protein 4L	174178	180290	193198	188079	173084	167024	170027	178059	176564	182905	174010	216813	182330	175056	181051	193936	181535	206748	209110	202428	208444	204885	193358	191412	202106	182378	195454	205942	189695	189816	195806	195236	188947	195884	213250	194009	193052	181885	196673	168383	250276	237278	236530	222987	247719	183830
O95758	PTBP3	Homo sapiens	Polypyrimidine tract-binding protein 3	94134.3	99161.3	37078.6	75275.2	88078.8	99234.3	98785.2	95689.4	83965.6	92642	95669.7	93065.7	87800.5	89582.3	90889.5	76518.2	83454.4	75307.9	81877.7	77904.5	74861.8	74294.9	95984.6	76201.3	80792.4	84190.1	66968.3	76588.2	70410.2	76065.3	84439.5	78171.8	80019.1	80393	57566.7	82342.3	70882.1	72664.6	55043.2	97155	76148.9	65152.2	76230.3	90920.1	63519.2	73798.7
O95759	TBC1D8	Homo sapiens	TBC1 domain family member 8	16976.7	0	7434.51	0	7783.75	17774.5	0	15736.5	24105.7	0	15948.2	0	11542.8	0	11274.4	10564.5	12189.1	0	11896.9	11665.3	0	11403.9	17268.9	0	13713.7	0	13098	9659.6	16676.9	0	12293.6	0	0	0	16514.7	0	13986.4	17169.6	0	10642.6	0	15762.8	0	0	7598.37	14313.2
[truncated: 7,721 more rows]
[truncated: 9 more columns]

## Sheet: Flavoproteins expression
Selective Gene	Parental-1	Parental-2	Parental-3	Parental-4	Parental-5	FLAD1 KO-1	FLAD1 KO-2	FLAD1 KO-3	FLAD1 KO-4	FLAD1 KO-5	FLAD1 KO addback-1	FLAD1 KO addback-2	FLAD1 KO addback-3	FLAD1 KO addback-4	FLAD1 KO addback-5	vitB2_1D-1	vitB2_1D-2	vitB2_1D-3	vitB2_1D-4	vitB2_1D-5	vitB2- _ 1D-1	vitB2- _ 1D-2	vitB2- _ 1D-3	vitB2- _ 1D-4	vitB2- _ 1D-5	vitB2_2D-1	vitB2_2D-2	vitB2_2D-3	vitB2_2D-4	vitB2_2D-5	vitB2- _ 2D-1	vitB2- _ 2D-2	vitB2- _ 2D-3	vitB2- _ 2D-4	vitB2- _ 2D-5	vitB2_4D-1	vitB2_4D-2	vitB2_4D-3	vitB2_4D-4	vitB2_4D-5	vitB2- _4D-1	vitB2- _4D-2	vitB2- _4D-3	vitB2- _4D-4	vitB2- _4D-5	vitB2_6D-1	vitB2_6D-2	vitB2_6D-3	vitB2_6D-4
[truncated: 76 more rows]
[truncated: 6 more columns]

[truncated: 3 more sheets: DEPs Timeseries, Protein Group-RoF, RbF, DEPs- RoF,RbF]
