# Supplementary material for: Riboflavin metabolism shapes FSP1-driven ferroptosis resistance
Source: Nat Cell Biol. 2026 Mar 13;28(4):696–706. doi: 10.1038/s41556-025-01856-x (PMC13086581; doi:10.1038/s41556-025-01856-x)
Supplement: Supplementary file 6 — Oligonucleotide sequences [file 41556_2025_1856_MOESM6_ESM.xlsx]

## Sheet: Sheet1
Oligonucleotide name	Sequence (5′→3′)	Application
hGPX4_sgRNA1	GAAGCGCTACGGACCCATGG	CRISPR-cas9 mediated gene knockout
hFSP1_sgRNA1	GGTGCAGAGAATCACCAGGT	CRISPR-cas9 mediated gene knockout
hRFK_sgRNA1	GAGATGTCCATAAGATGG	CRISPR-cas9 mediated gene knockout
hRFK_sgRNA2	ACTTGACCCCGGCAGAAGTA	CRISPR-cas9 mediated gene knockout
hRFK_sgRNA3	CTATGGGGAAATCCTCAATG	CRISPR-cas9 mediated gene knockout
hFLAD1_sgRNA1	AGTCGGGAGAATACCGTG	CRISPR-cas9 mediated gene knockout
hFLAD1_sgRNA2	GATCTGTGCCATAATGC	CRISPR-cas9 mediated gene knockout
hFLAD1_sgRNA3	GAGTAGGGGTCAGTCCGG	CRISPR-cas9 mediated gene knockout
hSLC52A2_sgRNA1	GCCAGGAAGCAGGCCAG	CRISPR-cas9 mediated gene knockout
hSLC52A2_sgRNA2	TAAGCAGGAAAAGCTCTGCA	CRISPR-cas9 mediated gene knockout
hSLC52A2_sgRNA3	CTGGCTGCCACCTTCACGT	CRISPR-cas9 mediated gene knockout
hSLC52A2_sgRNA4	GTGGGTCAGCACCGGAC	CRISPR-cas9 mediated gene knockout
FLAD1_Fw	CTCCACCCTTGCACTAGAGG	Genotyping
FLAD1_Rv	CCCCTTAGAGTGAGCACAGC	Genotyping
SLC52A2_Fw	GACTTCCTTGAGCGTTTTCCC	Genotyping
SLC52A2_Rv	GGGGAACATAGCAACAGCG	Genotyping
hFSP1_1_Fw	GACTCCTTCCACCACAATGTGG	qPCR
hFSP1_1_Rv	CAGCACCATCTGGTTCTTCAGG	qPCR
hFSP1_2_Fw	CCGCTATCCAGGCCTATGAG	qPCR
hFSP1_2_Rv	AATCTCTGCTGCCATCTCCA	qPCR
