# Supplementary material for: Riboflavin metabolism shapes FSP1-driven ferroptosis resistance
Source: Nat Cell Biol. 2026 Mar 13;28(4):696–706. doi: 10.1038/s41556-025-01856-x (PMC13086581; doi:10.1038/s41556-025-01856-x)
Supplement: Supplementary file 7 — Statistical source data [file 41556_2025_1856_MOESM7_ESM.xlsx]

## Sheet: Fig. 1c
Fig. 1c	Experiment 1
	iFSP1 (µM)	parental + DMSO			parental + Lip-1 500 nM			GPX4KO FSP1OE			GPX4KO FSP1OE + Lip-1 500 nM
	0	50189	48930	47072	47413	46609	47699	41616	41273	41260	42731	39420	41114
	0.01	47263	49678	47061	49118	46897	47277	42776	42575	41403	42089	43190	42345
	0.03	48474	44539	45182	45587	47115	48266	41527	40019	41704	42829	44812	39599
	0.1	48731	44743	46174	46264	45032	44682	33199	36052	35156	44005	38748	37591
	0.3	46084	43794	43248	43564	45615	44653	10398	8569	10044	40230	39835	38901
	1	41721	41018	39661	44729	46146	46164	5168	4114	4656	38599	39484	39360
	3	44400	41076	40418	42477	43577	43513	3696	3720	3684	37667	38492	38976
	10	42387	38191	40191	38004	39596	40497	3750	3768	3756	35006	34728	34414
	Blank	4395	4415	4381	4395	4415	4381	4395	4415	4381	4395	4415	4381
	Experiment 2
	iFSP1 (µM)	parental + DMSO			parental + Lip-1 500 nM			GPX4KO FSP1OE			GPX4KO FSP1OE + Lip-1 500 nM
	0	52724	49818	49219	49871	48844	48350	45143	46232	45501	44254	43611	43770
	0.01	54214	49970	49640	51247	47086	48012	44280	43211	41672	44334	43498	44033
	0.03	53742	51837	48687	48655	50040	47271	40682	40791	43136	41129	43095	42584
	0.1	50580	45802	47644	45110	45074	45300	41308	40774	42554	43418	42720	41557
	0.3	51827	50283	51479	49336	48165	47311	30536	31528	31159	42438	40353	40897
	1	50060	47930	46664	48835	46949	46792	17498	16877	17842	44222	42716	42534
	3	50709	50115	47963	48769	50341	49444	11838	11677	11490	44584	43322	45219
	10	47752	47506	46847	48280	47494	45919	11352	11413	11450	41866	43075	39818
	Blank	12883	12875	12680	12883	12875	12680	12883	12875	12680	12883	12875	12680
	Experiment 3
	iFSP1 (µM)	parental + DMSO			parental + Lip-1 500 nM			GPX4KO FSP1OE			GPX4KO FSP1OE + Lip-1 500 nM
	0	40660	42205	41018	38848	36993	37739	50235	45399	44684	45231	46447	46973
	0.01	40220	38556	39080	39933	35910	37743	45897	45578	46226	44910	45029	45420
	0.03	39361	38570	38305	36048	36085	35472	47374	45554	45804	46072	45747	45115
	0.1	37345	35433	34660	36638	35269	35547	44599	45565	45106	42581	44564	44212
	0.3	36868	37177	36025	36247	36426	35907	25019	22501	23649	43774	43005	41706
	1	37119	35738	35645	35520	35920	35849	6725	6344	6486	43341	43500	40972
	3	38920	35375	35769	36275	36076	37534	4837	4867	4770	42254	42208	42020
	10	36001	35508	35705	36947	34901	35366	4878	4867	4854	38798	40582	41097
	Blank	5748	5641	5741	5748	5641	5741	5748	5641	5741	5748	5641	5741

## Sheet: Fig. 1g
Fig. 1g	Experiment 1
	RSL3 (nM)	A375 NT			RFK g1			RFK g2			RFK g3
	0	51702	48840	51783	29409	27484	29413	26450	26494	25361	30623	29643	32929
	1	50411	50443	50715	24577	27574	27139	24925	25112	25447	28097	28594	32012
	3	47210	47676	46521	30956	25294	27573	23387	24956	25295	29792	29343	30401
	10	47240	47027	46228	32650	23514	26609	23588	24893	24847	27445	30545	32062
	30	47873	46553	45620	31527	24484	26182	23315	22933	22265	27455	26091	32773
	100	48686	46866	44254	23551	21298	22170	19602	19228	19096	22779	23198	28489
	300	47218	45709	44255	13242	14751	16150	12555	12846	12499	15565	16049	19362
	1000	38139	36135	35591	10436	10655	12153	10372	9641	9646	10499	10539	11170
	Blank	7188	7141	7164	7188	7141	7164	7188	7141	7164	7188	7141	7164
	ML210 (µM)	A375 NT			RFK g1			RFK g2			RFK g3
	0	49514	48393	50151	30562	27152	31491	26282	26459	25632	29645	29887	31644
	0.01	50417	43187	47226	28699	28953	29472	25613	24577	24799	31041	30108	31018
	0.03	49761	46803	45679	26644	25535	28163	24305	24267	24703	28564	28720	28357
	0.1	48698	44663	44743	26164	27132	28690	22810	24657	23433	27918	26601	27809
	0.3	46489	43990	44485	23137	23816	25638	20827	22193	20043	27147	23751	25830
	1	44383	43756	43864	15129	16258	16731	14180	13825	12997	16459	17382	20023
	3	42833	38064	37061	13959	15022	14387	12023	12322	11611	15775	14307	17521
	10	36169	33277	30714	13676	14789	13464	13046	12570	12302	16271	16388	18286
	Blank	7188	7141	7164	7188	7141	7164	7188	7141	7164	7188	7141	7164
	Experiment 2
	RSL3 (nM)	A375 NT			RFK g1			RFK g2			RFK g3
	0	50157	47481	47360	34921	33902	35118	32230	34185	31025	36790	38786	37154
	1	47194	46459	47389	38001	36978	36604	33839	34633	32066	37235	38660	39004
	3	49593	49481	48870	37144	35626	34666	31530	32930	34047	38312	39574	36842
	10	49856	49220	48508	32796	34108	33332	32026	30201	30434	37858	36743	36389
	30	47646	49599	48963	30057	29041	29015	25474	24189	23449	30616	31759	30387
	100	44262	46042	48290	19281	19213	19050	14424	13380	13563	20738	19312	19249
	300	42227	43533	44159	13431	12348	11568	7066	6848	5876	11145	10837	11712
	1000	39933	37063	36726	6161	5733	6794	3384	3310	3522	5114	5044	5467
	Blank	2356	2363	2346	2356	2363	2346	2356	2363	2346	2356	2363	2346
	ML210 (µM)	A375 NT			RFK g1			RFK g2			RFK g3
	0	37807	36649	36213	42062	42199	42074	34787	33286	32789	44726	46505	46089
	0.01	35451	35328	35032	40531	38124	40748	35405	35519	35932	43470	43125	43894
	0.03	36427	35780	36928	39720	40777	38227	32548	32683	35927	45207	45265	45254
	0.1	37180	34745	35605	40089	39977	37428	32654	33089	32870	41653	41678	43813
	0.3	33587	33015	34908	33481	37917	35645	27140	26661	25294	38684	39441	37372
	1	34872	35620	34285	28640	27648	27636	19612	18635	17355	33355	33107	33579
	3	29977	29800	28300	24049	24206	24502	16261	17463	18048	29759	29344	30690
	10	24063	24258	23695	19504	19909	20373	12810	12440	13158	23698	23286	23189
	Blank	5558	5627	5543	5558	5627	5543	5558	5627	5543	5558	5627	5543
	Experiment 3
	RSL3 (nM)	A375 NT			RFK g1			RFK g2			RFK g3
	0	48350	48078	49959	29721	29756	29465	30029	30675	30560	30531	30465	30099
	1	48282	48339	48878	29015	29600	29011	29954	29558	29765	30797	29816	29718
	3	47467	48596	47486	30960	29651	29505	30859	28897	28681	29004	29821	29912
	10	48351	47069	47413	29213	28499	30849	30429	29297	30679	29688	29807	28581
	30	48532	46482	46161	29801	28904	28233	28666	29783	30495	28146	27188	28848
	100	48150	47860	44433	25685	26208	27987	22996	23284	21881	22017	23951	28895
	300	46121	45181	45063	17549	15545	17532	10445	11451	16437	13044	11386	12902
	1000	39685	40814	38774	5616	5443	8445	4456	4950	4349	10895	6387	8951
	Blank	3080	3133	3082	3080	3133	3082	3080	3133	3082	3080	3133	3082
	ML210 (µM)	A375 NT			RFK g1			RFK g2			RFK g3
	0	46148	45491	46250	29429	29467	30788	30070	30388	31137	30198	32748	28368
	0.01	44809	45872	44753	28567	28106	29732	29485	28920	27231	29007	26246	30867
	0.03	45874	46524	45400	27016	28321	29366	28309	29270	27994	28209	29326	27008
	0.1	44351	46523	43590	20348	18794	19213	18115	18353	18637	21196	21515	20058
	0.3	42062	44851	42029	14723	14642	15586	10852	9700	11441	17074	17263	15802
	1	41668	41713	40050	12700	13202	11625	4988	6563	6832	12098	13992	14503
	3	38746	36602	34569	12220	12001	10428	6515	6023	5351	10058	12946	14572
	10	27280	28869	29908	10846	9763	10570	4273	4496	4859	9840	10599	9065
	Blank	4080	4133	4082	4080	4133	4082	4080	4133	4082	4080	4133	4082
