# Supplementary material for: Riboflavin metabolism shapes FSP1-driven ferroptosis resistance
Source: Nat Cell Biol. 2026 Mar 13;28(4):696–706. doi: 10.1038/s41556-025-01856-x (PMC13086581; doi:10.1038/s41556-025-01856-x)
Supplement: Supplementary file 8 — Statistical source data [file 41556_2025_1856_MOESM8_ESM.xlsx]

## Sheet: Fig. 2b
Fig. 2b	CRISPR dependency score
Gene	RFK	FLAD1	SLC52A1	SLC52A2	SLC52A3
	-0.31595	-0.07207	0.108073	-0.21484	0.062124
	-0.21763	-0.07798	-0.06825	0.141859	-0.07028
	-0.14875	-0.04447	-0.12469	-0.10694	0.088082
	-0.44975	-0.02079	0.185286	-0.03336	0.05106
	-0.55159	-0.05726	0.24051	-0.05118	0.045095
	-0.11715	-0.09885	-0.09034	-0.19549	0.184661
	-0.08038	-0.08632	-0.0383	-0.14741	-0.03054
	0.017256	0.008779	-0.09071	-0.27317	0.288413
	0.047684	-0.16305	0.105755	-0.29106	0.049456
	-0.21852	0.023614	-0.07361	-0.11421	0.090093
	-0.23211	-0.45893	0.00767	-0.09458	0.028071
	-0.1985	-0.19486	-0.09053	0.101104	0.104957
	-0.21988	-0.01846	0.055249	-0.12775	0.137706
	-0.60465	0.078446	-0.03506	-0.15615	0.027866
	0.007909	-0.07554	0.027941	-0.15892	0.01499
	-0.94067	-0.15706	0.114443	-0.014	-0.02076
	-0.24732	0.017794	-0.01706	-0.07288	0.229568
	-0.33431	-0.07116	0.058578	-0.07339	-0.05257
	-0.29958	-0.0412	0.045499	-0.09447	0.083091
	-0.27582	0.016349	-0.02292	0.008536	0.096716
	-0.35457	0.089714	0.282796	-0.26005	0.121181
	-0.60418	0.038444	0.039095	-0.09625	-0.38425
	-0.48878	-0.02416	-0.02848	-0.11288	0.047268
	-0.16314	-0.03758	-0.0805	-0.33128	0.033069
	-0.09523	-0.07899	0.025657	-0.06932	-0.01206
	-0.25252	0.091018	-0.1253	-0.06871	0.101667
	-0.36983	-0.09785	-0.16438	-0.1066	0.1228
	-0.22874	0.058889	-0.00341	-0.04338	0.07404
	-0.15811	-0.10822	-0.0771	0.134612	0.053827
	-0.31927	-0.15765	0.248907	-0.15657	0.044005
	-0.17492	0.005751	-0.08892	-0.26737	-0.01635
	-0.3391	0.026992	0.079173	-0.17087	0.169145
	-0.19982	-0.07431	-0.28384	-0.0363	0.120013
	-0.27135	-0.25097	-0.12754	-0.17229	-0.12305
	-1.09275	-0.13195	0.042329	-0.1832	0.266789
	0.337747	0.007358	0.082938	-0.06374	-0.12037
	-0.26229	-0.11229	0.043279	-0.14626	0.124249
	-1.02648	0.045133	0.082514	-0.22099	0.150544
	-0.69995	0.013934	-0.09642	-0.24711	0.150421
	-0.34112	-0.10662	0.138987	-0.08628	0.068968
	-0.07909	0.010709	-0.11969	-0.05962	0.135873
	-0.1064	-0.20012	0.017444	-0.0858	0.074636
	-0.57348	0.154533	0.184325	-0.11719	-0.12533
	-0.15832	0.023931	0.131722	-0.20176	-0.17474
	-0.33953	-0.13299	-0.01815	-0.03342	-0.10203
	-0.05214	-0.06995	0.040786	0.188582	0.132119
	-0.0615	-0.03128	0.162508	-0.18375	0.105833
	-0.04504	-0.02358	-0.18501	-0.18637	0.110213
	-0.44394	-0.15701	0.041425	-0.45511	0.294049
	-0.24902	0.022171	0.01646	-0.29056	-0.03727
	-0.36066	-0.06946	0.143587	-0.08025	-0.11342
	-0.26506	0.104309	0.29089	-0.0044	0.188373
	-0.21094	-0.16221	-0.12309	-0.24024	0.132755
	-0.12182	-0.07224	0.095188	-0.13711	-0.03195
	-0.054	0.099423	-0.13086	-0.1484	-0.2186
	-0.08992	0.066037	-0.10553	-0.17128	0.207826
	-0.2894	-0.005	-0.06156	-0.1059	0.015718
	-0.10915	-0.27057	0.083952	-0.45365	-0.0356
	-0.082	-0.22372	0.260598	-0.10192	0.044318
	-0.34451	0.055669	0.16838	-0.27617	-0.25738
	-0.11174	-0.10033	0.057728	-0.14704	-0.12362
	-0.15182	-0.10773	0.258834	-0.24176	0.010814
	-0.22597	0.002332	0.132379	-0.3244	0.13502
	-0.22457	-0.12603	0.09496	-0.14034	0.06333
	-0.54744	-0.09522	0.176722	0.000129	0.080325
	-0.57723	-0.10089	-0.01513	-0.11601	-0.04863
	-0.39527	-0.03053	-0.22598	-0.55531	0.367654
	-0.40076	0.165088	0.311293	-0.38649	0.070597
	-0.42127	0.018196	0.011281	-0.20597	-0.07624
	-0.49386	-0.13302	-0.3283	-0.03892	-0.02552
	-0.14902	-0.13905	-0.19542	-0.05286	0.188012
	-0.17844	-0.03058	-0.0912	-0.24957	-0.0833
	-1.04234	-0.26664	-0.1823	-0.21028	0.096672
	-0.43727	-0.09065	-0.11989	-0.24776	-0.05112
	-0.20521	0.018203	-0.3578	-0.26522	-0.03052
	-0.38786	-0.33926	0.040983	-0.29282	-0.04403
	-0.24501	-0.04032	0.158566	-0.13867	0.018672
	-0.30705	-0.15393	-0.09972	0.020329	-0.11311
	-0.5925	-0.15722	0.12297	-0.29265	-0.05543
	-0.28763	-0.23567	0.17074	-0.24784	0.264525
	0.096862	0.008079	0.159752	-0.26685	0.142029
	-0.18909	-0.04666	0.089342	-0.0645	0.088798
	-0.52546	-0.22308	0.105599	-0.80019	0.056285
	-0.60914	-0.17248	-0.03104	-0.05738	-0.07877
	-1.00109	-0.02385	0.021977	-0.18488	0.151623
	-0.80677	-0.1119	0.105901	-0.44074	0.175402
	-0.20839	0.124242	0.369463	-0.23842	0.029521
	-0.3523	-0.02851	-0.10613	-0.13153	0.254927
	-0.11563	-0.09417	-0.03828	-0.03614	0.096987
	-0.02749	-0.22578	0.047163	-0.23056	-0.02637
	-0.12628	-0.05651	-0.04514	-0.10466	0.029416
	-0.36918	-0.21441	0.025497	-0.10154	-0.06698
	-0.18985	-0.04506	-0.16512	-0.36209	-0.08834
	-0.25948	0.045261	-0.11028	-0.2331	-0.24162
	-0.69957	-0.01102	-0.19593	-0.05081	-0.04036
	-0.22707	-0.05428	-0.07568	-0.02497	-0.01349
	-0.43778	-0.03323	-0.07474	-0.08992	-0.05846
	-0.1584	-0.01507	-0.02773	-0.03899	0.021285
	-0.54811	0.029588	0.000577	-0.05121	0.201
	-0.59121	-0.13322	0.045173	-0.13376	0.096611
	-0.12435	-0.07109	0.120572	-0.34484	0.19524
	-0.66615	-0.11379	0.229494	-0.3313	0.001468
	-0.36606	-0.0079	-0.04822	0.111488	0.058195
	-0.20942	-0.05519	0.020356	-0.21323	0.205546
	-0.28592	-0.06001	0.10051	-0.27393	-0.15998
	-0.93281	-0.21017	0.309591	-0.08463	-0.00581
	-0.28112	0.119489	-0.04905	-0.06523	0.157935
	-0.17578	-0.11103	-0.09463	-0.08217	0.292549
	-0.20086	0.003244	0.03464	-0.1636	0.091174
	-0.26222	-0.1147	0.131714	-0.22847	0.173391
	0.008074	-0.04085	-0.29379	-0.43008	-0.31541
	-0.46221	-0.12633	-0.24894	-0.36623	0.197043
	-0.35776	-0.26981	0.097838	0.00494	0.318763
	-0.24588	-0.03887	0.044719	-0.0881	-0.11411
	-0.96625	-0.11203	-0.1255	0.292145	0.06145
	-0.81043	-0.0395	0.094395	-0.21506	-0.00718
	-0.23242	-0.04175	-0.17298	-0.38595	0.040887
	-0.43769	0.09752	0.246078	-0.23444	0.182632
	-0.10388	-0.04167	0.00184	-0.06547	0.358992
	-0.22591	-0.14872	-0.08889	-0.18868	-0.14456
	-0.43099	-0.13982	-0.1149	-0.10759	0.142452
	-0.41265	-0.03885	0.046682	0.002876	0.037041
	-0.19079	-0.04555	0.005923	-0.23364	0.214441
	-0.43608	-0.01699	0.157142	0.001452	-0.03717
	-0.40351	0.111344	0.068928	-0.10438	0.008802
	-0.27905	-0.05347	0.026673	-0.07859	0.093927
	-0.37123	-0.12265	0.019541	-0.19015	0.059097
	-0.32265	-0.4111	-0.04259	0.035207	0.139808
	-0.07646	0.011002	0.0108	-0.30729	-0.01659
	-0.33902	-0.0801	-0.14888	0.02866	0.293229
	-0.50297	0.057499	-0.00626	-0.20016	0.081169
	-0.5822	0.000733	-0.02465	-0.15219	0.25728
	-0.60188	-0.04831	-0.0193	-0.15139	0.08313
	-0.15395	-0.04321	0.036415	-0.33296	0.243879
	-0.44065	-0.18223	0.149195	-0.32432	0.365388
	-0.42256	-0.0984	0.110919	-0.23761	0.172618
	-0.01597	-0.0155	0.032271	0.039549	-0.00281
	-0.87882	-0.09081	-0.091	0.074176	0.113163
	-0.45345	-0.16908	0.042349	-0.13932	0.027643
	-0.62871	-0.1577	0.029476	-0.52792	0.183759
	-0.30669	-0.04395	-0.00517	-0.37333	-0.00115
	-0.11126	-0.35602	-0.08418	-0.12337	0.15008
	-0.27948	-0.03123	-0.2037	-0.24959	-0.02531
	-0.10716	-0.27306	-0.15723	-0.11625	0.03228
	-0.05444	-0.36471	0.054556	-0.05757	0.090013
	-0.27663	-0.09613	-0.07485	-0.38089	0.017561
	-0.82554	-0.0136	-0.12027	-0.19357	-0.12488
	-1.05875	-0.11828	-0.10637	-0.31604	0.032445
	-0.55546	-0.02552	-0.17675	-0.09312	0.113174
	-0.12941	0.136226	-0.15473	-0.09617	0.042754
	-0.39758	-0.03268	0.127689	-0.13586	-0.00024
	-0.77943	-0.08714	0.128102	-0.0759	-0.03783
	-0.76301	0.009166	-0.05881	0.12788	0.071119
	-0.92979	-0.17794	-0.07841	0.083314	0.845721
	-0.29122	-0.22613	0.209704	0.143425	0.158303
	-0.608	-0.08224	-0.12891	-0.12446	-0.07368
	-1.17495	-0.07935	-0.01064	-0.49609	-0.09626
	-0.47802	-0.08248	-0.26021	-0.12153	-0.2646
	-0.70122	-0.29637	-0.08761	-0.25007	0.00391
	-0.2812	0.188996	-0.30094	-0.34896	0.111877
	-0.22927	-0.10972	0.187389	-0.27023	0.192573
	-0.34713	-0.18468	-0.18428	-0.20248	0.289199
	-0.49962	-0.0473	0.010131	-0.15433	0.09405
	-0.11414	-0.09402	-0.04085	-0.16899	0.209526
	0.019312	-0.12182	-0.02399	-0.11717	0.080373
	-0.70133	-0.02759	-0.01345	-0.27414	-0.04023
	-0.47997	-0.08841	-0.18119	-0.39956	0.06965
	-0.74448	-0.38621	-0.13721	-0.02529	0.160996
	-0.9257	-0.08038	-0.06476	-0.17697	0.14244
	-0.18162	-0.09861	-0.01197	-0.17803	0.066015
	-0.29698	-0.16614	-0.0306	-0.13537	0.179685
	-0.16626	-0.07657	-0.08229	-0.35968	0.076036
	-0.45895	-0.14078	-0.04503	-0.08192	-0.06041
	-0.52754	-0.04717	0.002123	-0.07841	-0.00325
	-0.85617	-0.08714	-0.13786	-0.30306	-0.05203
	-0.5356	-0.02145	-0.16447	-0.12726	0.060084
	-0.62495	0.04743	-0.0169	-0.23058	0.087432
	-0.98341	-0.16496	0.045732	-0.11489	0.057754
	-0.11393	0.028441	0.031085	0.100183	0.076831
	-0.6847	-0.18613	-0.13973	-0.32059	-0.01532
	-0.37898	-0.19459	-0.02542	-0.31325	0.133095
	-0.28524	-0.07526	0.044393	-0.082	0.015462
	-0.35528	-0.06446	0.099161	-0.19893	-0.00112
	-0.3198	-0.03497	0.062653	-0.1745	0.618725
	-0.74181	-0.05607	0.001668	-0.03731	0.147955
	-0.26228	-0.01283	-0.02003	-0.10908	0.104118
	-0.36855	0.037921	0.030752	-0.08295	0.195987
	-0.55417	-0.09325	-0.08311	-0.11322	0.052857
	-0.23471	-0.10198	0.098185	-0.09395	0.0733
	-0.52765	-0.1567	-0.06627	-0.05397	-0.0169
	-0.53661	-0.02019	-0.10163	-0.10595	0.063851
	-0.50384	-0.06033	0.053983	-0.09064	0.072093
	-0.04176	-0.15693	-0.20485	-0.36879	0.041854
	-0.63693	0.026378	-0.09557	0.086721	0.139169
	-0.97644	-0.00203	0.212552	-0.21863	0.091392
	-0.47184	-0.07586	0.109711	-0.23319	-0.12503
	-0.81769	0.001967	-0.03663	-0.22373	0.10363
	-0.36093	-0.08447	-0.03701	-0.23378	0.074213
	-0.47377	-0.09389	0.091951	-0.29855	0.093458
	-0.30222	0.023442	-0.12058	-0.15739	-0.04461
	-0.09648	-0.19212	0.009431	-0.04681	-0.04395
	-0.63945	-0.13105	0.091397	-0.14921	0.015884
	-0.67534	-0.10294	-0.22338	-0.00896	-0.16642
	-0.23544	-0.04989	0.269321	-0.33682	0.043719
	-0.7498	-0.23554	-0.02026	-0.37404	0.331342
	-0.2615	-0.12067	-0.0678	-0.12645	0.016092
	-0.33643	0.073472	0.41313	-0.13536	0.069128
	-0.4879	0.031563	-0.14594	-0.36719	0.181032
	-0.37081	-0.23932	0.186165	-0.06295	0.026299
	-0.1164	-0.09823	0.028655	-0.16557	0.149332
	-0.31134	-0.04929	-0.15966	0.085115	0.096178
	-0.13866	-0.01487	0.223758	-0.20165	0.252146
	-0.14348	-0.15685	-0.137	-0.08928	0.066889
	-0.105	0.0249	0.102656	-0.1061	-0.01476
	0.066323	-0.09322	0.071669	-0.12431	0.180228
	0.09044	0.105212	-0.12777	-0.21191	0.050875
	-0.70783	-0.16225	-0.29417	-0.34757	0.236494
	-0.26003	-0.18405	0.179034	-0.01905	-0.37383
	-0.37864	-0.0647	-0.00622	-0.10615	0.301959
	-0.66985	0.090616	-0.20628	-0.20486	0.220897
	-0.46675	0.003823	-0.0399	-0.19636	0.074178
	-0.49658	-0.06877	0.179381	-0.1126	0.092864
	-0.18648	-0.12767	0.342784	0.144798	0.096765
	-0.92354	0.047067	0.026725	-0.08493	-0.07977
	-1.27058	0.076649	-0.28687	-0.13148	-0.05581
	-0.07095	-0.1861	-0.04712	-0.24579	0.046303
	-1.17764	-0.18893	0.098352	0.113595	0.055956
	-0.24678	-0.09661	0.10474	-0.37239	0.123081
	-0.27609	-0.20318	-0.02627	-0.13261	0.013404
	-0.16921	-0.06377	-0.05288	-0.16913	0.026687
	-0.23255	0.058192	0.073306	0.153782	0.023481
	-0.53234	-0.11024	0.144336	-0.06891	0.032318
	-0.16091	-0.02227	0.261685	-0.23987	0.010626
	-0.22327	-0.02275	0.033262	-0.06981	0.115244
	-0.4972	-0.43502	-0.26239	0.090039	0.084715
	-0.08533	-0.31143	0.055732	-0.15279	-0.00067
	-0.23956	0.025952	0.132114	0.02545	0.159974
	-0.44975	-0.3515	0.120484	0.075765	0.038002
	-0.95866	-0.15004	0.018605	-0.10833	0.028631
	-0.8773	-0.25006	0.130113	-0.025	-0.1018
	-0.25711	-0.09784	-0.05971	-0.1819	0.318504
	-0.79456	-0.19133	0.099791	-0.27051	-0.14944
	-0.55986	-0.25989	-0.09669	-0.06958	0.221856
	-0.60597	-0.40637	-0.03853	0.03054	0.06764
	-0.83511	-0.03616	-0.07169	-0.31616	-0.09285
	-0.2548	-0.11131	-0.17744	-0.38631	-0.20709
	-0.67497	-0.11735	0.162131	-0.03918	0.06023
	-0.34706	-0.41472	-0.09428	-0.11922	0.134769
	-0.53363	-6.56e-05	-0.10366	0.082687	0.354469
	-0.42824	-0.02737	0.049185	-0.27634	-0.06842
	-0.30785	-0.14696	-0.17968	-0.09365	-0.16214
	-0.52332	-0.07581	0.281799	-0.08079	-0.03963
	0.119176	-0.12536	-0.02395	0.03409	0.113144
	-0.38583	-0.08755	-0.05003	-0.37745	0.14156
	-0.51628	-0.03793	-0.08873	-0.15405	-0.09473
	-0.78573	-0.08093	0.064756	-0.02057	0.049183
	-0.49661	-0.16938	0.031432	-0.18831	0.032022
	-1.50763	-0.21107	-0.02987	-0.32067	0.177452
	-0.35026	-0.22434	-0.06439	-0.06321	0.084265
	-0.16346	-0.00536	-0.09578	-0.18109	-0.09841
	-0.87424	-0.06835	-0.05373	-0.08603	0.039319
	-0.46745	-0.06536	-0.06112	0.025963	0.028269
	-0.66446	-0.08024	-0.08311	-0.36821	0.216584
	-0.89359	-0.10591	-0.07517	-0.30428	-0.05555
	-0.57647	0.102916	0.123676	-0.1371	0.068452
	0.025502	-0.10409	0.062267	-0.23277	0.168484
	-0.39681	-0.089	-0.03927	-0.13411	-0.0205
	-0.94034	-0.21756	-0.00121	-0.16408	0.046353
	-0.2543	-0.10391	-0.12766	0.047373	0.1014
	-0.44809	-0.10175	0.018489	-0.21983	0.026719
	-0.33733	0.050431	-0.03395	-0.10921	-0.24971
	-0.21227	-0.00428	-0.2115	-0.07693	0.095084
	-0.11876	-0.04273	-0.04028	-0.09254	0.031599
	-0.40669	-0.07793	0.335198	-0.33775	0.038334
	-0.41061	-0.14794	-0.00907	-0.24519	0.065004
	-0.23399	-0.20179	0.002553	-0.08011	0.054587
	-0.22764	-0.00388	0.094111	-0.2059	0.080338
	-0.8461	-0.07644	-0.09238	-0.08482	-0.14846
	-0.43301	0.000952	-0.11999	-0.13409	0.02317
	-0.27507	-0.02347	0.115307	-0.36908	0.094205
	-0.25033	-0.06318	0.088588	-0.05106	-0.01358
	-0.83915	0.000947	0.076395	-0.10036	0.059223
	-0.14749	0.029133	0.051134	-0.19646	0.053432
	-0.07336	-0.0748	-0.06668	-0.1699	-0.00736
	-0.03445	0.006231	-0.10744	-0.07417	0.078066
	-0.67184	-0.11285	0.243022	-0.1559	0.010314
	-0.6472	-0.29314	0.017102	-0.289	0.286728
	-0.40732	-0.18348	0.085185	-0.21354	0.008123
	-1.18794	-0.00292	-0.06022	-0.1076	0.132662
	0.107872	0.164597	-0.04436	-0.24068	-0.01622
	-0.14947	-0.23996	-0.01434	-0.15471	-0.04884
	-0.28128	-0.07581	-0.03838	-0.10039	0.093613
	-0.2933	-0.01205	0.07301	0.047701	0.148766
	-0.43507	-0.10523	0.012969	-0.0626	0.10023
	-0.36967	-0.19523	-0.11559	0.010112	0.069528
	-0.04893	-0.02843	0.010163	-0.00041	0.045952
	-0.28731	-0.21923	0.116346	-0.14627	0.004734
	-0.31506	-0.0405	-0.05035	-0.1827	0.106426
	0.007493	0.013991	0.033666	0.169053	0.030258
	-0.34591	-0.10018	0.148751	-0.15727	0.138632
	-0.82667	-0.06761	0.062234	0.103779	0.228804
	-1.41806	0.001871	0.173574	0.019408	0.172901
	-0.04729	-0.02965	0.08661	-0.24241	0.065372
	-0.57731	-0.18429	-0.02172	0.114712	-0.08009
	-0.84068	0.006279	-0.0622	-0.23393	-0.01991
	-0.18121	0.031897	-0.28784	-0.24596	0.107811
	-0.86363	-0.2771	-0.11028	-0.23439	-0.01115
	-0.18074	-0.02458	0.004959	-0.18988	-0.05188
	-0.32682	-0.01726	0.137201	-0.13645	-0.11018
	-0.11596	-0.10885	-0.07894	-0.10256	0.075214
	-0.6722	-0.05676	-0.10125	-0.32154	0.181012
	-0.54829	-0.12175	0.040606	-0.33703	-0.12366
	-0.34478	0.124748	0.083441	-0.37717	0.05957
	-0.42011	-0.13657	-0.00412	-0.13439	-0.06255
	-0.69046	-0.07279	-0.19245	-0.14687	-0.12403
	-0.18355	-0.08839	-0.0363	-0.01982	0.349694
	-0.19396	-0.19076	-0.15661	-0.22216	-0.10704
	-0.23529	-0.48299	-0.12191	-0.15643	0.047383
	-0.72844	-0.06275	-0.02431	-0.17785	0.031237
	-0.22971	-0.15919	-0.08193	-0.12403	0.154269
	-0.80646	-0.09734	0.058821	-0.12052	0.114704
	-0.79476	-0.08707	0.051952	-0.34394	0.155304
	-0.68992	-0.00634	0.079212	0.06654	0.130935
	-0.35758	-0.0788	0.091082	-0.15532	0.022913
	-0.44512	-0.00113	0.135638	0.062034	-0.18778
	-0.86213	-0.21951	-0.07982	-0.3066	0.006421
	-0.02779	-0.04157	-0.12436	-0.36209	0.043571
	-0.24894	-0.16983	0.09969	-0.09784	0.114758
	-0.33482	-0.13992	-0.09485	-0.08643	0.183289
	-0.14238	-0.06895	-0.29474	-0.05217	0.078715
	-0.16731	-0.02223	-0.04712	-0.12806	0.173361
	-0.08761	-0.15514	0.011689	-0.02641	0.062536
	-0.49241	-0.11545	-0.03888	-0.16668	0.089756
	-0.39314	-0.11997	0.12518	-0.19013	-0.01729
	-0.289	-0.06573	0.11256	0.061875	0.321422
	-0.12545	-0.09153	-0.01179	-0.17746	0.01499
	-0.32581	-0.13165	-0.00145	-0.03876	0.166962
	-0.58927	-0.16359	-0.05551	-0.13055	0.014332
	0.003024	0.00923	-0.26542	-0.02152	0.058034
	-0.05505	0.061889	-0.27333	-0.24494	0.162589
	-0.21829	0.00709	-0.07004	-0.30811	0.002955
	-0.15932	0.103293	-0.02745	-0.32487	0.044512
	-0.08144	-0.11052	0.005149	-0.2847	0.051631
	-0.02938	-0.15604	-0.10445	-0.17083	-0.17965
	-0.38017	-0.06029	0.138616	-0.30815	0.139708
	-0.63957	-0.06202	0.314326	-0.41467	-0.04071
	-0.27129	-0.32085	0.230366	0.068023	0.094802
	-0.13326	-0.10964	-0.03325	-0.26596	-0.04242
	-0.39869	-0.20259	0.174704	-0.20301	-0.05673
	-0.21223	-0.05493	0.061184	-0.27215	0.114224
	-0.44188	-0.06844	-0.12012	-0.06395	0.183925
	-0.16758	-0.01306	0.331499	-0.24467	0.087611
	-0.78159	-0.02434	-0.06082	-0.29268	0.164653
	-0.55804	-0.24649	0.126007	-0.01177	0.035734
	-0.28161	0.068495	-0.1506	-0.39652	0.071114
	-0.34954	-0.12204	-0.1834	-0.13745	0.110075
	-0.42288	-0.02467	0.103659	-0.11208	0.126622
	-0.73931	-0.0497	0.072972	-0.18117	0.136597
	-0.15535	-0.13014	0.109777	-0.36347	0.159577
	-1.13343	-0.04212	0.11641	0.07033	-0.12692
	-0.43482	-0.16831	0.118202	-0.09917	0.047016
	-0.1872	-0.0532	-0.00427	-0.1718	-0.06727
	-0.46517	-0.20466	0.160983	-0.18034	-0.01944
	-0.06287	-0.01952	-0.0211	-0.12666	0.005769
	-0.33718	-0.13941	-0.03734	-0.29987	0.109285
	-0.32088	-0.01741	-0.02895	0.01989	0.072449
	-0.01114	-0.13481	-0.06068	-0.19936	0.005991
	-0.03388	-0.07517	0.233939	-0.21805	0.279662
	-0.33673	-0.03379	-0.19334	-0.14396	0.081609
	-0.13439	-0.05623	-0.04712	-0.01348	0.155359
	-0.34466	-0.14488	0.096486	-0.01555	-0.09624
	-0.46561	-0.09932	0.075121	-0.15692	0.088553
	-1.06553	-0.12168	-0.01073	-0.16602	-0.06189
	-0.29154	0.051289	-0.04678	-0.6043	0.06605
	-0.28994	-0.03398	-0.02562	-0.14896	0.01499
	0.161331	-0.19443	-0.05636	-0.28421	0.129856
	-0.40887	0.058079	0.270102	-0.53337	0.054311
	-0.70056	-0.12347	0.122317	-0.0159	0.018742
	-0.37494	0.056317	0.103184	-0.0077	0.034003
	-0.46701	-0.0064	0.016311	0.089357	0.085654
	-0.28494	-0.03468	0.120002	-0.3812	-0.01146
	-0.22669	-0.02108	0.076209	0.052741	0.087808
	-0.28584	-0.01991	-0.04467	-0.10161	0.083046
	-0.00074	-0.24924	-0.009	-0.17499	0.052714
	-0.12822	0.024722	-0.04098	-0.13607	0.120941
	-0.1661	-0.23386	0.022036	-0.23015	0.060088
	-0.38438	-0.26066	0.050539	0.025573	0.043481
	-0.14633	-0.10073	-0.03955	-0.00145	0.040359
	-0.44056	-0.14554	0.004888	-0.21837	-0.13413
	0.038096	-0.09111	0.023644	-0.52442	-0.04867
	-0.27034	-0.11499	0.030669	-0.23027	0.035644
	-0.10441	-0.05357	-0.1471	-0.34999	0.031318
	-0.05894	-0.09867	-0.15604	-0.31286	0.06629
	-0.13821	-0.00372	0.020736	-0.10879	-0.23751
	-0.9412	0.017764	0.221919	-0.22804	0.132748
	-0.42368	0.015781	0.072012	-0.16986	0.071254
	-0.40465	-0.02253	-0.05774	-0.11928	0.093023
	-0.21315	0.009576	0.120219	-0.10357	0.015047
	-0.67964	0.196027	-0.09886	0.044251	0.05494
	-0.18085	-0.33755	0.107121	-0.14018	0.103717
	-0.70996	-0.1741	-0.14124	0.024058	0.102282
	-0.80118	-0.04788	0.108392	-0.15116	-0.08435
	-0.21415	-0.20201	-0.04406	0.13326	0.020179
	-0.24926	-0.1255	0.035263	-0.12582	0.330323
	-0.04219	-0.1214	-0.00212	-0.18892	0.244554
	-0.72017	-0.16505	-0.14435	-0.11135	0.297575
	-0.21029	-0.17136	0.064512	-0.28165	0.1973
	-0.72231	-0.06844	-0.03361	-0.44659	0.023483
	-0.13776	0.03725	-0.04521	-0.09744	0.233719
	-0.28371	-0.09624	-0.15048	-0.08981	0.255828
	-0.39651	-0.04913	0.10981	-0.25029	0.216511
	-0.23165	-0.09025	0.107531	-0.07339	0.010018
	-0.92624	0.037937	0.307684	-0.1543	0.109482
	-0.59074	-0.05503	0.296393	-0.29747	0.031475
	-0.47957	-0.11579	0.006632	-0.0498	0.122807
	-0.09315	-0.01039	-0.05012	-0.01893	0.134391
	-0.24302	-0.16541	-0.00031	-0.16517	0.167865
	-0.23288	0.005138	0.037066	-0.01175	0.238817
	-0.49097	-0.34387	0.223517	-0.09831	-0.0561
	-0.56925	-0.14395	0.003221	-0.10217	0.156588
	-0.1127	-0.05428	-0.05999	0.040938	0.219696
	-0.15803	-0.08556	-0.22794	-0.12842	0.014764
	-0.45336	-0.12248	-0.10025	-0.31185	0.061968
	-0.77365	-0.041	-0.04472	-0.23026	-0.02059
	-1.12077	-0.21232	0.058135	-0.12684	-0.52015
	-0.32023	-0.11792	0.107947	-0.58139	0.241547
	-0.13759	-0.01678	-0.01744	-0.24726	-0.09969
	-0.90237	-0.04576	-0.01404	-0.31428	-0.27287
	-0.19004	-0.26793	-0.06083	-0.14286	0.084851
	-0.38225	-0.07261	0.038604	-0.12346	0.327437
	-0.30164	0.155485	-0.07404	-0.11034	-0.01553
	-0.37248	-0.11871	-0.16646	-0.12257	0.03627
	-1.08507	-0.21923	-0.2157	0.005616	0.12118
	0.051911	-0.10152	0.063219	-0.15103	0.229639
	-0.20809	-0.22217	0.110659	-0.40532	0.057163
	-0.72053	0.003219	-0.00735	0.095734	0.429314
	-0.74692	-0.01422	0.087844	-0.07207	0.037105
	-0.26571	-0.23181	-0.1131	-0.08685	0.084096
	-0.32252	-0.30355	0.051333	-0.37522	0.252455
	-0.85569	-0.06973	-0.02055	-0.22923	0.061498
	-0.2129	-0.11797	-0.04801	-0.07521	0.219606
	-0.33273	-0.1481	-0.10649	0.052212	0.008686
	-0.93868	-0.18361	-0.0971	-0.10046	-0.12195
	-0.31178	-0.10804	-0.06982	-0.26233	-0.08242
	-0.4536	0.11449	-0.16294	-0.30292	-0.1369
	-0.2444	-0.07256	0.108843	-0.06025	0.205143
	-0.35038	0.047553	-0.05384	0.085461	0.07344
	-0.45704	0.033957	-0.36016	0.001157	-0.00385
	-0.75463	-0.15766	0.045393	-0.11294	0.224917
	-0.15593	-0.05708	0.091225	-0.07441	0.040011
	-0.78748	-0.01348	0.159937	-0.10569	0.08707
	-0.32788	-0.06684	-0.09466	-0.03089	0.07434
	-0.63566	-0.26187	0.030366	-0.09711	0.193264
	-0.46443	0.005618	-0.10392	-0.1866	-0.04376
	-0.06932	0.057711	-0.03382	-0.19828	0.128672
	-0.05693	0.085276	0.07854	-0.14976	-0.21929
	-0.28437	0.138339	-0.01718	-0.16993	0.112346
	-0.12646	-0.1129	0.206542	-0.18777	0.08366
	-0.40661	-0.10036	-0.03529	-0.13287	0.230597
	-0.16674	-0.07938	-0.16596	-0.30415	-0.21509
	-0.22112	-0.07127	-0.03051	-0.081	0.23856
	0.017343	0.038013	-0.11044	-0.34865	0.280607
	-0.44001	0.034287	-0.30606	-0.22048	0.206863
	-0.28956	-0.0477	0.009508	-0.26768	-0.07272
	-0.09661	-0.25469	-0.07469	-0.18036	0.00164
	-0.31955	-0.14902	-0.03726	0.071751	0.089038
	-0.41624	0.000131	-0.30555	-0.15996	0.231769
	-0.18066	-0.02117	-0.01688	-0.03731	0.043594
	-0.42619	-0.19348	-0.06176	-0.08768	-0.01669
	-0.17816	-0.09393	-0.14124	-0.19144	0.302028
	-0.77975	0.009293	0.083672	-0.32738	-0.19834
	-0.41961	-0.0723	0.184059	-0.34659	-0.0154
	-0.40153	-0.10457	-0.03774	-0.20045	0.19379
	-0.43283	-0.09357	-0.00039	-0.18621	0.152231
	-0.19438	-0.09464	-0.03554	-0.3835	0.086784
	-0.49886	0.096095	0.083794	-0.19678	0.098353
	-0.16091	-0.02668	-0.05394	-0.37625	-0.02229
	-0.21412	-0.13817	-0.00053	-0.00769	0.298196
	-0.33721	-0.1528	-0.12457	-0.15694	0.066866
	-0.47465	-0.06162	-0.0601	0.026359	0.230756
	-0.43776	-0.07476	0.106578	-0.12617	-0.06402
	-0.65035	-0.0653	0.120165	-0.21733	0.047502
	-0.40869	-0.13927	-0.07176	-0.10334	0.076714
	0.008483	-0.11454	-0.26614	-0.19423	0.130179
	-0.78334	-0.26212	-0.11561	-0.07235	0.214849
	-0.23884	-0.03473	-0.09477	-0.00789	0.232402
	-0.12486	-0.04237	-0.02283	-0.06158	0.547519
	-0.40084	-0.20352	0.093576	-0.18091	-0.00492
	-0.99908	0.081654	0.118703	-0.27863	-0.05489
	-0.99788	-0.32442	-0.04768	-0.06631	0.207135
	-0.70304	-0.01471	-0.00058	-0.33736	-0.06308
	-0.04664	-0.02798	-0.03482	-0.13683	0.227107
	-1.04946	-0.19972	-0.13459	-0.24592	0.115718
	-0.39425	-0.11803	-0.00444	-0.0781	0.178565
	-0.55634	-0.25414	-0.15973	-0.21885	0.141954
	-0.77131	-0.08983	-0.19032	-0.36809	0.355713
	-0.65646	-0.15994	-0.23713	-0.22108	0.071251
	-0.97189	-0.13676	-0.27711	-0.11088	-0.06062
	-0.9285	-0.10187	-0.17616	-0.13005	0.015201
	-0.23845	-0.00754	0.025747	0.023236	0.111847
	-0.78556	0.029297	0.057684	-0.00641	0.102409
	-0.38134	-0.14111	0.111006	-0.11343	0.387284
	-0.12233	-0.14495	-0.25609	-0.13826	0.042372
	-1.00351	-0.17723	-0.05625	-0.14383	0.183781
	-0.10642	0.127252	-0.16464	-0.22902	-0.09063
	-0.95861	0.035297	-0.00819	-0.27556	0.224932
	-1.15082	0.049676	0.001995	-0.27189	0.032429
	-0.84375	-0.1624	0.102123	-0.00311	0.020566
	-0.31662	0.002199	0.058577	-0.12933	-0.02321
	-0.18544	-0.02725	-0.03968	-0.61202	-0.00784
	-0.19237	-0.17077	-0.0041	-0.14482	0.001447
	-0.80129	-0.08575	0.105244	-0.13455	0.003571
	-0.55661	-0.08233	0.136539	-0.08369	0.053273
	-0.08976	-0.12987	0.066707	-0.20178	0.131457
	-0.28021	-0.08245	-0.03051	-0.32868	-0.10925
	-0.15409	-0.15621	-0.1168	-0.2884	0.036466
	-0.1676	-0.25696	-0.11256	0.000741	0.104151
	-0.13539	-0.111	-0.07972	-0.10819	0.014904
	-0.20402	-0.11063	0.008506	-0.10659	0.126335
	-0.46291	0.016483	0.062743	-0.11281	0.066261
	-0.06328	-0.25243	-0.00402	-0.04448	0.039834
	-0.16725	-0.17175	-0.01433	0.166951	-0.09354
	-0.16331	-0.13938	0.067767	-0.12677	0.161472
	-0.14713	-0.31164	0.049937	0.037514	-0.0392
	-0.18925	-0.12569	-0.02107	-0.17731	0.113789
	-0.60751	-0.11769	-0.14359	-0.0596	0.028211
	-0.23911	-0.35672	0.095303	-0.03342	-0.03876
	-0.32863	-0.26235	0.071403	-0.37276	-0.23116
	-0.38701	-0.05529	-0.05008	-0.17524	-0.01344
	-0.53744	-0.05919	-0.0614	-0.09508	0.177865
	-0.82992	0.043401	0.105519	-0.12629	0.035996
	-0.22744	-0.01848	0.180997	-0.10883	0.273607
	-0.04626	0.013598	-0.01964	0.014781	-0.08337
	-0.198	0.013233	0.115343	-0.03504	-0.03572
	-0.09302	-0.0426	0.143349	-0.12428	0.016515
	-0.13395	-0.17513	0.121734	-0.12756	0.087735
	-0.43192	-0.12489	0.06429	-0.16895	0.062933
	-0.21217	0.05359	0.073925	-0.01293	0.160839
	-0.31044	0.086177	-0.29044	-0.00835	0.152125
	-0.25874	-0.0547	-0.07114	0.228949	0.004545
	-0.59721	0.000274	0.126427	-0.23289	-0.12697
	-0.46437	-0.19888	0.344517	-0.36686	-0.01357
	-0.42238	0.001552	0.058298	-0.20596	0.170349
	-0.56475	-0.22518	0.037584	-0.04839	0.187594
	-0.36968	0.078786	0.021837	0.020395	0.14293
	-0.88323	-0.05269	0.034658	-0.17237	0.156219
	-1.10129	-0.25237	0.275955	-0.12907	0.144238
	-0.47651	-0.15572	-0.11257	-0.19831	0.338044
	-0.06959	0.149224	0.133719	-0.33837	0.12746
	-0.8586	0.212951	-0.01022	-0.41757	0.019544
	-0.1289	0.031467	-0.12334	0.074581	0.090451
	-0.22151	-0.13516	0.174703	-0.00605	0.162266
	-0.93376	-0.00669	0.027823	0.024787	0.158945
	-0.54607	-0.15625	-0.09152	-0.0768	0.226122
	-0.30881	0.040064	-0.0062	-0.11156	0.093965
	-0.27132	-0.19136	0.01086	-0.07391	0.658975
	-0.3407	-0.05097	-0.13287	-0.01526	0.107438
	-0.18765	0.038277	-0.13442	-0.35837	0.165549
	-0.07749	-0.05051	-0.34679	-0.14902	-0.00029
	-0.66119	-0.03261	0.18589	-0.18774	0.161422
	-0.31754	-0.08124	0.007418	-0.97457	-0.03901
	-0.50497	-0.15999	-0.09566	0.02384	0.30516
	-0.10788	-0.24813	-0.00487	-0.08102	0.403882
	-0.22497	-0.04378	-0.17366	0.024348	0.019611
	-0.40336	-0.04396	0.343923	-0.11955	0.43383
	-0.09124	-0.07552	0.080514	-0.07375	0.619983
	-0.55679	0.012154	-0.037	-0.41731	0.058572
	-0.52621	0.076509	-0.07545	-0.08529	0.048191
	-0.79697	-0.0796	0.027028	-0.23116	0.070524
	-0.10203	-0.05291	0.05346	-0.05663	0.101698
	-0.11527	-0.06168	-0.07275	-0.07571	0.003294
	-0.24452	-0.17064	-0.05056	-0.09785	0.198675
	-0.27883	0.017758	-0.11918	0.049635	0.165746
	-0.59165	-0.12895	0.217039	-0.09264	-0.02395
	0.119706	-0.17382	-0.1046	-0.17604	0.030808
	-0.36108	-0.11393	0.167981	-0.1544	0.177839
	-0.08155	-0.13314	-0.00662	-0.15814	-0.0391
	-0.31384	-0.12044	0.085973	0.036725	-0.03386
	-0.54929	-0.07426	0.349445	-0.80352	0.358361
	-0.84184	-0.12828	0.124961	-0.11858	-0.12897
	-0.60429	0.021241	-0.43328	-0.50751	-0.0354
	-0.232	-0.06927	-0.23424	-0.503	0.0015
	-0.456	-0.02865	-0.01419	0.008642	0.073204
	0.019011	-0.02324	-0.08929	-0.44521	-0.18492
	-0.6335	-0.06815	-0.03413	-0.12509	-0.03751
	-0.32585	-0.09177	0.165063	-0.07536	0.041202
	-0.45634	0.52004	-0.19753	-0.28761	0.005588
	-0.39814	-0.0459	-0.07801	-0.3694	0.04852
	-0.10271	-0.11899	0.06219	-0.14125	0.062971
	-0.31892	-0.03554	-0.00467	-0.20575	-0.02462
	-0.18799	-0.17832	-0.38002	-0.22992	-0.01605
	-0.1845	-0.26753	0.120597	-0.10716	0.176381
	-0.58249	-0.03423	0.087754	-0.3438	0.101446
	-0.17444	0.039879	0.017474	0.100958	0.107723
	-0.7221	-0.06995	0.00246	-0.06229	0.012479
	-0.06202	-0.0489	-0.00576	-0.13062	0.133247
	-1.16914	-0.08773	-0.05314	-0.08981	0.119795
	-1.14055	-0.19234	0.063615	-0.35046	0.040424
	-0.28817	-0.01264	-0.00449	-0.87068	0.209867
	-0.10016	-0.07531	-0.13757	-0.15768	0.060083
	-0.40681	0.170417	-0.25099	-0.28893	-0.00892
	-0.59227	-0.06422	-0.0812	-0.05524	-0.15478
	-0.60766	-0.00709	-0.05889	-0.10629	-0.04706
	-0.39091	-0.03344	0.133353	-0.47212	0.205461
	-0.27337	-0.14888	0.11091	-0.35035	-0.10221
	-0.53954	-0.02035	-0.07612	-0.23849	0.063727
	0.087986	-0.05734	0.124468	-0.24006	0.012929
	-0.23506	-0.00557	0.070237	-0.04928	0.153025
	-0.25085	-0.04464	-0.15062	-0.04487	0.150921
	-0.9682	-0.06344	-0.02719	0.007439	-0.05792
	-0.59439	-0.07728	-0.14652	-0.18187	0.153174
	-1.18489	-0.01173	-0.07665	-0.12388	0.003608
	-0.00358	0.026631	-0.02765	0.074363	-0.19433
	-0.46452	-0.31537	-0.02613	-0.15154	-0.01495
	-0.80269	-0.20614	-0.00646	-0.10739	-0.14219
	-0.31668	-0.18021	-0.1341	-0.22709	0.137316
	-0.40735	0.047072	-0.05226	-0.3362	-0.52649
	-0.21979	-0.09049	0.028808	-0.47263	-0.07509
	-0.40011	-0.11079	-0.12851	-0.11089	-0.02059
	-1.0345	0.056081	-0.2798	-0.17552	0.207127
	-0.79263	-0.01702	0.023619	-0.23528	0.163364
	-0.3316	-0.04636	0.026595	-0.00866	0.108011
	-0.6198	-0.0772	-0.06059	-0.35523	0.016504
	-0.33208	-0.18478	0.034422	-0.12067	-0.08005
	-0.86078	-0.07252	0.090299	0.040297	0.157734
	-0.08843	-0.04696	-0.08013	-0.10482	0.027567
	-0.21266	-0.17502	0.024346	-0.34375	-0.03241
	-0.12535	-0.11738	0.075651	-0.20658	0.123936
	-0.77982	-0.05669	0.335306	-0.14194	0.105168
	-0.09965	-0.01728	0.068596	-0.37203	-0.15866
	-0.54088	0.06206	0.031697	-0.15966	-0.01425
	-0.17151	-0.09877	-0.16208	-0.28943	-0.11532
	-0.17439	-0.18393	0.039561	-0.32916	0.354954
	-0.66556	-0.14522	0.097505	0.114342	0.135283
	-0.33967	-0.10351	0.047944	0.045788	0.059351
	-0.39935	0.065816	0.038655	-0.19079	-0.01998
	-0.03104	-0.12076	0.111351	-0.27326	-0.02815
	-0.70344	-0.16228	-0.0721	-0.02704	0.048361
	-0.14212	-0.06908	-0.02165	-0.22345	0.040791
	-0.42737	-0.12278	-0.29831	-0.11918	-0.08849
	-0.57478	-0.08611	0.158057	-0.15168	0.105563
	-0.80177	-0.13951	0.111574	-0.14408	-0.0289
	-1.0418	-0.17868	0.014204	0.038925	0.243103
	-0.31572	-0.15689	-0.06468	-0.1037	0.263713
	-0.00599	-0.11524	-0.13595	-0.21465	-0.15275
	-0.41412	-0.00235	0.01538	-0.2256	0.082818
	-0.05154	0.096689	0.022494	-0.22894	-0.08141
	-0.11925	-0.11737	-0.04239	-0.09633	0.02683
	-0.56418	-0.17049	-0.13054	-0.12153	0.248872
	-0.86825	-0.32348	-0.0421	-0.24165	0.056633
	-0.14416	-0.02557	0.106438	-0.04326	0.013222
	-0.0232	-0.04673	-0.28234	-0.34191	-0.16211
	-0.33546	0.037668	-0.20513	-0.18067	0.081575
	0.084839	-0.21924	0.072292	-0.27663	0.069653
	-1.11106	-0.2118	0.184652	-0.0125	-0.35097
	-0.10136	-0.04176	-0.02117	-0.01853	0.035395
	-0.11673	-0.1836	-0.02612	-0.17371	0.188146
	-0.06807	-0.00898	-0.09621	-0.16416	0.142758
	-0.82184	-0.01177	-0.08299	0.179581	0.075587
	-0.52856	0.06137	-0.36942	-0.28062	0.074147
	-0.22307	0.321569	0.140676	-0.69846	0.10407
	-0.72976	-0.41358	-0.12736	-0.10679	0.112432
	-0.49842	-0.0998	-0.18421	-0.33902	0.320531
	-0.27541	-0.01952	-0.05065	-0.38329	0.178616
	-0.6804	-0.00976	-0.13237	-0.17437	0.47716
	-0.19742	0.039182	-0.06719	-0.00906	0.158189
	-0.55411	-0.08429	0.097346	-0.06394	0.171658
	-0.42378	-0.15698	-0.01197	-0.15449	0.080988
	-0.84626	-0.15162	0.14113	-0.17678	0.010224
	-0.34327	0.092808	0.029069	-0.05652	0.763598
	-0.74725	-0.08268	-0.02263	-0.13715	-0.03056
	-0.71351	-0.62907	0.10263	-0.03932	0.28215
	-0.35023	-0.06733	0.075342	0.199137	0.026521
	-0.94601	-0.13309	-0.017	-0.18702	0.207926
	-0.64487	-0.04286	0.08474	-0.06584	0.048942
	-0.18855	-0.00962	-0.07418	-0.28468	-0.00052
	-0.38041	-0.09019	0.002077	-0.33196	-0.1745
	0.001992	-0.09586	-0.09513	-0.33781	0.144376
	-0.48799	-0.31008	0.159816	0.219955	0.004525
	-0.82981	0.040246	0.015958	-0.09691	0.250336
	-0.08264	-0.06934	-0.26472	-0.13688	0.214038
	-0.16995	-0.14053	-0.04465	-0.01803	0.149484
	0.108468	-0.20629	-0.04712	-0.15905	0.214
	-1.24082	0.025687	0.009814	-0.16198	0.068892
	-0.96534	-0.1601	-0.04027	-0.23421	0.224726
	-0.1932	-0.16057	-0.00786	-0.18562	-0.05987
	-0.52755	-0.11794	-0.10636	-0.23853	0.273706
	-0.38876	-0.06052	-0.03092	-0.17195	-0.10147
	-0.29498	-0.0663	-0.06653	-0.40388	0.210928
	-0.05695	-0.06604	-0.10286	-0.27652	0.076747
	0.169044	-0.1527	0.014085	0.004788	-0.00331
	-0.26096	-0.10908	0.114726	-0.28335	-0.08714
	-0.58948	0.130337	0.294207	-0.2582	0.176102
	-0.12767	-0.07101	-0.01647	-0.01663	0.078823
	-0.28353	-0.07008	0.098123	-0.14694	-0.21109
	-0.43559	0.055539	-0.05855	-0.14388	-0.15397
	-0.34456	-0.07794	-0.05808	-0.3019	-0.05348
	-0.24262	-0.06035	-0.12156	-0.16674	0.108441
	-0.22107	-0.04325	0.032247	-0.20268	0.172558
	-0.364	-0.13487	0.079405	-0.27211	0.006363
	-0.89295	-0.07112	0.07927	-0.20466	0.058932
	-0.08394	-0.1123	0.028776	-0.11038	0.153449
	-0.45014	-0.05221	0.102994	-0.03932	-0.04357
	-0.71119	0.034071	-0.13268	-0.21833	0.132174
	-0.98531	-0.61118	-0.07117	-0.30081	0.220759
	-0.14959	-0.20306	0.08581	-0.17629	0.120299
	-0.12405	0.010879	0.145262	-0.46744	0.094544
	-0.66417	-0.12242	-0.18711	-0.41499	-0.12946
	-0.05922	-0.30261	0.242563	-0.11415	0.020199
	-0.18232	-0.19905	-0.17593	0.097593	-0.03563
	-1.03963	-0.118	0.018997	-0.06679	-0.0242
	-0.23608	-0.01982	0.042507	-0.01488	0.16223
	-0.59982	-0.05364	-0.08747	-0.34921	0.010127
	-0.06539	-0.25607	-0.11176	-0.47644	0.097447
	-0.28075	0.10756	-0.03762	-0.29817	0.184402
	-0.79917	-0.06833	-0.00205	-0.1824	0.119804
	-0.3032	-0.02618	0.258459	-0.3877	0.190026
	-0.38593	-0.10938	-0.14496	-0.11997	0.029322
	-0.64737	0.034612	-0.07527	-0.18219	0.104679
	-0.22756	-0.18439	0.020721	-0.07352	0.074555
	-0.28083	-0.13945	-0.15086	-0.3381	0.06088
	-0.12339	-0.08671	-0.13974	-0.13047	-0.18929
	-0.20971	-0.15008	0.07066	-0.16254	0.004996
	-0.3869	0.050086	-0.08451	-0.23862	-0.22615
	-0.41121	-0.01771	-0.03808	-0.01644	0.037062
	-0.1934	-0.02519	-0.03578	-0.31264	0.353088
	-0.86462	-0.11556	0.092612	-0.06362	-0.00661
	-0.52982	-0.08598	0.01838	-0.11295	0.038623
	-0.39613	-0.09326	-0.13577	-0.09538	0.018951
	-1.22342	-0.02459	-0.1867	-0.03091	0.117783
	-0.34126	-0.07739	-0.05135	-0.08554	0.140647
	-0.26882	0.102003	-0.03494	-0.08832	0.223458
	-1.09509	-0.27706	0.143067	-0.20806	0.195479
	-0.69827	-0.11802	-0.00928	-0.24135	0.094284
	-0.80897	-0.04659	-0.07505	-0.15528	0.020837
	-0.1724	0.0212	0.062483	-0.21168	0.195845
	-0.25476	-0.01431	-0.04763	-0.16981	0.036551
	-0.26888	0.064835	-0.26844	-0.07238	0.069617
	-0.11034	-0.0239	-0.02341	-0.06907	0.40133
	-0.20462	-0.15088	0.013837	-0.32793	-0.07623
	0.033592	-0.10095	0.031397	-0.22953	0.106775
	-0.24552	-0.15857	-0.19259	0.069207	-0.09065
	-0.85952	-0.22766	-0.15984	-0.0991	0.157501
	-0.98163	-0.20834	0.098656	0.028261	-0.0184
	-0.20996	-0.04889	0.106096	-0.17272	0.032578
	-0.78964	-0.01331	0.045156	-0.31092	0.433637
	-0.19738	-0.09435	0.004491	-0.26651	0.178228
	-0.30645	-0.20803	-0.02787	-0.18464	0.118764
	-0.2865	0.058607	-0.02927	-0.31191	0.122918
	-0.07723	-0.18482	0.032684	-0.14739	0.308446
	-0.78504	-0.06442	-0.08752	-0.24603	0.080845
	-1.25984	0.211549	0.131468	-0.20084	-0.05091
	-0.37425	-0.27544	0.183252	0.197629	0.142516
	-0.15206	-0.08071	-0.02574	-0.05257	0.209435
	-0.89973	-0.02377	-0.03041	-0.63872	0.131395
	-0.40856	-0.13098	-0.0648	-0.17627	-0.24813
	-0.62575	-0.06045	0.002535	-0.35826	0.106255
	-0.57903	-0.28713	0.100292	-0.1006	-0.13688
	-0.18762	-0.11366	-0.09385	-0.22161	0.194854
	-1.14333	-0.08049	0.039301	-0.62322	0.183845
	-0.95855	-0.15606	0.028806	-0.02805	0.081623
	-0.08573	-0.10794	0.052889	-0.25072	0.026419
	-0.39708	-0.03585	0.100177	0.024938	0.08111
	0.032635	-0.03188	0.031414	-0.15506	0.201799
	-0.39604	-0.2056	0.141216	-0.11786	0.021852
	-0.08344	-0.11468	-0.08019	0.018979	-0.13298
	-0.07144	-0.07148	0.060093	-0.38406	0.099614
	-0.43787	0.137198	0.06647	-0.28147	0.248869
	-1.04009	-0.12094	-0.12848	-0.28723	0.088164
	-0.36162	-0.15159	0.003316	-0.27338	0.061825
	-0.30537	-0.01547	0.119313	-0.25817	-0.06765
	-0.10292	-0.07694	0.066034	-0.06181	0.126795
	-0.29013	-0.10091	0.00682	-0.04669	0.045563
	-0.86185	-0.14328	0.155448	-0.17533	0.129047
	-0.66142	-0.10078	-0.09076	-0.15017	0.048932
	-0.94646	0.077319	-0.15324	-0.21545	0.125591
	-0.38637	-0.02481	0.076102	-0.18138	0.104002
	-0.18445	0.004527	-0.11396	-0.16352	-0.08985
	-0.17464	-0.00991	-0.11487	-0.18196	0.119504
	-0.35215	-0.01366	-0.00241	-0.20143	0.046388
	-0.38833	-0.11959	-0.13286	-0.11282	-0.15286
	-0.42845	0.008715	0.331143	-0.13873	0.110931
	-0.20938	0.060846	0.188001	-0.04997	0.174575
	-0.30561	-0.12488	-0.06543	0.026995	0.185404
	-0.87897	-0.00165	-0.02754	-0.03737	0.054173
	-0.5295	0.038005	-0.07935	-0.26572	0.216992
	-0.06389	-0.04391	0.081764	-0.11649	-0.12878
	-0.00929	0.043731	-0.25807	-0.01775	0.301245
	-0.07225	-0.10752	-0.14573	-0.13009	0.346302
	-0.14764	-0.08599	-0.10134	0.004584	0.167679
	-0.12058	0.050485	0.046265	-0.1999	0.136531
	-0.24331	-0.15051	0.040229	-0.10279	0.105338
	-0.19676	-0.00969	0.066973	-0.12529	0.055325
	-0.3801	0.17169	-0.12186	-0.11274	-0.17647
	-0.06944	-0.06715	-0.18682	-0.00088	-0.08183
	-0.01494	-0.16812	-0.44188	-0.08099	0.249859
	-0.33407	-0.0625	-0.219	-0.32312	0.114057
	-0.04889	0.063755	-0.21331	-0.34358	-0.18085
	-0.35357	-0.1921	0.335564	-0.43701	-0.07634
	-0.67733	-0.09364	-0.01091	-0.15955	-0.00179
	-0.89665	-0.38272	0.093039	-0.21129	-0.04758
	-1.09601	-0.12467	0.13363	0.15023	0.165098
	-0.89365	-0.18022	-0.09758	-0.25511	0.016506
	-0.40959	0.015158	-0.14325	-0.43361	0.080083
	-0.42781	-0.15066	0.106732	-0.42682	0.186427
	-0.06614	-0.10789	-0.13262	-0.07555	0.122422
	-0.37975	-0.02293	0.004267	0.084379	0.063872
	0.005302	0.035597	-0.15188	-0.24178	0.293166
	-1.01011	-0.10256	0.066347	-0.20457	-0.00889
	-0.19371	-0.12544	0.041854	-0.10887	0.0469
	-0.19059	-0.0925	-0.31769	-0.21973	0.07104
	-0.29965	0.167309	-0.2546	-0.47358	0.018232
	-0.1883	0.00416	0.238913	-0.18103	-0.05341
	-1.30242	-0.08017	-0.06337	0.083731	-0.01879
	-0.04958	-0.03216	0.135915	-0.13613	0.299429
	-0.20332	-0.16225	-0.06782	-0.19871	0.064943
	-0.12013	-0.04073	0.064381	-0.08592	0.069565
	-0.12388	0.055909	0.029019	-0.04862	0.122613
	-0.16628	0.03517	0.162022	-0.31254	0.123361
	-0.14163	-0.09352	-0.11732	-0.13134	0.296851
	-0.26508	-0.30418	-0.04761	-0.14877	0.01582
	-0.83024	-0.06325	-0.11436	-0.19016	-0.17557
	-0.39869	-0.01916	0.058485	0.123242	-0.03276
	-0.61911	0.182145	-0.08801	-0.17649	0.034631
	-0.09496	0.122309	-0.01911	-0.12151	0.032798
	-0.45597	-0.12367	0.091369	-0.05174	0.155908
	-1.2144	-0.23154	0.11595	-0.01255	0.378687
	-0.6857	-0.04008	0.039766	-0.12136	0.102166
	-0.3084	-0.37462	-0.00673	-0.34615	0.008309
	-0.66586	-0.28605	-0.16602	-0.15155	-0.14707
	-1.12176	-0.27496	0.01527	-0.23844	0.01201
	-0.88347	-0.11664	-0.12799	-0.26557	0.219735
	-0.0763	-0.37114	0.019209	-0.22324	0.01499
	-0.59807	-0.08566	-0.098	-0.30237	0.046852
	-0.36974	0.075692	-0.00481	-0.2498	-0.00201
	-0.29405	-0.07764	0.056568	0.667997	0.134991
	-0.43314	-0.02104	-0.02653	0.106514	0.030203
	-0.12006	-0.11928	-0.13262	-0.11972	0.056077
	-0.17369	-0.17805	-0.13949	-0.307	0.140815
	-1.01957	-0.14124	0.050445	-0.20588	0.113048
	-0.37167	0.026994	-0.01234	-0.0711	-0.12101
	-0.22739	-0.05707	-0.38217	-0.03975	0.127211
	-0.49427	-0.06534	0.048822	-0.15074	0.254595
	-0.32356	-0.10313	-0.00166	-0.02233	0.011138
	-0.20786	-0.0154	0.034642	-0.15766	0.106867
	-1.01824	-0.07701	0.113985	-0.03176	0.178192
	-0.11701	-0.08852	0.165039	-0.21562	0.094913
	-0.30687	-0.04578	-0.11209	-0.07035	-0.15948
	-0.4745	-0.0129	-0.09581	-0.12002	0.036866
	-0.38881	-0.02568	-0.15075	-0.13169	-0.1147
	-0.33121	0.001258	-0.17264	-0.02107	-0.02984
	-0.53118	-0.15157	0.159474	-0.40495	-0.00547
	-0.41718	-0.04136	-0.09766	0.131737	0.022592
	-0.36898	-0.00956	0.016916	-0.01152	-0.13045
	-0.26428	-0.0139	0.097504	-0.1021	0.022806
	-0.18458	-0.01469	-0.03276	-0.05145	-0.05879
	-0.30255	-0.01989	-0.18371	-0.0559	0.203124
	-0.41318	-0.45422	0.028913	-0.30227	0.139828
	-0.28782	-0.06613	0.121807	-0.1762	0.150912
	-0.57945	-0.15673	0.304583	-0.13627	0.282356
	-0.78541	0.043342	0.045307	-0.1033	0.132491
	-0.33119	0.017127	0.004924	-0.23738	0.156018
	-1.45153	-0.1502	-0.07225	-0.04146	-0.00714
	-0.18636	0.005744	-0.13715	-1.03585	-0.09872
	-0.32993	0.151706	0.141401	-0.3664	0.064753
	-1.00237	-0.05138	0.128642	-0.33026	-0.2156
	-0.08854	-0.21609	0.185498	-0.52994	0.10366
	-0.46647	-0.18469	0.014096	-0.16906	-0.16811
	-0.90995	-0.08055	-0.23751	-0.25817	-0.18015
	-0.88657	0.018387	0.072489	-0.15992	-0.01323
	-0.30923	-0.12347	0.208594	-0.23668	0.056229
	-0.31006	-0.02428	-0.11515	-0.06208	-0.01169
	-0.41431	-0.07406	0.068268	-0.07209	-0.03063
	-0.49867	-0.37672	0.033852	-0.04195	0.042244
	-0.20076	-0.03062	0.00045	-0.47589	-0.05074
	-0.1466	0.126891	0.093032	-0.27646	0.014282
	-0.89803	-0.06666	-0.09354	-0.22594	0.300867
	-0.15133	-0.07258	-0.029	-0.36373	0.015044
	-0.18545	-0.11411	-0.03125	-0.1417	0.465574
	-0.2087	-0.14176	0.031586	-0.11694	-0.02402
	-0.25111	-0.09273	-0.05831	-0.07794	0.051002
	-0.26643	-0.05756	-0.23563	-0.04839	0.222018
	-0.3365	-0.04315	0.079454	-0.15152	0.023787
	-0.53317	-0.05269	0.030115	-0.23341	0.07721
	-0.48	-0.21617	0.016369	0.150939	0.172936
	-0.74525	-0.07004	0.059062	-0.14461	0.128816
	-0.3176	-0.08197	0.078857	-0.23487	0.107327
	-0.41328	-0.23512	0.391297	-0.0389	-0.08197
	-0.65051	-0.01835	0.262446	-0.26233	0.040773
	-0.314	-0.12846	-0.19173	-0.08444	0.014542
	-0.45269	0.004907	0.157049	-0.04974	0.206657
	-0.13019	0.048173	0.135499	-0.07988	0.044325
	-0.43186	-0.01737	0.015036	-0.10652	-0.07855
	-0.04954	0.032222	-0.00366	-0.08647	0.100779
	-0.21234	-0.05865	0.04308	-0.29439	0.01201
	-0.20608	-0.25651	0.224457	-0.16568	-0.08203
	-0.44393	-0.05811	-0.04712	-0.02763	0.076961
	-0.324	-0.17529	0.06425	-0.07494	0.117183
	-1.28128	-0.02678	0.059081	-0.1572	0.06701
	-0.17807	-0.00896	0.037805	-0.07809	0.133293
	-0.60825	-0.20299	0.057797	-0.15922	0.155534
	-0.43561	-0.20301	-0.05725	-0.03342	0.280932
	-0.84998	-0.07675	-0.01345	-0.33343	0.128423
	-0.35001	-0.06018	-0.01496	-0.33574	0.034263
	-0.23304	-0.01781	-0.10569	-0.07314	0.114048
	-0.28638	-0.09496	-0.10092	-0.2141	-0.04121
	-0.74832	-0.19867	-0.13809	-0.2795	0.081745
	-0.4578	-0.05339	0.00263	-0.12651	0.092084
	-0.42912	-0.10508	-0.02669	-0.05676	0.010082
	-0.31694	0.017116	-0.14193	-0.06773	0.083247
	-0.01931	-0.18609	0.024999	-0.0366	0.048504
	-0.5698	-0.10916	-0.06867	-0.04815	-0.06546
	-0.94079	-0.04134	-0.05787	-0.08369	0.199314
	-0.99297	-0.20415	-0.09839	-0.32925	0.142752
	-0.49475	-0.05218	-0.01607	-0.02315	0.173745
	-0.02506	-0.08014	-0.19291	-0.07168	0.064438
	-0.30272	-0.18033	-0.16966	-0.20382	0.069546
	-0.27842	-0.07559	0.000244	-0.16314	0.179263
	-0.03444	-0.1298	-0.00279	-0.08483	0.119663
	-0.90279	0.009046	-0.00709	-0.13847	0.071874
	-0.19942	-0.00566	0.117744	-0.11562	0.047852
	-0.62907	-0.09119	0.037745	-0.11094	0.013858
	-0.50784	-0.25909	0.065051	-0.16191	0.140291
	-0.1434	-0.05583	-0.20481	-0.00208	0.04339
	-0.14341	-0.07917	0.039721	-0.19912	0.319009
	-0.74544	-0.05018	0.059077	-0.06545	0.111386
	-0.14794	-0.20362	0.234924	-0.26107	0.107432
	-0.2439	-0.24056	0.101516	0.089354	0.623748
	-0.70443	-0.09519	0.036112	-0.22369	0.035661
	-0.45811	-0.39001	-0.0624	-0.31045	0.047705
	-0.49208	-0.14916	-0.12375	-0.13477	-0.1128
	-0.6957	-0.02984	-0.05457	-0.25559	0.302461
	-0.28278	-0.07148	-0.06777	-0.07724	-0.07887
	-0.9087	-0.04787	-0.05735	-0.25392	0.0643
	-0.1548	-0.13007	-0.0284	-0.15781	0.152654
	-0.10318	-0.28949	0.082036	-0.17429	0.053186
	-0.29518	-0.03994	-0.13146	-0.46623	0.13044
	-0.38711	0.11576	0.291347	-0.06523	0.035834
	-0.51396	-0.14116	0.017982	-0.0736	0.19487
	-0.63272	0.132947	-0.05219	-0.13672	0.193769
	-0.01998	-0.15259	0.124106	-0.09158	-0.12176
	-0.49052	-0.25736	-0.04712	-0.07415	0.133293
	-0.19196	-0.03783	0.035355	-0.41189	0.035357
	-0.42649	-0.01072	-0.09786	-0.13614	0.088973
	-0.73835	-0.05834	-0.23641	-0.16589	0.061531
	-0.35285	-0.01636	-0.13	-0.19256	-0.04834
	-0.21258	-0.09895	-0.00398	-0.08109	0.020024
	0.032106	-0.10031	-0.01521	-0.03586	0.037311
	-0.23829	-0.2366	0.019303	-0.24027	0.113463
	-0.14843	0.045771	-0.00454	-0.14883	0.066541
	-0.9547	-0.00886	-0.14371	0.001824	0.033057
	-0.78738	0.101686	-0.23321	-0.14627	0.606614
	-1.02329	-0.16193	0.180485	-0.10151	-0.02909
	-0.18334	-0.28768	-0.05393	-0.34151	-0.06622
	-0.10919	-0.00653	-0.05708	-0.6505	0.275951
	-0.62593	-0.15056	-0.14005	-0.1083	0.090596
	-0.02149	-0.13423	-0.53217	0.069606	-0.12479
	-0.81427	-0.05362	0.202081	-0.12083	0.309233
	-0.24238	-0.00294	0.202091	-0.16415	0.122052
	-0.55322	-0.13384	-0.03625	0.019174	-0.20875
	-0.1696	0.080677	-0.00662	-0.3373	0.115419
	-0.11339	-0.13795	-0.1005	-0.13377	0.049828
	-0.29469	-0.1375	0.306479	-0.07139	0.309661
	-0.46373	-0.00239	-0.03978	-0.06888	0.072216
	-0.83415	-0.27145	0.016077	-0.00709	0.048776
	-0.23636	0.039346	-0.01256	0.142363	-0.11638
	-0.15386	0.057794	0.124137	0.065613	0.272917
	-0.13324	-0.1084	0.135722	-0.13437	0.042281
	-0.98183	-0.0897	0.117111	-0.09091	-0.02635
	-0.97865	-0.00751	0.021305	-0.15106	0.053452
	0.004088	-0.2059	-0.18685	-0.08843	0.207201
	-0.50152	-0.07061	0.080759	-0.05424	0.212502
	-0.33716	-0.0563	-0.18298	-0.17951	0.027974
	-0.12221	-0.02935	-0.09492	-0.07897	0.06323
	-0.19581	-0.04588	0.103409	-0.24425	-0.04018
	-0.33728	-0.13017	-0.04499	-0.24694	0.065222
	-0.35366	-0.09659	0.169626	-0.02715	-0.03095
	-0.11553	-0.13205	-0.06554	-0.15891	0.008041
	-0.2262	-0.06567	0.07363	-0.00021	0.007042
	-0.1989	-0.06569	-0.00175	-0.34214	0.078311
	-0.43799	-0.06739	-0.15217	-0.09167	-0.03241
	-0.33584	-0.09475	-0.16854	-0.00864	0.339456
	-0.36605	0.033999	-0.10871	-0.13717	-0.01761
	-0.08935	-0.33932	0.120862	-0.28664	0.159859
	-0.12064	-0.07715	-0.09608	-0.25989	0.057928
	-0.16433	-0.13798	-0.0396	-0.02512	0.062748
	-0.18852	0.03309	-0.06701	-0.23879	0.249763
	-0.25529	0.01934	0.057832	-0.22738	0.088053
	-0.14041	-0.00966	-0.09425	-0.06665	0.286284
	-0.27526	0.032228	0.102141	-0.01641	0.055599
	-0.25809	-0.15912	0.076908	-0.4992	0.231951
	-0.15835	-0.03999	0.005954	-0.19895	0.030325
	-0.34379	0.109069	0.007393	-0.22253	0.073205
	-0.30524	-0.02246	0.022495	-0.2074	0.038934
	-0.62873	-0.19312	0.186516	-0.33923	-0.00482
	-0.23471	-0.26173	-0.00546	-0.17347	0.069827
	-0.20391	-0.09909	0.117981	-0.09186	-0.01443
	-0.07794	-0.05887	0.028011	-0.09185	0.137969
	-0.2318	-0.0045	0.147882	0.029018	0.018191
	-0.69845	-0.13193	-0.08929	-0.3464	0.029431
	-0.3993	-0.02348	-0.01808	-0.04591	0.045473
	-0.31491	-0.02738	0.012349	-0.08394	0.093351
	-0.22008	0.047985	0.17109	-0.04314	0.036571
	-0.34117	-0.20393	0.072796	-0.12818	-0.03617
	-0.42898	-0.07369	-0.12185	-0.10914	0.047345
	-0.19793	-0.01541	-0.08766	-0.15564	0.044268
	-0.51601	-0.07084	-0.06779	-0.17592	-0.166
	-0.14152	-0.0751	-0.26258	-0.08451	0.080319
	-0.44673	-0.01277	-0.08296	0.002728	0.105932
	-0.29015	0.006498	0.074837	-0.38477	0.135104
	-0.67292	-0.18839	-0.11027	-0.27977	-0.08475
	-0.42509	-0.04062	-0.08974	-0.03228	-0.0373
	-0.17418	0.19284	-0.16873	0.012924	0.12518
	-0.22896	-0.0244	-0.04081	-0.19058	-0.09419
	-0.23483	-0.21144	-0.06176	0.043869	0.026792
	-0.24541	-0.07723	0.03496	0.073733	-0.23124
	-0.20836	-0.04565	0.030193	-0.1715	0.141198
	-0.22512	-0.02432	-0.07999	-0.29763	0.099816
	-0.17762	-0.19703	0.097434	-0.09493	-0.2915
	-0.07101	0.000871	0.064446	-0.16015	0.023891
	-0.06057	0.13547	-0.25717	-0.04	0.045543
	-0.28186	-0.21771	-0.06647	-0.09946	-0.05312
	-0.26942	0.000702	-0.12628	-0.20793	0.124384
	-0.23206	-0.08557	0.066632	-0.20442	0.126757
	-0.20726	-0.00311	-0.15133	-0.03461	0.06127
	-0.25029	-0.05767	-0.05344	-0.15882	-0.07552
	-0.17274	-0.23346	-0.1449	-0.03559	0.327196
	0.006295	-0.10107	0.039109	-0.02763	0.127734
	-0.14625	-0.10599	0.03815	-0.09579	0.011965
	-0.34958	-0.14207	0.090651	-0.0006	0.146161
	-0.13693	0.088857	-0.08232	-0.15167	0.042923
	-0.73271	0.000465	-0.1061	-0.3589	0.094047
	-0.0453	-0.00393	-0.06488	-0.21481	0.062356
	-0.58846	0.020231	-0.04686	-0.25503	-0.06636
	-0.80188	-0.10182	-0.18429	-0.11251	0.072134
	-0.59405	-0.14648	0.098006	0.050251	0.170376
	-0.20132	-0.02738	-0.16224	0.012321	0.130262
	-0.19778	-0.19634	0.177417	-0.1167	0.248829
	-0.03134	0.022628	-0.12311	-0.0127	-0.03455
	-0.07929	-0.06772	-0.09713	-0.04455	0.100582
	-0.33548	-0.09278	0.218472	-0.11698	0.083794
	-0.14146	-0.15367	0.045785	-0.09212	0.076153
	-0.153	0.200939	-0.28418	-0.04123	0.152864
	-0.19506	-0.2397	-0.06696	-0.05858	0.083995
	-0.87416	-0.158	0.01495	-0.19671	0.145963
	-0.2139	-0.08363	-0.33704	-0.11265	0.153434
	-0.25657	-0.06303	0.002335	-0.16371	0.130365
	-0.38325	-0.15278	-0.10361	-0.03239	-0.03657
	-0.28172	0.018745	0.165125	-0.02093	0.071386
	-0.16243	-0.13891	0.234542	-0.1202	0.120691
	-0.54012	-0.09791	-0.04712	-0.20511	0.028352
	-0.2661	-0.13538	0.10753	-0.08727	0.047979
	-0.4504	-0.04301	0.005419	-0.04724	0.103007
	-0.26163	-0.03046	0.043653	-0.29357	-0.12512
	-0.62496	-0.13279	-0.09887	-0.39265	-0.18278
	-0.21827	0.024091	-0.05655	-0.1194	0.095964
	-1.13492	-0.12475	-0.04033	-0.1714	0.257122
	-0.92494	-0.04147	-0.26657	-0.04269	0.195008
	-0.09005	-0.2272	0.045615	-0.01654	-0.04768
	-0.40569	-0.06892	0.135251	-0.38254	0.08713
	-0.05975	-0.13317	0.032284	-0.00436	-0.19782
	-0.36207	-0.28543	0.042539	-0.10192	0.08035
	-0.0608	-0.04017	0.141542	-0.01201	0.293712
	-0.45012	-0.06545	0.045556	-0.19132	0.120629
	-0.09031	-0.05355	-0.08111	-0.00163	0.060324
	-0.16486	-0.11413	-0.09168	-0.0036	-0.01249
	-0.54031	-0.22215	-0.04299	-0.12379	-0.06692
	-0.22809	0.248977	0.004205	-0.2962	0.064203
	-0.75822	0.01971	0.002615	-0.14297	0.072674
	-1.04368	-0.04014	-0.02243	0.073407	-0.12133
	-0.18311	-0.03205	0.083662	-0.32235	-0.04539
	-0.15989	-0.07048	0.053593	-0.14981	0.066966
	-0.28514	-0.07007	0.043193	-0.43846	0.014667
	-0.23509	-0.06812	-0.00228	-0.11908	0.072147
	-0.49001	-0.03526	-0.04642	-0.12688	-0.11407
	-0.54559	0.014468	0.127054	-0.05098	0.055233
	-0.00414	-0.21354	-0.06088	-0.14799	-0.16307
	-0.48103	-0.09093	-0.00116	-0.14533	0.014929
	-0.21129	-0.14016	-0.11718	-0.23812	0.01483
	-0.13068	-0.1318	-0.06109	-0.11956	-0.10406
	-0.15973	-0.00652	0.099913	0.013089	0.180669
	-0.15938	-0.08083	0.051057	-0.5444	0.070176
	-0.23054	-0.05785	-0.05019	-0.14797	0.093823
	-0.45901	-0.09427	-0.01437	0.004464	-0.03131
	-0.09635	-0.06848	-0.06265	-0.21947	0.098968
	-0.29933	0.023613	-0.25917	-0.03733	0.217502
	-1.1078	-0.20249	-0.01653	-0.20555	0.166304
	-0.2591	-0.04205	0.087837	-0.09611	-0.09099
	-0.55962	-0.04067	-0.16581	-0.19937	0.042425
	-1.12597	0.085655	0.050191	-0.07133	-0.00594
	-0.26755	0.006784	-0.01783	-0.07743	0.182488
	-0.0728	-0.14461	-0.02951	-0.11264	-0.07641
	-0.56732	-0.17025	-0.23554	-0.17345	0.164618
	0.03096	-0.11093	0.079723	-0.15774	0.163886
	-0.09129	-0.08681	0.08301	0.127779	0.047818

## Sheet: Fig. 2d
Fig. 2d	Experiment 1
		Parental			FLAD1KO C1 + mock			FLAD1KO C1 + Flag-FADS
	FAD (%)	130	80	91	55	25	0	206	183	214
	Experiment 2
		Parental			FLAD1KO C1 + mock			FLAD1KO C1 + Flag-FADS
	FAD (%)	90	112	98	38	37	40	149	149	137

## Sheet: Fig. 2e
Fig. 2e	Experiment 1
	RSL3 (nM)	A375 parental			FLAD1KO C1			FLAD1KO C1 + mock			FLAD1KO C1 + Flag-FADS
	0	55968	57564	56329	24402	23983	24793	21928	19830	21110	54014	55793	57529
	1	54026	55644	59030	26286	24099	24667	19872	20071	21501	57823	55529	57131
	3	55526	58821	59611	24982	24684	24552	21695	20579	21049	59471	55978	52706
	10	52996	55131	56955	25240	24293	24441	20968	20931	20380	60373	60011	53721
	30	54737	60929	63426	26274	24220	23992	21475	21122	21169	59542	59823	53184
	100	56618	59506	60461	13516	12779	13422	14453	14780	13583	59362	58516	56900
	300	51411	54981	55883	2112	2127	2201	2258	2242	2173	62502	55255	54042
	1000	38030	40086	40082	2240	2185	2211	2239	2220	2227	44968	47819	43016
	Blank	2257	2325	2271	2257	2325	2271	2257	2325	2271	2257	2325	2271
	ML210 (µM)	A375 parental			FLAD1KO C1			FLAD1KO C1 + mock			FLAD1KO C1 + Flag-FADS
	0	52144	56275	48722	22632	22268	22459	18771	19259	18200	52973	49632	47978
	0.01	47760	54602	53018	23641	22993	22754	18727	18830	18365	56186	51790	53081
	0.03	53809	50816	57284	23199	23167	22486	17800	18812	19806	54893	53077	48548
	0.1	53752	55838	58879	26089	24328	23606	19184	21348	19765	60295	53592	49258
	0.3	51573	53653	57353	15734	14974	13674	17044	15113	16507	52783	54389	48727
	1	55432	55874	55412	3068	2914	2733	4905	4434	5823	56795	53062	49412
	3	48847	47136	49824	2102	2100	2094	2205	2123	2127	50736	48062	49196
	10	40632	39323	44133	2235	2186	2198	2207	2214	2228	35418	38035	39239
	Blank	2257	2325	2271	2257	2325	2271	2257	2325	2271	2257	2325	2271
	Experiment 2														*excluded values
	RSL3 (nM)	A375 parental			FLAD1KO C1			FLAD1KO C1 + mock			FLAD1KO C1 + Flag-FADS
	0	38707	38396	36923	19536	18464	19353	12090	12398	11761	46108	46192	45649
	1	39088	39788	40276	20781	19645	20046	11821	12046	11952	48643	48923	46792
	3	41013	38707	38854	20109	19866	20013	11520	11590	12162	47369	47777	44156
	10	36584	36315	37519	19518	23144	19366	11263	11017	11784	47080	44716	5570*
	30	37653	37045	37124	17245	17096	17164	10713	11076	11296	48415	48033	45605
	100	37824	37407	39787	6056	4376	6059	5691	5624	5621	47906	47684	44404
	300	32137	32222	33997	5619	5629	5752	5683	5684	5575	48835	47030	43934
	1000	21105	21728	24237	5762	5644	5685	5692	5673	5603	38566	37912	39521
	Blank	5969	5942	5794	5969	5942	5794	5969	5942	5794	5969	5942	5794
	ML210 (µM)	A375 parental			FLAD1KO C1			FLAD1KO C1 + mock			FLAD1KO C1 + Flag-FADS
	0	40189	41646	41655	20552	20576	20342	12176	12712	12940	49994	50031	49523
	0.01	41702	43264	41105	21913	20445	20463	12799	12533	12829	56260	55110	53525
	0.03	41542	44250	44139	20113	21179	20702	12783	12612	13429	53753	53039	50096
	0.1	39482	44783	42502	13333	13767	13448	7908	8100	7785	55295	55541	49270
	0.3	38704	40936	42325	6218	6518	6216	5584	5638	5536	53630	52319	48649
	1	36883	38986	41468	5726	5638	5641	5531	5514	5514	54407	53094	48831
	3	34742	33861	32923	5667	5686	5648	5634	5557	5490	50262	48396	47033
	10	26327	27011	29204	5685	5724	5673	5653	5662	5592	43141	44386	41873
	Blank	5969	5942	5794	5969	5942	5794	5969	5942	5794	5969	5942	5794

## Sheet: Fig. 2h
Fig. 2h	Experiment 1														*excluded values
	RSL3 (nM)	A375 parental + DMSO			A375 parental + iFSP1			FLAD1KO C1 + DMSO			FLAD1KO C1 + iFSP1
	0	43225	42741	43271	42779	40914	40290	27908	28110	27936	25621	25818	27115
	1	41868	43328	44263	42218	40078	40923	29675	27875	29020	27548	26367	26034
	3	42180	41804	42154	41929	40748	40048	29517	28439	29064	26168	27690	25767
	10	41590	42012	43607	43287	40421	41181	27769	28430	28512	24173	23529	23074
	30	41869	42202	42136	32205	30890	28010	6600	5720	6481	2179	2442	2639
	100	33973	33286	35369	1224	1116	1428	1127	1122	1161	1174	1191	1194
	300	25597	25301	25539	1155	39541*	1172	1144	1152	1165	1186	1216	1240
	1000	7156	7959	8302	1156	1197	1198	1177	1183	1199	1205	1240	1311
	Blank	1463	1426	1403	1463	1426	1403	1463	1426	1403	1463	1426	1403
	Experiment 2
	RSL3 (nM)	A375 parental + DMSO			A375 parental + iFSP1			FLAD1KO C1 + DMSO			FLAD1KO C1 + iFSP1
	0	48258	48878	49071	45568	43712	45984	28180	27670	26425	26805	26422	22942
	1	47578	47636	46645	41344	43578	43838	26881	26551	27256	24847	25858	23947
	3	49534	47534	47587	43366	45511	44736	27882	25132	26217	24338	24418	21958
	10	48202	46762	46289	42351	46160	41893	26246	26141	24944	22441	21169	21048
	30	43991	45001	45332	25188	24617	24931	13517	14133	10700	8581	7813	6292
	100	24762	23799	24209	4630	4623	4648	4639	4642	4685	4591	4684	4847
	300	15871	13345	14383	4686	4735	4668	4710	4655	4639	4652	4715	4844
	1000	10385	11106	11222	4860	4887	4807	4816	4839	4835	4811	4832	4966
	Blank	4518	4426	4357	4518	4426	4357	4518	4426	4357	4518	4426	4357
	Experiment 3
	RSL3 (nM)	A375 parental + DMSO			A375 parental + iFSP1			FLAD1KO C1 + DMSO			FLAD1KO C1 + iFSP1
	0	50443	48895	50821	46607	45575	42313	28781	27016	28249	26935	26065	26947
	1	50140	50023	52704	46841	43544	44334	30203	28699	29574	26991	29131	27261
	3	52689	52287	49861	47836	46515	44217	27783	29441	29025	26991	25995	25001
	10	49358	48122	47758	45328	43081	41365	27164	27958	28009	25537	24224	24664
	30	46007	48102	44454	22285	21647	21014	14233	11447	13444	7928	7496	8810
	100	26264	26472	25531	4707	4714	4775	4735	4766	4847	4736	4830	5015
	300	19045	16624	16224	4821	4798	4778	4801	4808	4814	4800	4881	5048
	1000	11900	12190	12499	5005	5007	4936	4973	5010	4982	4922	4951	5110
	Blank	5083	5127	5055	5083	5127	5055	5083	5127	5055	5083	5127	5055

## Sheet: Fig. 2i
Fig. 2i	Experiment 1
	RSL3 (nM)	A375 parental			FLAD1KO C1			FLAD1KO C1 + NT			FLAD1KO C1 + FSP1KO
	0	51957	50160	49092	16067	15710	14947	14262	15074	13682	11046	11951	11775
	1	50931	51152	48484	14825	15861	16310	14389	14626	14150	12171	12491	11997
	3	49798	48135	54606	15643	14221	15116	14781	13062	14148	12980	11938	10730
	10	47160	50898	54366	16980	14662	14811	14250	14027	13194	10789	11219	11142
	30	50273	54069	52204	15409	16953	14853	13650	13402	13515	11641	10439	10278
	100	50384	52529	51718	12396	11128	11453	11134	10613	11400	5914	5591	5539
	300	47460	46602	50832	2282	2307	2277	2590	2564	2706	2003	2006	2116
	1000	30580	34106	32499	2179	2127	2189	2273	2163	2201	2057	2072	2143
	Blank	2943	2947	2969	2943	2947	2969	2943	2947	2969	2943	2947	2969
	ML210 (µM)	A375 parental			FLAD1KO C1			FLAD1KO C1 + NT			FLAD1KO C1 + FSP1KO
	0	49064	45837	44810	16571	15533	15782	14173	13614	14939	12354	12256	12142
	0.01	48549	50142	45485	16425	17369	14558	13691	13610	13635	11881	11910	11788
	0.03	48362	47624	51335	16173	15968	15498	13653	13566	14777	11456	11265	11543
	0.1	46290	49109	49469	15948	14948	17610	13843	13377	15286	11720	12162	10393
	0.3	47929	48656	47728	14306	15448	15092	13259	13654	14231	9971	9544	9413
	1	47164	46372	49718	6987	6138	6679	5322	5809	5989	3185	3834	4007
	3	42472	40040	41856	2272	2212	2298	2271	2324	2242	2102	2069	2188
	10	35494	33208	36647	2170	2179	2159	2144	2184	2195	2133	2123	2172
	Blank	2943	2947	2969	2943	2947	2969	2943	2947	2969	2943	2947	2969
	Experiment 2
	RSL3 (nM)	A375 parental			FLAD1KO C1			FLAD1KO C1 + NT			FLAD1KO C1 + FSP1KO
	0	47116	44375	47149	15937	16094	17436	16249	14574	15017	16338	14011	15668
	1	45162	45560	45653	18687	21620	20632	16344	15325	16975	16492	16755	15088
	3	45161	43858	46753	20498	20294	20787	14160	14667	14977	16770	16508	15903
	10	46457	44181	44487	19830	19910	19745	15319	14593	15292	16151	15667	16099
	30	45607	47292	43843	14018	14441	13054	8708	8603	9059	7183	6530	7085
	100	43288	42435	44368	1721	1718	1731	1742	1714	1779	1714	1734	1804
	300	35953	35734	32677	1702	1712	1700	1727	1730	1767	1751	1776	1821
	1000	25628	26823	25335	1775	1781	1769	1793	1821	1835	1841	1850	1909
	Blank	2028	2059	2074	2028	2059	2074	2028	2059	2074	2028	2059	2074
	ML210 (µM)	A375 parental			FLAD1KO C1			FLAD1KO C1 + NT			FLAD1KO C1 + FSP1KO
	0	43509	43073	43595	21967	22534	21607	20724	20946	20512	18207	17014	16683
	0.01	45522	46097	42438	21167	21609	21919	20988	21074	21531	18055	16699	17070
	0.03	45147	44900	43171	22187	22075	20773	21075	20920	19766	16490	17239	15442
	0.1	41351	41693	42568	18362	18067	17105	17197	17321	17794	11337	11661	11305
	0.3	42431	41947	40789	10297	10400	9629	8044	8054	7897	6478	6399	6259
	1	33526	33042	32176	6647	6605	6542	6389	6368	6319	6260	6152	6124
	3	28075	24407	24647	6401	6332	6393	6382	6386	6280	6271	6308	6310
	10	25104	22065	23011	6426	6471	6355	6435	6418	6358	6286	6286	6322
	Blank	7068	7266	7264	7068	7266	7264	7068	7266	7264	7068	7266	7264
