# Supplementary material for: Riboflavin metabolism shapes FSP1-driven ferroptosis resistance
Source: Nat Cell Biol. 2026 Mar 13;28(4):696–706. doi: 10.1038/s41556-025-01856-x (PMC13086581; doi:10.1038/s41556-025-01856-x)
Supplement: Supplementary file 9 — Statistical source data [file 41556_2025_1856_MOESM9_ESM.xlsx]

## Sheet: Fig. 3c
Fig. 3c	Experiment 1
	Ox/Re Ratio	no RbF			RbF
	DMSO	0.0221015	0.0219081	0.0229225	0.0247661	0.0224352	0.0242276
	RSL3	0.0518547	0.0530143	0.0465242	0.0374477	0.0313536	0.0357494
	RSL3 + Lip-1	0.0244893	0.0238271	0.0216349	0.027879	0.0206551	0.0229888
	Experiment 2
	Ox/Re Ratio	no RbF			RbF
	DMSO	0.0361791	0.039151	0.0424562	0.0552866	0.0520642	0.0619377
	RSL3	0.86211	0.682428	0.739124	0.0925025	0.0987226	0.0900484
	RSL3 + Lip-1	0.0494746	0.0546666	0.0586113	0.0494204	0.0487286	0.0512874

## Sheet: Fig. 3d
Fig. 3d	Experiment 1 - HT1080														Experiment 2 - HT1080														Experiment 3 - HT1080														*excluded values
	RSL3 (nM)	no RbF + DMSO			no RbF + iFSP1			with RbF + DMSO			with RbF + iFSP1				RSL3 (nM)	no RbF + DMSO			no RbF + iFSP1			with RbF + DMSO			with RbF + iFSP1				RSL3 (nM)	no RbF + DMSO			no RbF + iFSP1			with RbF + DMSO			with RbF + iFSP1
	0	1851	1818	1835	1635	1635	1548	33275	34930	29445	2298	2745	2928		0	20434	19735	21777	15685	15672	13213	52333	52410	50656	37326	30415	33215		0	18099	19271	18127	12746	13018	13800	46085	46238	45275	35113	37253	39180
	1	1545	1466	1378	1304	1317	1300	29118	33425	30686	1845	1887	2128		1	18496	15238	17089	11608	9241	8651	46601	50140	46446	22273	23901	25372		1	17711	18476	16905	14003	14040	14048	44023	43263	44376	27571	26471	36287
	3	1303	1293	1292	1243	1221	1235	25438	20537	24033	1368	1399	1500		3	8760	8285	10196	6473	7227	8572	49453	48534	48544	11114	13034	12974		3	17619	17071	17146	12829	13827	12623	42684	42035	43421	12908	13551	25601
	10	1093	1074	1091	1082	1090	1107	9740	8096	9231	1239	1219	1283		10	4385	3359	3471	3301	3313	3353	25002	27342	27667	2810	3752	4512		10	15388	14836	14291	11294	12594	13090	42102	40681	38951	3824	7421	4241
	30	1093	1077	1075	1078	1079	1064	2797	2560	2805	1086	1104	1122		30	3302	3235	3424	3410	3437	3393	2938	3180	3918	2212	3142	3214		30	3546	3125	3132	3037	3265	2969	9464	12964	15340	2918	2941	2983
	100	1022	1025	1021	1028	1023	1028	1517	1441	1363	1076	1099	1122		100	3142	3175	3171	3184	3135	3158	3240	2261	3214	2306	2322	3187		100	2979	2869	2847	2855	2873	2875	3326	3374	3281	2934	2959	2966
	300	1049	1031	1032	1033	1044	1037	1256	1264	1285	1053	1077	1097		300	3308	3331	3425	3415	3458	3427	3494	3497	3459	3493	3441	3414		300	3004	2872	2867	2865	2879	2897	3032	3061	3093	2934	2941	3040
	1000	1064	1038	1029	1055	1029	1216	1268	1250	1189	1128	1119	1162		1000	3445	3443	3432	3440	3449	3429	3486	3508	3507	3510	3430	3487		1000	2956	2929	2919	2995	2945	2947	3057	3119	3094	3006	2985	3092
	Blank	1013	1003	1096	1013	1003	1096	1013	1003	1096	1013	1003	1096		Blank	3857	3826	3817	3857	3826	3817	3857	3826	3817	3857	3826	3817		Blank	3346	3391	3401	3346	3391	3401	3346	3391	3401	3346	3391	3401
	Experiment 1 - A375														Experiment 2 - A375														Experiment 3 - A375
	RSL3 (nM)	no RbF + DMSO			no RbF + iFSP1			with RbF + DMSO			with RbF + iFSP1				RSL3 (nM)	no RbF + DMSO			no RbF + iFSP1			with RbF + DMSO			with RbF + iFSP1				RSL3 (nM)	no RbF + DMSO			no RbF + iFSP1			with RbF + DMSO			with RbF + iFSP1
	0	17484	18722	17792	16010	15964	14729	39153	35797	34849	30131	30707	30237		0	33974	34417	33726	29287	28617	28512	50519	49087	49237	48099	48455	48373		0	33609	31870	29366	26362	28124	25509	47002	46460	43879	48183	45371	45012
	1	16501	16408	17005	15024	15806	15080	36666	42173	41749	34985	30624	31543		1	33200	33489	33172	28084	27839	26304	46734	47364	48403	46404	47461	45430		1	31483	30337	29180	26529	24781	26408	49196	47226	46359	49585	44278	47133
	3	17079	17057	16204	14632	14489	13028	38232	36282	36932	33361	28384	25505		3	33088	33803	32424	27558	28430	25842	47354	47359	46712	44345	47735	46799		3	31084	30994	29281	25572	26157	24877	48164	47861	49135	44507	46965	43114
	10	14560	15402	13721	13286	12525	11464	36414	34920	32716	23969	27192	25670		10	31364	30907	30337	26786	26732	24926	47844	46432	46622	45878	44690	45908		10	29324	27204	28607	26365	25456	24219	46708	46903	46554	45201	43937	43576
	30	14526	13708	12396	11542	11405	9855	35668	31970	30299	16705	18576	20215		30	31291	30740	31174	25114	25017	23509	46731	45123	45360	44471	44879	41782		30	29721	28544	28875	25045	24354	24253	45984	46152	44179	41179	39898	41502
	100	6348*	4837	5055	3623	3458	3321	24663	24234	23398	5354	6259	9651*		100	15754	13473	13966	6859	7131	6773	44413	43956	42710	19767	17756	23765		100	20587	18278	19052	15543	16188	16293	35918	37980	37798	14582	13998	14415
	300	3514	3361	3360	3178	3150	3140	14806	15334	14765	3242	3362	3699		300	5441	4696	4583	4093	4076	4097	33553	32680	32763	4108	4082	4360		300	14633	14018	13895	13686	13765	13744	21500	22730	21229	13689	13651	13694
	1000	3399	3463	3370	3309	3275	3188	6998	7824	7758	3260	3290	3390		1000	4254	4261	4273	4157	4088	4080	18825	18130	17825	4137	4090	4230		1000	13688	13749	13742	14066	13838	13911	15873	16111	15422	13990	13776	13867
	Blank	4456	4526	4477	4456	4526	4477	4456	4526	4477	4456	4526	4477		Blank	4545	4519	4512	4545	4519	4512	4545	4519	4512	4545	4519	4512		Blank	15099	15360	15473	15099	15360	15473	15099	15360	15473	15099	15360	15473
	Experiment 1 - MDA-MB-231														Experiment 2 - MDA-MB-231														Experiment 3 - MDA-MB-231
	RSL3 (nM)	no RbF + DMSO			no RbF + iFSP1			with RbF + DMSO			with RbF + iFSP1				RSL3 (nM)	no RbF + DMSO			no RbF + iFSP1			with RbF + DMSO			with RbF + iFSP1				RSL3 (nM)	no RbF + DMSO			no RbF + iFSP1			with RbF + DMSO			with RbF + iFSP1
	0	16264	16880	16621	14939	14451	14211	23228	23272	23019	20328	21385	20333		0	36752	37743	38386	31607	32112	32417	47878	48567	46030	43740	43407	41393		0	31990	33059	32474	27526	27818	27641	41962	40927	40523	34756	34279	35326
	1	16627	16859	16840	14290	14367	14135	22789	21976	23131	20304	20283	19124		1	37061	37938	38169	31328	30822	31386	45703	46926	45826	40032	41521	41943		1	32801	32268	32101	27004	27887	28113	42184	42245	46769	38560	37526	35957
	3	16295	16118	16369	15454	14399	13581	22400	22489	22902	18128	17692	18916		3	37278	37887	36470	29785	29748	30295	44949	44929	44100	39707	41594	42384		3	31046	33525	31769	28076	28554	26892	41323	40480	40195	37563	38828	36179
	10	14320	14953	14527	12295	12991	11672	21836	21366	22340	16291	14796	15785		10	36364	35967	34187	29633	28840	30250	45067	42704	44082	37255	36520	37767		10	30794	31987	31469	25083	24647	24979	42251	42546	41117	34929	33882	33543
	30	12288	11780	11433	9297	8908	8272	22046	21093	20746	10274	9945	10774		30	29933	29719	31119	24081	24089	23596	40890	40554	40730	22625	21881	23705		30	26833	25753	25214	15075	14503	14473	40134	40530	38057	23921	23299	22370
	100	8473	8221	7988	5318	5374	4933	18418	19122	18286	5880	5877	6354		100	20240	17689	16464	12970	12828	12960	35133	34449	33355	11906	11717	13072		100	15399	13569	13404	7297	7293	7271	33485	32286	30069	7685	7892	8636
	300	5258	4657	4553	3516	3331	3363	14100	14605	14472	3895	4054	4443		300	14538	12878	13184	10825	10816	10832	22006	20485	21522	10813	11064	11423		300	10704	9294	8760	6644	6599	6618	24300	21389	21155	6613	6655	6585
	1000	4016	3770	3875	2978	2991	2972	11096	9985	11051	3670	3669	3867		1000	11936	11857	11796	10949	11004	10902	14711	14918	15351	11183	11246	11677		1000	9298	8553	8528	6746	6812	6676	14275	13739	13909	6596	6547	6617
	Blank	3705	3707	3662	3705	3707	3662	3705	3707	3662	3705	3707	3662		Blank	11939	12066	12097	11939	12066	12097	11939	12066	12097	11939	12066	12097		Blank	7201	7045	7078	7201	7045	7078	7201	7045	7078	7201	7045	7078
	Experiment 1 - A549														Experiment 2 - A549														Experiment 3 - A549
	RSL3 (nM)	no RbF + DMSO			no RbF + iFSP1			with RbF + DMSO			with RbF + iFSP1				RSL3 (nM)	no RbF + DMSO			no RbF + iFSP1			with RbF + DMSO			with RbF + iFSP1				RSL3 (nM)	no RbF + DMSO			no RbF + iFSP1			with RbF + DMSO			with RbF + iFSP1
	0	27156	23995	24926	20955	18607	17965	62375	62184	61953	53705	50362	48589		0	19678	19449	19207	15009	14733	15495	40145	44936	43093	32676	25365	24524		0	27712	28619	28150	22861	22412	23498	46747	46084	48242	37766	37893	33565
	1	25469	25252	25185	20631	19659	18660	63716	59330	60986	48888	50428	47330		1	19531	18369	19588	15737	15214	14892	40522	40921	39542	29502	30391	27493		1	26840	26495	26007	20200	19788	19841	44797	43015	45584	36243	39794	35769
	3	26328	25337	24702	18949	18663	16852	60440	62948	59209	52754	50528	48025		3	19115	19411	20115	15606	15988	15065	40560	41817	41232	30680	30005	27149		3	26778	26280	26256	20808	20789	21239	44779	42654	44418	34224	34576	35639
	10	23633	22667	22158	19046	16298	14037	62210	64028	63520	51967	51541	44856		10	17556	15069	19551	15411	15505	14970	40372	43790	38776	30134	28741	26513		10	27421	26517	27229	20397	21663	21743	43961	44348	42652	36401	34400	35510
	30	23600	22823	23895	18663	17397	15652	65142	62844	62255	49020	44538	44851		30	18363	16420	18367	11988	11634	15041	44014	39374	38679	29953	26067	24493		30	27480	27272	26428	22706	22902	21606	45396	44778	42543	32744	34131	29772
	100	14931	13759	12475	9968	9984	5478	63231	63599	62505	37018	40604	35104		100	9901	7894	7771	9785	9402	9694	38739	32881	38638	12723	14026	14296		100	22997	22837	22574	19168	18015	18073	43626	46351	44084	14214	13159	14174
	300	4301	5381	5121	5008	4408	3781	60410	57345	61560	34042	29908	36393		300	6006	5827	4538	4562	5803	5617	27948	19535	23293	4588	5709	6043		300	14639	12593	12470	9185	10045	9702	38745	40224	37607	7165	7162	7627
	1000	3399	3514	3379	3425	3200	3171	41550	43800	37340	9952	11213	13331		1000	5164	5319	5310	5048	4156	3976	10723	10706	10220	5195	5112	5371		1000	8148	7602	7492	7085	6961	6886	21690	23226	20079	6942	6637	7036
	Blank	3705	3707	3662	3705	3707	3662	3705	3707	3662	3705	3707	3662		Blank	5383	5369	5351	5383	5369	5351	5383	5369	5351	5383	5369	5351		Blank	6412	6476	6482	6412	6476	6482	6412	6476	6482	6412	6476	6482

## Sheet: Fig. 3e
Fig. 3e	Experiment 1 - A375														*excluded values
	RSL3 (nM)	NT no RbF			NT with RbF			FSP1KO no RbF			FSP1KO with RbF
	0	25781	27174	25307	44705	43799	43218	22529	22443	22285	39771	37898	30594
	1	25839	25449	24489	47632	48312	47032	24945	24321	24206	39908	41716	36594
	3	25781	27174	25307	46109	46477	48776	24161	24674	25113	39295	40042	38632
	10	25558	26599	26281	46749	45518	44477	23251	23011	20744	40229	38315	36810
	30	26677	26350	25316	46743	44859	46451	12719	12704	12827	30027	29584	23395
	100	25048	25294	25357	40883	40737	43164	2665	2837	2810	3761	4485	3255
	300	10838	11339	11577	35672	30389	29374	2084	2107	2253	2569	2678	2530
	1000	2890	3272	3233	21871	19462	20435	2123	2136	2212	2569	2639	2719
	Blank	2143	2146	2166	2143	2146	2166	2143	2146	2166	2143	2146	2166
	Experiment 1 - MDA-MB-231																												*excluded values
	RSL3 (nM)	NT no RbF			NT with RbF			FSP1KO no RbF			FSP1KO with RbF
	0	41386	40621	39795	48285	47188	48391	24639	24244	24830	24231	23710	24223
	1	38549	39587	37212	47678	45051	44938	20696	21277	20810	22668	22937	25118*
	3	40988*	37522	36419	46378	45064	43345	19488	19234	19421	19602	19547	20341
	10	35599*	28217	29361	45261	42439	42056	16890	16742	16728	16840	17559	19103*
	30	21239	22631	21326	39516	38559	35772	15683	15587	15668	15548	15618	15948
	100	19387	18749	17729	28913	28631	28975	15319	15552	15570	15411	15572	15756
	300	17273	16388	16061	19576	19908	19573	15445	15503	15327	15624	15683	15806
	1000	16720	16321	15984	17913	18027	17878	15316	15691	15434	15696	15622	15864
	Blank	16299	16735	16745	16299	16735	16745	16299	16735	16745	16299	16735	16745
	Experiment 2 - A375
	RSL3 (nM)	NT no RbF			NT with RbF			FSP1KO no RbF			FSP1KO with RbF
	0	27350	27512	27847	45603	44492	43571	22619	21254	21693	36838	37138	37601
	1	26609	26532	25004	41837	42615	41477	21317	20267	20495	34004	33830	34054
	3	26243	26493	25730	39482	39137	41680	19845	19579	20730	34100	33562	34290
	10	24974	22955	23952	41610	41833	40943	17206	17064	16804	29125	27695	31275
	30	16023	14502	15638	42097	40135	41911	11860	11621	11557	13941	13324	14325
	100	11119	11069	11016	26749	26840	29161	10981	10817	11050	11103	10685	10954
	300	11303	10974	11043	14396	15031	15737	11061	11043	10987	11073	10733	10820
	1000	11213	11127	11121	13474	13870	14182	11044	10979	11090	11190	10729	10977
	Blank	12261	12361	12205	12261	12361	12205	12261	12361	12205	12261	12361	12205
	Experiment 2 - MDA-MB-231
	RSL3 (nM)	NT no RbF			NT with RbF			FSP1KO no RbF			FSP1KO with RbF
	0	35921	37416	36289	46735	46402	45615	23980	23519	23854	23707	23472	23735
	1	37075	37108	35985	45184	46801	46035	22157	22587	21676	22386	22846	22079
	3	37307	35240	35014	43198	42580	43213	20212	20833	20721	20610	20456	20513
	10	35428	32402	32763	43876	43343	44161	18214	18415	18034	18072	18941	18329
	30	29580	26356	26406	38399	39823	39523	16239	16605	16218	16387	16469	16378
	100	17643	16785	16473	31440	29344	30716	16803	16980	16811	16116	16327	16266
	300	15124	14856	14596	21554	21639	21488	15976	15216	15164	16485	16952	16589
	1000	14875	15053	14940	18225	18115	17664	15491	15650	15614	16228	16312	16270
	Blank	15896	15668	15710	15896	15668	15710	15896	15668	15710	15896	15668	15710
