# Supplementary material for: Riboflavin metabolism shapes FSP1-driven ferroptosis resistance
Source: Nat Cell Biol. 2026 Mar 13;28(4):696–706. doi: 10.1038/s41556-025-01856-x (PMC13086581; doi:10.1038/s41556-025-01856-x)
Supplement: Supplementary file 10 — Statistical source data [file 41556_2025_1856_MOESM10_ESM.xlsx]

## Sheet: Fig. 4b
Fig. 4b	Experiment 1								*excluded values
	Roseoflavin (nM)	DMSO			Lip-1
	0	43007	41735	43037	46168	47010	45815
	0.1	41437*	38132	39557	38787	39013	42746
	0.3	43276*	37446	35768	39871	38706	40207
	1	37906	36243	37332	35789	35963	39428
	3	34892	29636	29858	35934	35854	36804
	10	18123	17043	16914	35741	34971	34705
	30	17664	17198	16847	32140	32329	32125
	100	17256	17545	17300	32452	31425	30676
	Blank	10154	10470	11108	10154	10470	11108
	Experiment 1
	iFSP1 (nM)	DMSO			Lip-1
	0	43007	41735	43037	46168	47010	45815
	10	41437*	38132	39557	38787	39013	42746
	30	43276*	37446	35768	39871	38706	40207
	100	37906	36243	37332	35789	35963	39428
	300	34892	29636	29858	35934	35854	36804
	1000	18123	17043	16914	35741	34971	34705
	3000	17664	17198	16847	32140	32329	32125
	10000	17256	17545	17300	32452	31425	30676
	Blank	10154	10470	11108	10154	10470	11108
	Experiment 2
	Roseoflavin (nM)	DMSO			Lip-1
	0	46416	46747	48575	47647	48877	48538
	0.1	40869	40437	42289	42278	44461	44226
	0.3	41020	41080	42897	43645	42479	41479
	1	40441	40868	39444	41208	42116	41866
	3	36209	31362	29380	39291	38728	38799
	10	18268	16624	16620	36566	37106	37472
	30	17754	17130	16966	33945	34237	34623
	100	17652	16519	16725	32257	32388	31582
	Blank	17419	17796	17752	17419	17796	17752
	Experiment 2
	iFSP1 (nM)	DMSO			Lip-1
	0	48498	47444	47609	50396	49492	47694
	10	47419	45814	45290	49298	45910	45644
	30	49267	46633	41914	49074	46440	46338
	100	44604	43423	42012	47009	44911	44320
	300	32742	32125	32767	49519	46507	42634
	1000	20522	19798	19270	45721	48199	43916
	3000	17285	16910	16457	49194	47770	47626
	10000	16275	16565	16415	43387	40213	43657
	Blank	17419	17796	17752	17419	17796	17752

## Sheet: Fig. 4c
Fig. 4c	Experiment 1 - A375 NT														Experiment 2 - A375 NT
	ML210 (µM)	DMSO			RoF 1 nM			RoF 3 nM			RoF 10 nM				ML210 (µM)	DMSO			RoF 1 nM			RoF 3 nM			RoF 10 nM
	0	44856	44352	44076	42067	42406	42281	41513	41322	41095	38002	38653	37042		0	33336	34526	33487	39161	38856	38405	39731	39611	39099	39583	38547	39451
	0.01	46808	46254	49378	46275	46140	45796	41916	43588	41729	41107	38633	37014		0.01	34899	36075	36550	40041	40224	39652	41287	41453	39704	40125	41987	41563
	0.03	45776	47417	49816	46115	45113	41799	41778	43193	43254	41705	39538	38374		0.03	36664	36836	37288	41190	40672	40267	41919	41054	38706	42897	41899	41678
	0.1	44223	47071	47519	44041	42361	41952	40576	42593	44229	40668	39014	36794		0.1	35542	37370	39882	42436	41500	41191	42753	41502	39623	38457	37459	36541
	0.3	44072	46288	44492	40989	43290	42539	41011	42188	41338	39436	37743	35981		0.3	36174	37876	39262	42239	42550	42403	44586	42347	39815	37563	36541	36574
	1	43932	43655	42717	39277	40763	36594	37186	37065	37137	29956	28161	26732		1	36746	38009	40006	42412	43990	43171	43221	42916	38244	23458	22478	23698
	3	37187	38943	39802	32871	33214	29650	26996	31340	27738	17732	14393	18383		3	36347	37355	38848	41135	40112	40644	36021	35129	29671	15600	16783	16478
	10	31050	32369	34745	30311	26011	24816	20910	23999	21407	12595	11729	11005		10	34170	33530	30051	32418	33161	32409	26205	23029	23329	11700	11589	11542
	Blank	7128	7099	7187	7128	7099	7187	7128	7099	7187	7128	7099	7187		Blank	4936	5020	5027	4936	5020	5027	4936	5020	5027	4936	5020	5027
	Experiment 1 - A375 FSP1KO														Experiment 2 - A375 FSP1KO
	ML210 (µM)	DMSO			RoF 1 nM			RoF 3 nM			RoF 10 nM				ML210 (µM)	DMSO			RoF 1 nM			RoF 3 nM			RoF 10 nM
	0	35258	35937	34792	32396	30920	31215	29608	28959	29896	27886	27563	25917		0	30721	31140	30750	33063	32693	31981	32767	33179	33608	33995	34524	35123
	0.01	34392	36399	35393	34118	35024	32264	29480	29842	30390	27015	28165	26927		0.01	30649	32014	31474	33783	33720	32780	33338	32944	33886	35153	34045	33585
	0.03	37616	35663	38178	35585	34062	31288	28010	29887	28289	27247	27987	29516		0.03	31288	31825	32053	33334	33190	33151	35042	34073	35024	34838	34497	33092
	0.1	35400	35400	35531	33299	31844	32010	29298	29435	29866	27544	27457	27494		0.1	30641	31902	32740	34606	34762	34429	35198	35197	37051	35173	34238	34253
	0.3	30614	30074	30651	29452	27910	26626	24937	24968	25512	22906	24783	23375		0.3	30359	31688	32375	36575	36439	36038	38370	36896	36007	35260	33841	35208
	1	16021	12471	12668	12752	11556	11199	11354	11556	9865	12098	12417	17475		1	18732	19712	19180	30972	31292	28571	27999	27792	27922	23940	22600	24606
	3	8671	7968	7774	7897	7835	7915	7928	7733	7669	7636	7735	9496		3	6383	4998	4884	4974	5115	4836	5494	5379	5068	5021	5286	7368
	10	7426	7678	7574	7514	7509	7616	7555	7536	7368	7258	7259	7448		10	5217	5005	4961	4984	5050	4902	4950	4932	4777	4826	4690	4819
	Blank	7128	7099	7187	7128	7099	7187	7128	7099	7187	7128	7099	7187		Blank	4936	5020	5027	4936	5020	5027	4936	5020	5027	4936	5020	5027

## Sheet: Fig. 4e
Fig. 4e	Experiment 1 - HT1080														Experiment 2 - HT1080														Experiment 3 - HT1080														*excluded values
	ML210 (µM)	DMSO			RoF 1 nM			RoF 3 nM			RoF 10 nM				ML210 (µM)	DMSO			RoF 1 nM			RoF 3 nM			RoF 10 nM				ML210 (µM)	DMSO			RoF 1 nM			RoF 3 nM			RoF 10 nM
	0	43195	42800	45336	39736	41931	41037	46611	45792	44326	43493	37624	31326*		0	45336	47175	44708	53768	42948	43857	42960	44324	44892	40640	39108	36028		0	43141	41330	45605	42107	42982	45548	41774	41193	39739	41713	39865	39745
	0.01	43825	43719	44257	41233	41760	42125	47565	46731	46150	17486	17074	30439*		0.01	44777	43262	44222	39539	40798	40340	37972	40865	42065	29587	33213	37922		0.01	45628	38338	42351	33179	27180	27815	26507	26901	24670	21612	21807	21473
	0.03	44509	44898	44451	42103	44565	44281	27947	28777	41196	5135	5799	12347		0.03	21372	20599	25848	16098	19229	10976	8075	12373	9914	5636	5560	6052		0.03	35060	36825	34315	25854	26865	31619	19914	19617	19182	17284	17519	16453
	0.1	6115	5600	4931	4838	4764	5221	4532	4689	4541	4257	4292	4391		0.1	5615	5357	5419	5256	5392	5463	5458	5360	5454	5286	5297	5224		0.1	13364	12647	12187	9654	10463	10143	9233	9273	9964	8846	9168	9814
	0.3	4995	4733	4678	4545	4549	4453	4510	4488	4436	4509	4427	4447		0.3	5465	5574	5545	5502	5454	5418	5393	5288	5231	5024	5003	4952		0.3	8303	8355	8376	7782	7802	7964	7324	7297	7271	7118	6969	7180
	1	4787	4623	4575	4637	4464	4499	4526	4409	4428	4405	4350	4400		1	5719	5574	5415	5393	5339	5291	5337	5270	5293	5131	5054	5180		1	7021	6765	6760	6646	6539	6615	6627	6619	6703	6769	6768	6974
	3	5060	4910	4740	4648	4680	4618	4655	4581	4455	4556	4520	4545		3	5911	5745	5676	5607	5614	5594	5562	5418	5415	5411	5453	5534		3	6918	6824	6873	6921	6920	6966	7053	6996	7028	7150	7236	7434
	10	4999	4862	4846	4841	4854	4700	4712	4670	4636	4602	4517	4561		10	5714	5736	5721	5702	5692	5620	5565	5551	5572	5463	5513	5622		10	7471	7486	7453	7426	7401	7326	7375	7455	7475	7346	7413	7516
	Blank	4936	5020	5027	4936	5020	5027	4936	5020	5027	4936	5020	5027		Blank	6073	5679	5707	6073	5679	5707	6073	5679	5707	6073	5679	5707		Blank	8208	8241	8255	8208	8241	8255	8208	8241	8255	8208	8241	8255
	Experiment 1 - MDA-MB-436														Experiment 2 - MDA-MB-436														Experiment 3 - MDA-MB-436
	ML210 (µM)	DMSO			RoF 1 nM			RoF 3 nM			RoF 10 nM				ML210 (µM)	DMSO			RoF 1 nM			RoF 3 nM			RoF 10 nM				ML210 (µM)	DMSO			RoF 1 nM			RoF 3 nM			RoF 10 nM
	0	48167	51609	48579	49840	51906	50542	49977	49783	48446	48284	50760	49819		0	50519	50136	47665	48640	49321	47266	47996	47674	46132	47428	46454	47574		0	44360	45486	45606	45470	44036	43381	41918	42060	43699	45138	44611	42501
	0.01	47739	47302	48347	50228	49251	49231	58236	46918	49960	49400	47294	51705*		0.01	51704	49657	47731	47356	46875	46583	46358	46859	46897	46669	46390	48143		0.01	42748	46440	44145	39981	40684	40956	40255	40561	39602	40652	42567	40934
	0.03	46096	46081	46545	46970	47344	46415	45415	46150	45372	45645	45966	45355		0.03	51816	47486	46658	48545	47372	45946	47006	45893	46067	44866	45937	45373		0.03	44000	44728	45094	44288	43780	41677	42853	41791	42589	41110	44105	42921
	0.1	45472	45181	46547	45644	45258	41439	40614	42997	42292	36169	39668	40695		0.1	47978	43905	42407	43174	43112	44330	44422	46179	45597	42452	43806	45396		0.1	43986	41637	44539	44294	41925	40802	38199	40117	37675	37548	35167	35732
	0.3	42210	41368	42053	39160	38735	37835	33425	33256	34402	30518	30904	30836		0.3	46806	45353	44732	43417	42381	43447	41346	41930	40492	38475	36808	37788		0.3	40714	35258	37879	31512	29048	30122	21451	21353	22089	16822	17335	19343
	1	37963	37034	35278	32898	32343	32708	29073	29138	28860	27384	28011	28910		1	44294	41436	41023	38659	37702	37832	35517	34616	33741	31460	30092	31626		1	25960	23591	24867	16957	17095	17206	12106	12476	12385	11132	10901	11668
	3	36198	35537	33842	30410	30637	29830	28264	28153	28282	27785	27880	28228		3	43085	42971	42012	37402	37288	37828	33183	31874	32363	29902	29381	29414		3	19355	19067	18870	12523	12723	13316	10581	10866	10893	10197	10620	10444
	10	35629	35620	35054	31728	30919	30829	28906	29381	29359	28311	28619	29058		10	44741	45059	42849	39703	39616	38991	35479	33825	34563	30153	30036	29983		10	17275	17937	16856	12449	12681	12723	10729	10929	10892	10630	10622	10848
	Blank	29028	29420	29200	29028	29420	29200	29028	29420	29200	29028	29420	29200		Blank	29954	27995	28045	29954	27995	28045	29954	27995	28045	29954	27995	28045		Blank	11425	11447	11454	11425	11447	11454	11425	11447	11454	11425	11447	11454
	Experiment 1 - PC-9														Experiment 2 - PC-9														Experiment 3 - PC-9
	ML210 (µM)	DMSO			RoF 1 nM			RoF 3 nM			RoF 10 nM				ML210 (µM)	DMSO			RoF 1 nM			RoF 3 nM			RoF 10 nM				ML210 (µM)	DMSO			RoF 1 nM			RoF 3 nM			RoF 10 nM
	0	48966	47930	47347	48176	46517	45693	48615	45669	50294	46418	46782	46049		0	50028	47923	48305	48790	47157	46868	46184	46054	46007	45858	48115	46382		0	43510	43916	44458	42374	42774	43942	41261	42330	41514	42336	41982	44428
	0.01	47222	45050	43316	44564	44192	42988	40951	42095	42742	41565	43711	44096		0.01	49123	47326	44002	43530	41887	44663	44529	42708	44077	43638	44386	45314		0.01	42979	42173	42245	39617	40386	42698	44631	44119	41385	40605	43553	45037
	0.03	47696	43971	42856	43583	43475	42714	41249	42900	41482	38468	41125	42026		0.03	46253	46744	42933	44508	45708	43888	43500	45311	46072	44264	42688	44102		0.03	44965	47053	42560	43175	44017	45324	45777	44756	43443	48542	45467	43992
	0.1	42108	41504	42942	42303	41057	40254	40315	38730	40639	37668	36712	41929		0.1	45521	46454	42677	42151	42082	43190	43465	43096	44660	42036	41735	41912		0.1	39567	38687	38249	37529	39524	41226	42595	38615	38199	38149	39868	40451
	0.3	39620	39938	39496	38801	37897	37013	34731	32327	34327	29925	34349	32094		0.3	45995	41622	40833	38414	36273	38497	35226	35471	38234	34831	33975	36550		0.3	40886	39103	38608	35931	34926	38915	32810	34979	33006	31691	32804	34126
	1	28093	25169	26943	25288	24307	23909	18397	18885	18260	15339	15928	17924		1	37124	33260	34120	28221	26845	29194	23579	24746	23991	22440	22584	24091		1	22413	22620	20559	15056	15116	17384	11210	11769	12767	10170	13050	13100
	3	16498	18139	16897	15072	14783	15238	13864	13900	13558	13318	13244	13244		3	30439	28151	28039	22828	22787	24221	20132	20066	19968	19242	19271	19778		3	12639	12352	11412	8680	8838	8833	8020	8056	8022	7842	7848	7931
	10	16414	15689	15576	16106	14852	14589	14050	14163	13996	13888	13648	13992		10	25967	25114	27405	22045	22111	22025	19643	19743	19613	18774	18907	19265		10	9072	8949	9294	8385	8199	8361	8160	8186	8179	8173	8031	8329
	Blank	14795	14949	14824	14795	14949	14824	14795	14949	14824	14795	14949	14824		Blank	19719	18365	18348	19719	18365	18348	19719	18365	18348	19719	18365	18348		Blank	9265	9258	9375	9265	9258	9375	9265	9258	9375	9265	9258	9375
	Experiment 1 - H460														Experiment 2 - H460														Experiment 3 - H460
	ML210 (µM)	DMSO			RoF 1 nM			RoF 3 nM			RoF 10 nM				ML210 (µM)	DMSO			RoF 1 nM			RoF 3 nM			RoF 10 nM				ML210 (µM)	DMSO			RoF 1 nM			RoF 3 nM			RoF 10 nM
	0	24117	25407	25287	31008	29071	30317	28926	29039	53437*	29764	30121	28959		0	40832	44764	41540	44182	39274	41193	41503	42822	44656	43314	41913	42284		0	43565	47438	48170	46287	45972	45433	47445	45838	45319	44092	47022	43608
	0.01	23775	24095	22981	25802	25985	26790	25589	26019	24849	25507	27515	27860		0.01	46144*	40183	39960	40955	40216	41558	40496	41949	40968	39317	40622	40719		0.01	46023	51503	49842	46481	45027	48717	46124	46392	46786	45872	44272	45457
	0.03	24808	23402	23152	26381	27352	25346	25324	25889	26877	25145	24508	29460		0.03	43573	42384	42544	40252	42697	40670	38882	39696	42240	40818	39880	38165		0.03	45141	47100	48496	45933	44986	44456	45147	48725	48357	47066	46407	44697
	0.1	24310	22860	22774	24822	25524	25536	26576	24034	25981	24168	22979	27558		0.1	38079	37714	35059	40468	42289	39005	42701	40327	41209	41654	41920	40941		0.1	44996	46301	46336	45201	46248	45571	40971	44725	46904	41279	42909	44097
	0.3	24015	21483	22491	23637	24427	23281	22974	22081	20992	18264	21003	23241		0.3	32879	33674	30085	27695	28250	28277	29946	20115	26471	24549	23230	20564		0.3	36284	36770	40841	30857	28482	27181	25049	26712	20627	23690	22639	20344
	1	21289	19579	19864	19833	19304	18701	16571	17218	17532	11644	13149	18361		1	29115	32677	30296	19167	21082	18199	19725	15312	16399	12355	12700	20975		1	33067	34469	34229	25514	20908	25511	15465	15779	18392	10999	11329	15125
	3	18630	15094	14903	14435	14772	14040	11688	12386	11745	9828	10252	12666		3	16423	18179	18046	12096	12166	16632	11687	10011	8146	4138	6299	6321		3	28988	26791	27405	12076	15767	13311	15937	11126	9604	8454	10126	7285
	10	15376	12071	11992	15159	15629	15943	14574	14653	14036	10916	10694	10974		10	8151	8786	8313	4896	4789	4365	4578	4056	4089	4796	4030	4199		10	8859	8309	8938	7817	7195	7856	10118	4930	4189	4823	3112	3947
	Blank	9420	9585	9501	9420	9585	9501	9420	9585	9501	9420	9585	9501		Blank	5959	5200	5185	5959	5200	5185	5959	5200	5185	5959	5200	5185		Blank	3113	3051	3068	3113	3051	3068	3113	3051	3068	3113	3051	3068
