# Supplementary material for: Riboflavin metabolism shapes FSP1-driven ferroptosis resistance
Source: Nat Cell Biol. 2026 Mar 13;28(4):696–706. doi: 10.1038/s41556-025-01856-x (PMC13086581; doi:10.1038/s41556-025-01856-x)
Supplement: Supplementary file 11 — Statistical source data [file 41556_2025_1856_MOESM11_ESM.xlsx]

## Sheet: Fig. 5b
Fig. 5b	Experiment 1								Experiment 2
		RFU (×10^4)								RFU (×10^4)
	Time (s)	control	mock	FSP1-Flag	control + iFSP1	mock + iFSP1	FSP1-Flag + iFSP1		Time (s)	control	mock	FSP1-Flag	control + iFSP1	mock + iFSP1	FSP1-Flag + iFSP1
	0	1.0142	1.0742	1.2546	1.1144	1.1046	1.1837		0	1.9303	1.8307	2.0272	1.9681	2.0066	1.8201
	30.009	1.0103	1.0688	1.4723	1.115	1.1033	1.2057		30.012	1.9373	1.7942	2.0621	1.9623	2.1015	1.8137
	60.019	1.0095	1.0609	1.7715	1.1134	1.0863	1.3395		60.021	1.9366	1.7692	2.1092	1.9481	2.184	1.7986
	90.029	1.0126	1.0518	2.1521	1.1167	1.0826	1.3282		90.03	1.9308	1.7581	2.1599	1.9499	2.2493	1.7868
	120.037	1.0145	1.048	2.296	1.1178	1.084	1.3297		120.041	1.9291	1.7541	2.2101	1.9428	2.2941	1.7855
	150.046	1.0133	1.049	2.5261	1.1204	1.0817	1.3703		150.051	1.9269	1.7431	2.2642	1.9324	2.3307	1.795
	180.054	1.0125	1.0487	2.7742	1.1182	1.0832	1.406		180.062	1.9236	1.7379	2.314	1.9135	2.3516	1.7856
	210.058	1.0128	1.0522	2.9753	1.1136	1.0809	1.4444		210.07	1.9271	1.7335	2.3703	1.903	2.3783	1.7766
	240.075	1.0124	1.0554	3.184	1.1152	1.0798	1.4796		240.081	1.9244	1.7311	2.4209	1.8972	2.4073	1.7683
	270.087	1.0151	1.0566	3.3856	1.1142	1.0847	1.5067		270.091	1.9253	1.7283	2.4774	1.829	2.4398	1.7604
	300.093	1.016	1.0589	3.5597	1.114	1.0888	1.5394		300.1	1.9245	1.7274	2.5403	1.8191	2.4695	1.7485
	330.102	1.016	1.0616	3.745	1.1146	1.0899	1.5612		330.111	1.9223	1.7268	2.5959	1.8024	2.4602	1.747
	360.112	1.0156	1.0621	3.929	1.1141	1.0898	1.5889		360.12	1.9236	1.722	2.663	1.7935	2.4776	1.7421
	390.122	1.0187	1.0663	4.1105	1.1159	1.0932	1.6158		390.141	1.921	1.7265	2.7171	1.7842	2.489	1.7367
	420.139	1.0207	1.0709	4.2832	1.1152	1.0951	1.6394		420.152	1.9271	1.7256	2.7772	1.7807	2.5035	1.7197
	450.145	1.0207	1.075	4.4586	1.1182	1.0991	1.6659		450.161	1.923	1.7255	2.8373	1.7814	2.5091	1.6841
	480.152	1.0223	1.0776	4.6435	1.1155	1.1019	1.6889		480.171	1.9205	1.7273	2.9012	1.777	2.4946	1.6785
	510.163	1.0258	1.0792	4.818	1.1172	1.1017	1.7139		510.184	1.921	1.7217	2.9501	1.7765	2.4269	1.6725
	540.174	1.0269	1.0846	4.977	1.119	1.104	1.7432		540.193	1.9143	1.7239	3.0099	1.7731	2.4353	1.6729
	570.185	1.0272	1.0857	5.1246	1.1185	1.1085	1.766		570.203	1.9221	1.7263	3.074	1.7647	2.4456	1.6681
	600.194	1.0275	1.0878	5.3032	1.1187	1.1089	1.7949		600.211	1.9163	1.7253	3.1363	1.7608	2.4509	1.6645
	630.209	1.0331	1.0905	5.4388	1.1182	1.1117	1.8231		630.222	1.9211	1.724	3.1953	1.766	2.4514	1.6661
	660.218	1.0328	1.0916	5.5681	1.1177	1.1133	1.849		660.233	1.9167	1.7194	3.261	1.7583	2.453	1.6624
	690.227	1.036	1.0984	5.7158	1.1171	1.1177	1.8793		690.244	1.9194	1.7238	3.3153	1.7518	2.4485	1.6609
	720.237	1.036	1.1003	5.846	1.1207	1.1229	1.9055		720.253	1.9183	1.723	3.3783	1.7494	2.4643	1.6623
	750.245	1.0385	1.1046	5.9783	1.1194	1.1245	1.9348		750.263	1.9168	1.7224	3.4391	1.7514	2.473	1.6633
	780.256	1.0387	1.1065	6.0729	1.1189	1.1252	1.9616		780.273	1.917	1.7259	3.504	1.7492	2.478	1.6634

## Sheet: Fig. 5d
Fig. 5d	Experiment 1														Experiment 2
	RFU (×10^4)														RFU (×10^4)
	Time (s)	no RbF		RbF		RoF		no RbF + iFSP1		RbF + iFSP1		RoF + iFSP1			Time (s)	no RbF		RbF		RoF		no RbF + iFSP1		RbF + iFSP1		RoF + iFSP1
	0	2.1591	2.249	2.5554	2.4817	2.2149	2.2568	1.6432	1.6624	1.722	1.7354	1.6993	1.6364		0	1.0493	1.0759	1.4645	1.485	1.0517	1.2345	1.0309	1.0084	1.2301	1.1359	1.0447	1.1136
	30.012	2.1948	2.3045	2.6322	2.5347	2.2549	2.2884	1.6349	1.6496	1.7185	1.717	1.6838	1.6177		30.013	1.0321	1.0672	1.6015	1.6269	1.0453	1.2194	1.0271	1.0023	1.248	1.151	1.0356	1.1047
	60.026	2.2021	2.3355	2.6896	2.5966	2.2634	2.2831	1.6182	1.6271	1.7177	1.7189	1.6689	1.5899		60.04	1.0237	1.0615	1.7427	1.7563	1.0315	1.2024	1.0221	1.0002	1.2652	1.1678	1.0216	1.0919
	90.035	2.1878	2.3365	2.7668	2.6907	2.2568	2.2741	1.5895	1.6096	1.7084	1.7103	1.6487	1.5786		90.054	1.0178	1.0634	1.8825	1.8985	1.0298	1.1969	1.018	0.999	1.288	1.1878	1.0141	1.0808
	120.045	2.1925	2.339	2.8482	2.7901	2.2464	2.2719	1.5789	1.5981	1.6902	1.7072	1.631	1.5672		120.062	1.0145	1.0594	2.0367	2.043	1.0247	1.1922	1.0166	0.9989	1.3208	1.2056	1.0103	1.0741
	150.054	2.1933	2.3421	2.9345	2.8977	2.2455	2.2559	1.5742	1.5863	1.6855	1.697	1.6257	1.5612		150.08	1.0144	1.0595	2.1912	2.1914	1.0242	1.1852	1.0186	0.9992	1.3465	1.2249	1.0093	1.0646
	180.063	2.1945	2.3451	3.0198	3.0379	2.2466	2.257	1.5664	1.5881	1.6877	1.6968	1.6191	1.558		180.089	1.0126	1.0584	2.3407	2.3395	1.0219	1.1786	1.0159	0.9978	1.3697	1.2478	1.0001	1.0592
	210.073	2.1953	2.3454	3.0976	3.0961	2.2445	2.2545	1.5598	1.5833	1.6804	1.6799	1.615	1.5538		210.099	1.0117	1.0549	2.4948	2.4866	1.0247	1.1776	1.02	0.9986	1.399	1.2693	0.9977	1.0582
	240.083	2.1979	2.3366	3.18	3.1538	2.2388	2.2583	1.5615	1.5813	1.6764	1.6721	1.6202	1.5512		240.108	1.0144	1.0573	2.6544	2.6342	1.0265	1.1728	1.0182	0.9971	1.4281	1.2927	0.998	1.0618
	270.092	2.1878	2.311	3.2476	3.2398	2.238	2.2487	1.5559	1.5744	1.6749	1.6741	1.617	1.5459		270.117	1.0144	1.0604	2.8038	2.7913	1.0281	1.174	1.0226	0.9963	1.4574	1.3131	0.9958	1.0551
	300.103	2.1862	2.3038	3.3181	3.3089	2.2296	2.239	1.5416	1.5739	1.675	1.6576	1.6095	1.5456		300.125	1.0184	1.0614	2.9781	2.9519	1.0296	1.1756	1.0221	0.9974	1.4854	1.3392	0.9976	1.0573
	330.11	2.1883	2.303	3.4729	3.4098	2.2328	2.2358	1.5458	1.5704	1.6733	1.6563	1.6113	1.5365		330.133	1.0182	1.06	3.1409	3.1056	1.0331	1.1767	1.0214	0.9987	1.5124	1.3589	0.9974	1.0545
	360.12	2.1886	2.3027	3.5441	3.5117	2.2265	2.2347	1.547	1.5697	1.6793	1.6633	1.6136	1.5279		360.143	1.0179	1.063	3.295	3.2652	1.0351	1.1722	1.027	0.9954	1.5385	1.3866	0.996	1.0492
	390.129	2.1903	2.2944	3.6071	3.5643	2.2266	2.2413	1.5492	1.5637	1.6815	1.6624	1.6153	1.5294		390.152	1.0155	1.0661	3.4601	3.4334	1.0356	1.179	1.0252	0.9972	1.5655	1.4093	0.9992	1.0524
	420.138	2.1903	2.3017	3.6615	3.663	2.2286	2.2394	1.5454	1.5621	1.6825	1.6682	1.6153	1.5218		420.162	1.0155	1.0658	3.6344	3.5838	1.0389	1.1808	1.0265	0.9985	1.5946	1.4309	0.9982	1.0541
	450.148	2.1927	2.3001	3.7391	3.747	2.2363	2.2279	1.5445	1.5604	1.6838	1.6664	1.6139	1.5193		450.171	1.017	1.0697	3.7875	3.756	1.0404	1.1809	1.0289	1.0003	1.6221	1.4555	0.9996	1.0562
	480.161	2.1873	2.2929	3.8056	3.8069	2.2225	2.2235	1.5522	1.5476	1.688	1.6732	1.6141	1.518		480.179	1.0235	1.0695	3.9667	3.9275	1.0428	1.1806	1.0249	1.0025	1.6471	1.4836	0.9989	1.0562
	510.17	2.1904	2.2948	3.8803	3.8879	2.2268	2.2152	1.5508	1.5455	1.69	1.6695	1.6119	1.5117		510.187	1.0227	1.0695	4.14	4.0946	1.0453	1.1791	1.0316	1.0054	1.6749	1.508	1.0019	1.055
	540.18	2.1821	2.2968	3.9759	3.9729	2.2257	2.2196	1.5471	1.5393	1.695	1.6719	1.615	1.5095		540.196	1.0216	1.0744	4.2882	4.2694	1.0453	1.1865	1.0307	1.004	1.7092	1.5338	0.9998	1.0574
	570.19	2.1864	2.2916	4.0098	4.0397	2.2283	2.2156	1.5484	1.5332	1.6931	1.671	1.6118	1.5013		570.205	1.0268	1.0754	4.4748	4.4302	1.0507	1.1827	1.031	1.0061	1.7396	1.5569	1.0074	1.0588
	600.201	2.1911	2.2933	3.9813	4.1105	2.2215	2.2077	1.5502	1.5281	1.7	1.6687	1.6135	1.4978		600.217	1.0268	1.0744	4.649	4.5914	1.049	1.1805	1.0375	1.0043	1.7636	1.5883	1.0039	1.0615
	630.211	2.1901	2.2951	4.0584	4.1666	2.2281	2.2123	1.5567	1.5275	1.7045	1.6719	1.6144	1.4994		630.226	1.0277	1.0762	4.802	4.76	1.0534	1.1825	1.041	1.0066	1.7879	1.6144	1.0071	1.0569
	660.217	2.1906	2.286	4.1068	4.2292	2.2292	2.2093	1.5571	1.5298	1.7073	1.6754	1.6182	1.496		660.235	1.0267	1.0753	4.9741	4.9283	1.0547	1.1801	1.0387	1.0048	1.8169	1.6404	1.0055	1.0576
	690.226	2.1857	2.2778	4.153	4.2762	2.2203	2.2062	1.5568	1.5289	1.7089	1.6701	1.6121	1.4983		690.244	1.0294	1.0774	5.1189	5.0896	1.0562	1.1823	1.0371	1.0072	1.8438	1.6622	1.0035	1.0597
	720.235	2.1816	2.277	4.208	4.3532	2.2155	2.2048	1.5499	1.5237	1.7135	1.6687	1.6151	1.4968		720.253	1.0314	1.0792	5.2885	5.2638	1.0647	1.1849	1.0425	1.0106	1.8738	1.691	1.0086	1.0605
	750.243	2.1843	2.2757	4.2575	4.418	2.2104	2.202	1.5531	1.5264	1.7173	1.6745	1.6127	1.4996		750.261	1.0312	1.0843	5.4497	5.4118	1.0584	1.1943	1.0415	1.009	1.9005	1.7172	1.0102	1.0654
	780.253	2.1904	2.2737	4.3153	4.4735	2.2137	2.208	1.553	1.5226	1.7174	1.6798	1.6168	1.4992		780.27	1.0346	1.0846	5.6232	5.579	1.0671	1.1872	1.0459	1.0095	1.9341	1.741	1.0136	1.0646
	810.263	2.1886	2.2693	4.4284	4.5284	2.2131	2.2097	1.5451	1.5257	1.7151	1.675	1.62	1.499		810.279	1.0367	1.0843	5.7628	5.7504	1.0688	1.1852	1.0454	1.0117	1.9594	1.778	1.0112	1.0657
	840.273	2.1903	2.2777	4.6506	4.5937	2.2214	2.2064	1.5479	1.5256	1.72	1.6826	1.6223	1.501		840.287	1.036	1.0884	5.9121	5.8889	1.0698	1.193	1.0451	1.016	1.9891	1.7967	1.0144	1.0631
	870.282	2.1899	2.2814	4.6025	4.6437	2.2205	2.2066	1.5489	1.5317	1.7226	1.684	1.6164	1.508		870.297	1.037	1.0869	6.074	6.0485	1.0755	1.1896	1.0508	1.0139	2.018	1.8236	1.0147	1.0649
	900.292	2.1898	2.2684	4.6461	4.6672	2.2165	2.2091	1.5479	1.5306	1.7241	1.6885	1.6141	1.5051		900.306	1.0372	1.0905	6.1818	6.187	1.0738	1.1938	1.0494	1.0158	2.0378	1.8535	1.0194	1.0668
	930.3	2.1837	2.2761	4.7132	4.7345	2.2168	2.2084	1.5468	1.5336	1.7287	1.6868	1.61	1.5093		930.314	1.0392	1.0899	6.3198	6.3036	1.0778	1.1974	1.0504	1.0155	2.0679	1.8779	1.0184	1.0674
	960.309	2.1933	2.2672	4.7754	4.7793	2.2259	2.1959	1.5444	1.5339	1.7303	1.6891	1.608	1.5106		960.324	1.0378	1.0949	6.4379	6.4533	1.0786	1.1962	1.054	1.0161	2.0973	1.9023	1.0211	1.0736
	990.317	2.1856	2.2716	4.8365	4.8298	2.2145	2.1994	1.5485	1.535	1.7277	1.6971	1.6066	1.5069
	1020.33	2.1867	2.2652	4.9038	4.8993	2.222	2.2018	1.5471	1.5367	1.7306	1.6976	1.6123	1.509
	1050.34	2.1884	2.2725	4.9638	4.9604	2.226	2.2047	1.5462	1.537	1.7393	1.706	1.61	1.5089
	1080.35	2.195	2.2742	5.0224	5.0126	2.2255	2.2054	1.5488	1.5382	1.7455	1.706	1.6087	1.514
	1110.36	2.1867	2.2669	5.0978	5.0511	2.2237	2.2034	1.5508	1.5397	1.7514	1.7139	1.6116	1.5134
	1140.37	2.185	2.2799	5.1728	5.09	2.2291	2.2008	1.5523	1.5415	1.7467	1.7174	1.6115	1.5173
	1170.38	2.1846	2.266	5.2226	5.1366	2.2177	2.1959	1.5492	1.5397	1.7501	1.719	1.6087	1.5126
	1200.39	2.183	2.2639	5.2845	5.1711	2.2249	2.1939	1.5487	1.5396	1.7546	1.7269	1.6094	1.5142
