# Supplementary material for: Riboflavin metabolism shapes FSP1-driven ferroptosis resistance
Source: Nat Cell Biol. 2026 Mar 13;28(4):696–706. doi: 10.1038/s41556-025-01856-x (PMC13086581; doi:10.1038/s41556-025-01856-x)
Supplement: Supplementary file 12 — Statistical source data [file 41556_2025_1856_MOESM12_ESM.xlsx]

## Sheet: Fig. 6c
Fig. 6c	Experiment 1					Experiment 2
		Absorbance 340 nm					Absorbance 340 nm
	Time (min)	NADH-RbF	NADH- RoF	NADH		Time (min)	NADH-RbF	NADH- RoF	NADH
	0	0.7736	0.7647	0.754		0	0.7173	0.7461	0.7129
	0.500217	0.7729	0.764	0.7518		0.500167	0.7152	0.7456	0.7122
	1.00035	0.7665	0.7609	0.7494		1.00033	0.7136	0.7447	0.7113
	1.50048	0.7636	0.7579	0.7474		1.50052	0.7127	0.7442	0.7105
	2.00063	0.7609	0.7573	0.7492		2.00068	0.7118	0.7441	0.7103
	2.50077	0.7586	0.7593	0.7467		2.50088	0.7107	0.7432	0.7096
	3.00092	0.7567	0.759	0.7462		3.00103	0.7099	0.7423	0.7092
	3.50105	0.755	0.7576	0.7463		3.50122	0.7089	0.7414	0.7087
	4.00118	0.7532	0.7576	0.7455		4.0015	0.7078	0.7406	0.7084
	4.50133	0.7517	0.758	0.7448		4.50175	0.7069	0.74	0.7078
	5.00152	0.7528	0.7584	0.7445		5.00195	0.706	0.7395	0.7081
	5.50167	0.752	0.7584	0.744		5.50218	0.7051	0.7389	0.7085
	6.00178	0.7509	0.7585	0.7437		6.00233	0.7044	0.7385	0.7094
	6.50193	0.7482	0.759	0.7443		6.50258	0.7033	0.7379	0.7107
	7.00208	0.7473	0.7584	0.7434		7.00293	0.7024	0.7373	0.7104
	7.50222	0.7456	0.7588	0.7431		7.50317	0.7014	0.7367	0.7093
	8.00237	0.7451	0.7588	0.7431		8.0034	0.7005	0.7362	0.7088
	8.5025	0.7434	0.7588	0.7428		8.50393	0.6996	0.7358	0.7088
	9.00265	0.742	0.7589	0.7431		9.00412	0.6986	0.7351	0.7083
	9.5028	0.7413	0.7589	0.7424		9.50425	0.6976	0.7346	0.708
	10.003	0.7394	0.7583	0.7423		10.0044	0.6966	0.7343	0.7083
	10.5031	0.7376	0.7582	0.7421		10.5046	0.6957	0.7338	0.7074
	11.0033	0.7369	0.7585	0.742		11.0047	0.695	0.7335	0.7071
	11.5034	0.7355	0.7583	0.7415		11.5049	0.6941	0.7332	0.7068
	12.0036	0.7343	0.7576	0.7407		12.0054	0.6931	0.733	0.7065
	12.5037	0.7329	0.7574	0.7404		12.5056	0.6922	0.7327	0.7061
	13.0038	0.7316	0.7574	0.7404		13.0057	0.6911	0.7325	0.7059
	13.504	0.7304	0.7569	0.7397		13.5059	0.6902	0.7328	0.7055
	14.0041	0.7289	0.7566	0.7394		14.0061	0.6893	0.7324	0.7052
	14.5043	0.7273	0.7563	0.7394		14.5063	0.6884	0.7325	0.7049
	15.0045	0.7262	0.7558	0.739		15.0064	0.6875	0.7331	0.7049
	15.5046	0.7249	0.7555	0.7392		15.5066	0.6864	0.7325	0.7048
	16.0047	0.7233	0.755	0.7384		16.0068	0.6855	0.733	0.7042
	16.5051	0.7219	0.7547	0.7379		16.5071	0.6847	0.7334	0.704
	17.0052	0.7209	0.7542	0.7382		17.0073	0.6837	0.7326	0.704
	17.5054	0.7197	0.7539	0.7381		17.5076	0.6828	0.7332	0.7035
	18.0055	0.7183	0.7534	0.7375		18.0079	0.6819	0.7329	0.7033
	18.5057	0.7173	0.7532	0.7371		18.508	0.6809	0.7293	0.7026
	19.0058	0.7157	0.7528	0.7367		19.0082	0.68	0.7291	0.7023
	19.5059	0.7146	0.7528	0.7365		19.5083	0.679	0.7291	0.702
	20.0061	0.7132	0.7523	0.736		20.0085	0.6779	0.7273	0.7019
	20.5061	0.712	0.7517	0.7356		20.5087	0.6766	0.7268	0.7016
	21.0064	0.711	0.7516	0.7355		21.009	0.6756	0.7261	0.7023
	21.5066	0.7098	0.7511	0.7352		21.5091	0.6748	0.7261	0.7016
	22.0068	0.7082	0.7507	0.7356		22.0093	0.674	0.7259	0.7012
	22.5069	0.707	0.7503	0.7344		22.5095	0.6729	0.7253	0.701
	23.007	0.7058	0.7501	0.7347		23.0098	0.6722	0.7252	0.7011
	23.5072	0.7047	0.7498	0.7345		23.5099	0.6713	0.7249	0.6999
	24.0073	0.7033	0.7494	0.7335		24.01	0.6703	0.7254	0.6996
	24.5075	0.7022	0.7488	0.7332		24.5102	0.6698	0.7254	0.6991
	25.0077	0.7012	0.7486	0.7334		25.0104	0.6688	0.7253	0.6988
	25.5078	0.7	0.7484	0.733		25.5106	0.6679	0.7242	0.6989
	26.008	0.6989	0.748	0.7329		26.0108	0.667	0.7241	0.6992
	26.5081	0.6976	0.7479	0.7321		26.511	0.666	0.7241	0.6992
	27.0082	0.6965	0.7475	0.732		27.0112	0.6653	0.7234	0.6986
	27.5084	0.6953	0.7468	0.7319		27.5113	0.6642	0.7234	0.6985
	28.0085	0.6942	0.7468	0.7315		28.0114	0.6633	0.7221	0.6988
	28.5086	0.6928	0.7461	0.7314		28.5116	0.6628	0.7225	0.6981
	29.0088	0.6916	0.7459	0.7312		29.0116	0.6614	0.7216	0.6986
	29.5089	0.6905	0.7454	0.731		29.5118	0.6612	0.7225	0.6973
	30.0091	0.6896	0.7451	0.731		30.012	0.6597	0.7215	0.6975
	30.5092	0.6884	0.7448	0.7309		30.5123	0.6593	0.7217	0.6967
	31.0094	0.687	0.7445	0.7303		31.0124	0.6586	0.7218	0.6967
	31.5095	0.686	0.7443	0.7303		31.5125	0.6571	0.7204	0.6969
	32.0098	0.6849	0.7442	0.7299		32.0126	0.6563	0.7204	0.6967
	32.51	0.6837	0.7436	0.7298		32.5128	0.6556	0.7205	0.6962
	33.0101	0.6824	0.7435	0.7296		33.0129	0.6551	0.72	0.696
	33.5102	0.6814	0.743	0.7295		33.513	0.6539	0.7193	0.6963
	34.0104	0.6804	0.7427	0.7291		34.0132	0.6532	0.7186	0.696
	34.5105	0.6793	0.7423	0.7292		34.5133	0.6521	0.7184	0.6957
	35.0107	0.6781	0.7421	0.7296		35.0135	0.6513	0.7182	0.6957
	35.5108	0.6771	0.7415	0.7286		35.5136	0.6504	0.7183	0.6951
	36.011	0.6758	0.7414	0.7285		36.0137	0.6497	0.717	0.6956
	36.5111	0.6746	0.741	0.7282		36.5139	0.6485	0.7169	0.6952
	37.0112	0.6737	0.7408	0.728		37.014	0.6478	0.7168	0.6948
	37.5114	0.6725	0.7405	0.7276		37.5142	0.6473	0.7167	0.6945
	38.0115	0.6716	0.7402	0.7278		38.0143	0.646	0.716	0.6946
	38.5117	0.6704	0.74	0.7276		38.5146	0.6451	0.7156	0.6951
	39.0118	0.6693	0.7395	0.7272		39.0148	0.6443	0.7155	0.6943
	39.5119	0.6682	0.7395	0.7271		39.515	0.6436	0.715	0.6942
	40.0121	0.6683	0.7394	0.7266		40.0152	0.6428	0.7153	0.6932
	40.5122	0.6664	0.7389	0.7263		40.5154	0.6418	0.7143	0.6945
	41.0123	0.665	0.7385	0.7262		41.0155	0.6414	0.7155	0.6928
	41.5125	0.664	0.7384	0.726		41.5157	0.6405	0.7162	0.6916
	42.0126	0.6631	0.7379	0.7256		42.0158	0.6394	0.7143	0.6924
	42.5128	0.6619	0.7377	0.7254		42.516	0.6386	0.7135	0.6931
	43.0129	0.6609	0.7372	0.7255		43.0162	0.6378	0.7133	0.6924
	43.513	0.6599	0.737	0.7253		43.5163	0.637	0.7129	0.693
	44.0132	0.6588	0.7364	0.7254		44.0165	0.6361	0.7127	0.6925
	44.5133	0.6578	0.7365	0.7249		44.5168	0.6353	0.7119	0.6927
	45.0135	0.6567	0.7361	0.7246		45.017	0.6346	0.7117	0.6926
	45.5136	0.6556	0.7358	0.7246		45.5172	0.6337	0.7114	0.6922
	46.0137	0.6548	0.7354	0.7244		46.0174	0.6331	0.7113	0.6918
	46.5139	0.6538	0.735	0.7241		46.5175	0.6323	0.7109	0.6919
	47.014	0.6528	0.7349	0.7246		47.0177	0.6314	0.7106	0.6917
	47.5142	0.6515	0.7349	0.7237		47.5181	0.6307	0.7108	0.6909
	48.0143	0.6504	0.7343	0.7236		48.0182	0.6298	0.7105	0.6905
	48.5145	0.6495	0.7345	0.7237		48.5185	0.629	0.7102	0.6916
	49.0146	0.6485	0.7336	0.7239		49.0187	0.6283	0.71	0.6907
	49.5148	0.6477	0.7341	0.7236		49.5188	0.6274	0.7097	0.6905
	50.0149	0.6467	0.7332	0.7233		50.019	0.6266	0.7092	0.6908
	50.5151	0.6456	0.7329	0.7232		50.5192	0.6258	0.7087	0.6905
	51.0152	0.6446	0.7326	0.7229		51.0194	0.6254	0.7091	0.6898
	51.5154	0.6432	0.7327	0.7228		51.5198	0.6244	0.7087	0.6896
	52.0155	0.6423	0.7325	0.7226		52.02	0.6237	0.7082	0.6887
	52.5157	0.6417	0.7317	0.7223		52.5203	0.6231	0.7078	0.6888
	53.0159	0.6407	0.7316	0.7217		53.0205	0.6221	0.7077	0.6892
	53.516	0.6398	0.7315	0.722		53.5207	0.6214	0.7065	0.6893
	54.0163	0.6387	0.731	0.7215		54.021	0.6207	0.7063	0.6887
	54.5165	0.6378	0.7313	0.7216		54.5212	0.6198	0.7063	0.6892
	55.0166	0.6366	0.7306	0.7212		55.0213	0.6191	0.7065	0.6881
	55.5168	0.6359	0.7308	0.721		55.5215	0.6185	0.7065	0.6877
	56.0169	0.6349	0.7297	0.7209		56.0221	0.6178	0.7061	0.6878
	56.517	0.634	0.7293	0.7207		56.5223	0.6171	0.7057	0.6876
	57.0172	0.633	0.7291	0.7203		57.0225	0.6162	0.7055	0.6874
	57.5173	0.632	0.7291	0.7201		57.5229	0.6158	0.7054	0.6874
	58.0174	0.631	0.7288	0.7201		58.0228	0.6148	0.7048	0.6872
	58.5176	0.6302	0.7284	0.7197		58.523	0.6142	0.7046	0.6869
	59.0177	0.6292	0.7281	0.7197		59.0233	0.6137	0.7045	0.6863
	59.5179	0.6281	0.728	0.7194		59.5235	0.6128	0.704	0.6868

## Sheet: Fig. 6d
Fig. 6d	Experiment 1							Experiment 2
		RFU							RFU
	Time (min)	NADH-RbF-RZ	NADH-RoF-RZ	NADH-RZ	RbF-RZ	RoF-RZ		Time (min)	NADH-RbF-RZ	NADH-RoF-RZ	NADH-RZ	RbF-RZ	RoF-RZ
	0	7237	4408	6097	5039	4168		0	14794	6321	8568	6295	5286
	0.500217	7292	4421	6073	5077	4193		0.500267	15004	6319	8537	6275	5276
	1.00035	7393	4447	6080	5085	4196		1.00038	15197	6338	8562	6272	5275
	1.50048	7467	4447	6094	5087	4205		1.50055	15318	6348	8578	6266	5274
	2.00063	7551	4479	6086	5094	4205		2.0007	15510	6366	8572	6240	5242
	2.50077	7598	4475	6078	5090	4218		2.50085	15645	6366	8552	6227	5234
	3.00092	7671	4496	6069	5090	4227		3.00098	15774	6386	8521	6224	5225
	3.50105	7738	4499	6048	5100	4211		3.50115	15957	6399	8520	6222	5219
	4.00118	7792	4503	6017	5091	4193		4.00132	16103	6410	8533	6196	5201
	4.50133	7852	4504	6017	5083	4189		4.5014	16285	6425	8523	6181	5197
	5.00152	7946	4514	6025	5082	4208		5.00157	16443	6461	8539	6183	5204
	5.50167	8009	4537	6012	5091	4208		5.5017	16581	6459	8546	6175	5194
	6.00178	8051	4514	6019	5100	4214		6.00187	16759	6478	8524	6160	5177
	6.50193	8133	4534	5994	5081	4207		6.50198	16923	6489	8544	6168	5180
	7.00208	8183	4535	6004	5093	4209		7.00213	17116	6507	8549	6156	5173
	7.50222	8256	4541	5983	5088	4211		7.50227	17291	6547	8525	6152	5170
	8.00237	8333	4538	5977	5088	4193		8.00243	17425	6553	8556	6142	5160
	8.5025	8368	4549	5968	5072	4192		8.50258	17560	6562	8539	6122	5135
	9.00265	8423	4546	5979	5053	4193		9.00263	17738	6579	8517	6121	5144
	9.5028	8499	4557	5966	5052	4197		9.50275	17888	6590	8515	6112	5144
	10.003	8624	4586	5966	5092	4197		10.0028	18088	6616	8529	6085	5138
	10.5031	8646	4553	5966	5068	4186		10.503	18280	6621	8534	6091	5135
	11.0033	8713	4576	5960	5051	4191		11.0031	18451	6656	8535	6083	5115
	11.5034	8751	4574	5942	5062	4200		11.5033	18589	6682	8520	6078	5108
	12.0036	8817	4574	5951	5064	4195		12.0034	18785	6696	8551	6074	5099
	12.5037	8897	4581	5931	5059	4189		12.5035	18953	6712	8548	6076	5111
	13.0038	8952	4589	5939	5056	4186		13.0037	19085	6731	8533	6074	5099
	13.504	9013	4596	5935	5071	4192		13.5038	19316	6759	8565	6057	5087
	14.0041	9080	4602	5939	5050	4190		14.004	19490	6772	8559	6060	5094
	14.5043	9148	4602	5928	5056	4187		14.5041	19677	6777	8527	6032	5079
	15.0045	9207	4595	5925	5054	4178		15.0043	19890	6798	8525	6029	5067
	15.5046	9240	4599	5923	5037	4182		15.5044	19963	6834	8542	6027	5080
	16.0047	9305	4598	5914	5051	4187		16.0046	20171	6856	8549	6038	5068
	16.5051	9398	4606	5923	5037	4174		16.5047	20350	6848	8553	6012	5054
	17.0052	9468	4623	5903	5043	4167		17.0048	20548	6887	8571	6023	5058
	17.5054	9523	4611	5911	5047	4182		17.505	20726	6905	8565	6008	5042
	18.0055	9560	4607	5900	5029	4175		18.0051	20974	6934	8559	6017	5046
	18.5057	9610	4642	5910	5028	4172		18.5053	21123	6949	8568	6012	5041
	19.0058	9683	4637	5911	5036	4187		19.0053	21304	6967	8594	6008	5047
	19.5059	9790	4629	5903	5039	4180		19.5055	21520	6999	8595	6006	5035
	20.0061	9823	4646	5896	5022	4189		20.0056	21658	7026	8596	5998	5033
	20.5061	9882	4646	5893	5023	4166		20.5058	21888	7012	8580	5997	5036
	21.0064	9962	4662	5897	5019	4181		21.0059	22029	7038	8582	5981	5021
	21.5066	10003	4659	5896	5015	4174		21.5061	22151	7075	8609	5984	5024
	22.0068	10075	4642	5881	5014	4167		22.0062	22381	7099	8597	5973	5023
	22.5069	10131	4649	5867	5020	4166		22.5063	22569	7120	8617	5963	5012
	23.007	10191	4668	5875	5005	4149		23.0065	22717	7144	8601	5955	5013
	23.5072	10269	4669	5864	5007	4163		23.5068	22899	7157	8604	5963	5002
	24.0073	10300	4679	5864	4992	4156		24.0069	23189	7185	8623	5964	4996
	24.5075	10375	4671	5867	5002	4144		24.5071	23308	7224	8621	5965	5006
	25.0077	10450	4664	5858	4985	4139		25.0072	23467	7237	8627	5957	5000
	25.5078	10486	4673	5863	4990	4141		25.5074	23730	7243	8630	5950	4997
	26.008	10552	4683	5861	4984	4144		26.0075	23891	7274	8681	5948	5002
	26.5081	10604	4683	5868	5001	4167		26.5077	23997	7289	8648	5944	4989
	27.0082	10716	4702	5892	5016	4149		27.008	24181	7301	8625	5934	4980
	27.5084	10804	4693	5884	5021	4160		27.5082	24348	7325	8644	5915	4990
	28.0085	10835	4728	5885	4994	4159		28.0084	24547	7346	8653	5917	4960
	28.5086	10892	4710	5894	4987	4157		28.5084	24657	7378	8634	5915	4968
	29.0088	10923	4715	5869	4998	4146		29.0086	24844	7379	8671	5918	4963
	29.5089	11008	4717	5879	5009	4158		29.5087	25033	7426	8663	5914	4971
	30.0091	11059	4718	5877	5004	4160		30.0088	25236	7443	8680	5901	4958
	30.5092	11128	4721	5869	4998	4146		30.509	25422	7475	8694	5918	4967
	31.0094	11234	4718	5868	4991	4145		31.0092	25611	7481	8674	5892	4963
	31.5095	11234	4740	5866	4979	4141		31.5093	25757	7523	8695	5901	4959
	32.0098	11319	4744	5865	4988	4144		32.0094	25907	7540	8704	5905	4948
	32.51	11361	4723	5857	4977	4147		32.5096	26118	7552	8715	5897	4955
	33.0101	11386	4744	5851	4972	4123		33.0095	26306	7561	8710	5875	4939
	33.5102	11479	4746	5851	4979	4138		33.5097	26486	7599	8701	5878	4926
	34.0104	11538	4749	5854	4968	4142		34.0098	26668	7596	8719	5875	4929
	34.5105	11618	4760	5851	4974	4146		34.51	26833	7627	8732	5868	4932
	35.0107	11686	4757	5853	4975	4123		35.0101	26960	7649	8731	5839	4927
	35.5108	11763	4761	5862	4969	4121		35.5102	27167	7671	8748	5860	4924
	36.011	11789	4769	5833	4964	4124		36.0104	27302	7704	8734	5858	4903
	36.5111	11822	4754	5846	4974	4124		36.5105	27502	7730	8746	5875	4918
	37.0112	11880	4747	5826	4956	4113		37.0106	27705	7746	8739	5842	4907
	37.5114	11932	4759	5819	4942	4129		37.5108	27885	7741	8757	5842	4905
	38.0115	11981	4756	5823	4943	4107		38.0109	27996	7782	8757	5828	4912
	38.5117	12048	4760	5830	4936	4107		38.5111	28133	7816	8778	5832	4905
	39.0118	12112	4760	5819	4935	4093		39.0112	28336	7836	8751	5815	4903
	39.5119	12189	4767	5805	4930	4094		39.5113	28535	7856	8770	5826	4900
	40.0121	12228	4756	5786	4928	4088		40.0115	28644	7867	8764	5817	4890
	40.5122	12290	4762	5800	4937	4112		40.5116	28791	7873	8777	5807	4884
	41.0123	12275	4764	5805	4924	4106		41.0118	28972	7919	8773	5826	4882
	41.5125	12398	4784	5800	4932	4097		41.5119	29097	7919	8796	5808	4880
	42.0126	12453	4781	5800	4926	4091		42.0121	29316	7952	8784	5801	4874
	42.5128	12490	4778	5794	4924	4095		42.5123	29486	7968	8793	5795	4873
	43.0129	12571	4791	5789	4918	4082		43.0125	29612	8009	8792	5800	4878
	43.513	12593	4776	5769	4885	4077		43.5127	29765	8023	8810	5790	4868
	44.0132	12628	4783	5765	4915	4064		44.0128	30038	8047	8827	5797	4870
	44.5133	12688	4763	5766	4892	4061		44.513	30161	8062	8837	5776	4849
	45.0135	12701	4769	5736	4883	4049		45.0131	30348	8072	8839	5769	4865
	45.5136	12761	4779	5745	4883	4064		45.5132	30499	8092	8838	5766	4846
	46.0137	12809	4773	5736	4868	4060		46.0134	30660	8130	8851	5755	4851
	46.5139	12841	4775	5733	4870	4052		46.5135	30775	8143	8836	5756	4840
	47.014	12930	4779	5722	4868	4039		47.0137	30938	8137	8862	5754	4842
	47.5142	12950	4783	5736	4867	4051		47.5138	31124	8142	8854	5748	4833
	48.0143	13035	4786	5717	4864	4045		48.014	31238	8153	8882	5741	4836
	48.5145	13079	4780	5737	4875	4040		48.5141	31429	8182	8876	5745	4834
	49.0146	13125	4796	5718	4863	4042		49.0142	31567	8222	8868	5748	4811
	49.5148	13168	4798	5729	4865	4030		49.5143	31701	8254	8857	5736	4834
	50.0149	13259	4791	5721	4851	4032		50.0145	31936	8266	8903	5746	4826
	50.5151	13315	4803	5727	4850	4028		50.5145	32083	8285	8903	5734	4820
	51.0152	13319	4792	5698	4831	4017		51.0147	32295	8329	8894	5732	4819
	51.5154	13346	4782	5697	4849	4020		51.5148	32365	8351	8915	5720	4811
	52.0155	13428	4803	5694	4845	4028		52.0149	32472	8350	8920	5699	4806
	52.5157	13501	4800	5691	4843	4030		52.5151	32725	8367	8926	5703	4787
	53.0159	13544	4807	5706	4849	4030		53.0152	32811	8399	8900	5703	4786
	53.516	13593	4808	5699	4829	4025		53.5154	33003	8407	8917	5705	4790
	54.0163	13665	4794	5689	4837	4017		54.0155	33120	8439	8938	5685	4780
	54.5165	13678	4808	5682	4819	4023		54.5157	33378	8464	8959	5690	4783
	55.0166	13728	4797	5683	4832	4012		55.0158	33459	8478	8953	5673	4780
	55.5168	13777	4816	5684	4829	4011		55.5159	33689	8527	8965	5691	4782
	56.0169	13849	4811	5675	4828	4020		56.0161	33775	8529	8985	5680	4779
	56.517	13930	4821	5692	4815	4014		56.5163	33963	8546	8987	5678	4766
	57.0172	13972	4829	5701	4838	4012		57.0164	34105	8587	9017	5673	4772
	57.5173	13976	4823	5692	4821	3999		57.5167	34285	8617	8985	5670	4777
	58.0174	14066	4822	5674	4804	3988		58.0168	34396	8600	9019	5662	4762
	58.5176	14068	4812	5659	4804	3995		58.517	34550	8634	9014	5637	4755
	59.0177	14120	4821	5664	4806	3985		59.0171	34738	8665	8997	5651	4752
	59.5179	14200	4817	5664	4810	3986		59.5173	34791	8685	9040	5634	4749
