# Supplementary material for: Riboflavin metabolism shapes FSP1-driven ferroptosis resistance
Source: Nat Cell Biol. 2026 Mar 13;28(4):696–706. doi: 10.1038/s41556-025-01856-x (PMC13086581; doi:10.1038/s41556-025-01856-x)
Supplement: Supplementary file 18 — Statistical source data [file 41556_2025_1856_MOESM18_ESM.xlsx]

## Sheet: Extended Fig. 1a
Ext. Fig. 1a	Experiment 1
	CAY10566 (µM)	GPX4KO FSP1OE + DMSO			GPX4KO FSP1OE + Lip-1
	0	45487	42488	44822	42953	38045	41078
	0.01	30212	29562	29198	37571	37244	37460
	0.03	27828	28556	23739	36738	30069	35560
	0.1	28108	27271	27775	32745	32964	34589
	0.3	23793	24092	24256	31074	31163	29559
	1	20369	17197	18658	29460	25463	29923
	3	11101	11968	11815	23156	27696	24311
	10	5911	5418	6064	15914	14831	14584
	Blank	2845	2881	2856	2845	2881	2856
	Experiment 2
	CAY10566 (µM)	GPX4KO FSP1OE + DMSO			GPX4KO FSP1OE + Lip-1
	0	48616	49264	43923	45767	48654	39916
	0.01	40243	41830	44011	45124	40108	37733
	0.03	41843	38320	38534	41884	39531	34749
	0.1	36598	39323	37393	40828	41807	37144
	0.3	34222	35131	33704	41448	39338	37705
	1	25966	26769	28016	38147	35865	35684
	3	9857	11602	12325	31481	29765	28035
	10	4066	3956	4123	20880	17544	14486
	Blank	3236	3379	3374	3236	3379	3374
	Experiment 3
	CAY10566 (µM)	GPX4KO FSP1OE + DMSO			GPX4KO FSP1OE + Lip-1
	0	44186	46111	46410	43003	42696	42728
	0.01	38186	39508	39671	40007	43730	41631
	0.03	36336	39241	39634	40999	38997	40310
	0.1	33974	37418	35547	43022	39353	40105
	0.3	30789	28716	34357	43582	38785	40106
	1	17774	17559	21638	38699	41197	41464
	3	6532	5825	6436	39420	37895	38381
	10	1164	1641	1614	30808	30611	30646
	Blank	5045	5124	5164	5045	5124	5164

## Sheet: Extended Fig. 1c
Ext. Fig. 1c	Experiment 1: + iFSP1														Experiment 2: + iFSP1
	RSL3 (nM)	NT			RFK g1			RFK g2			RFK g3				RSL3 (nM)	NT			RFK g1			RFK g2			RFK g3
	0	45374	43594	44945	40786	39741	40440	34399	29549	34635	39521	39804	40010		0	44580	42753	41658	41109	38869	39956	28060	28075	25803	40756	39217	39610
	1	44277	44406	44719	40908	42016	39279	36029	35266	35562	41870	41276	41541		1	41727	41880	40911	45224	42787	43118	27787	26120	28268	39465	40401	42096
	3	45226	44989	45068	41056	42090	40756	35758	32603	34015	40076	40877	39009		3	41377	40314	41167	42580	41569	43067	26387	26813	27409	39426	40666	40549
	10	44101	44222	44186	41015	41007	41136	33662	34445	35301	40348	40076	38406		10	34322	33904	36095	41492	41028	38976	25600	23902	24874	39670	38744	38339
	30	37282	37731	39078	36647	34059	35946	20111	22807	23117	39949	39607	37702		30	34192	34887	34969	35771	39909	32007	11878	20012	23128	36563	36891	36003
	100	3782	3620	3332	3475	3707	3543	3288	3241	2454	9688	13732	11737		100	2660	2570	2564	4752	4723	4956	2572	2575	2608	10624	12620	12669
	300	3331	3264	3277	3215	3178	3175	3162	3182	3159	2630	3253	3362		300	2754	2663	2658	3146	3065	3131	2663	2654	2664	2685	2716	2803
	1000	3243	3253	3281	3234	3209	3181	3185	3219	3233	3225	3231	3368		1000	2730	2707	2725	2857	2821	2857	2693	2731	2741	2723	2749	2838
	Blank	3626	3622	3613	3626	3622	3613	3626	3622	3613	3626	3622	3613		Blank	3080	3133	3082	3080	3133	3082	3080	3133	3082	3080	3133	3082
	Experiment 1: + iFSP1														Experiment 2: + iFSP1
	ML210 (µM)	NT			RFK g1			RFK g2			RFK g3				ML210 (µM)	NT			RFK g1			RFK g2			RFK g3
	0	45064	45949	46044	27131	27207	29018	23425	22555	23488	28647	30509	29926		0	43890	43134	43759	43770	42291	43760	28859	25033	28639	41409	42401	42824
	0.01	43705	45722	42584	26094	28489	28570	21663	22518	23611	28028	30792	31648		0.01	42301	42038	43231	44180	41436	42942	28437	28377	28235	41142	41013	39000
	0.03	43155	40689	43788	29179	25514	26767	20856	22513	22455	27774	29494	31123		0.03	41670	41359	42596	43683	43459	42294	25507	28304	27096	40011	41396	38907
	0.1	42924	41360	41384	26986	25238	27619	21294	21780	21299	29000	27318	28481		0.1	39301	39629	38898	42992	41747	41224	23454	28142	24710	42546	41669	41972
	0.3	36936	35205	35638	16726	17562	19470	11134	11820	11811	12529	13513	17547		0.3	33196	33064	32977	28175	24474	21396	22970	22912	22855	9921	9482	9889
	1	20331	17280	18237	7041	6933	7948	5239	5586	5953	5771	6153	7344		1	14466	17408	12411	4434	4568	6091	2437	2490	2482	2633	2712	2828
	3	11864	9947	10148	6267	5856	6155	5417	5550	5629	5636	5864	6549		3	3519	3439	3555	4311	4631	4967	2646	2597	2624	2719	2691	2892
	10	7620	7385	7248	6047	5990	5836	5791	5985	6179	6277	6147	6707		10	2694	2665	2707	3657	3126	3212	2708	2736	2724	2783	2793	2876
	Blank	7188	7141	7164	7188	7141	7164	7188	7141	7164	7188	7141	7164		Blank	3080	3133	3082	3080	3133	3082	3080	3133	3082	3080	3133	3082
	Experiment 1: iFSP1 + Lip-1														Experiment 2: + iFSP1 + Lip-1
	RSL3 (nM)	NT			RFK g1			RFK g2			RFK g3				RSL3 (nM)	NT			RFK g1			RFK g2			RFK g3
	0	46194	43042	43979	28502	29513	27662	22781	20138	22071	30230	27169	29099		0	46015	44797	45278	42140	42577	43018	35995	34775	35341	40999	42338	42469
	1	50491	39853	39627	28076	28206	27883	23102	20298	21346	27775	29611	29915		1	44126	44984	45036	44356	43815	43700	34654	35632	36807	41954	42095	42422
	3	41928	43408	40141	27868	26023	28136	22529	21458	22305	28507	27651	30742		3	45024	45089	45994	43395	42942	42704	35120	35213	36117	40824	41958	41219
	10	49173	40682	39767	25928	26787	26244	23843	20023	20974	28415	28556	29057		10	44311	44407	44470	42078	42317	42158	34653	35267	35352	41244	41315	39359
	30	43746	40497	40574	26895	26506	25548	25346	20869	21055	27200	27836	27016		30	44446	44250	44558	42223	42080	41206	32720	35504	35558	41511	41068	38922
	100	48877	40973	41229	25831	25207	25283	23726	20703	21860	28107	27636	30199		100	44052	44344	44899	42766	42391	43435	35388	35416	34650	41430	41435	39615
	300	50800	39224	40336	25740	26847	26417	23030	21147	21441	27382	25650	29790		300	44284	43485	43606	40848	41564	41579	33824	33711	33198	40533	40003	39363
	1000	37426	34147	33415	24414	24580	24970	22506	17560	19448	26286	23175	25105		1000	35963	35154	36496	34158	35346	34872	24870	24324	24542	32438	33380	33401
	Blank	7188	7141	7164	7188	7141	7164	7188	7141	7164	7188	7141	7164		Blank	3626	3622	3613	3626	3622	3613	3626	3622	3613	3626	3622	3613
	Experiment 1: + iFSP1 + Lip-1														Experiment 2: + iFSP1 + Lip-1
	ML210 (µM)	NT			RFK g1			RFK g2			RFK g3				ML210 (µM)	NT			RFK g1			RFK g2			RFK g3
	0	42878	45725	47280	27120	28344	29566	23124	23042	23644	30909	29872	32177		0	45827	45761	46074	42488	43607	44626	27766	28777	29790	39657	41209	38976
	0.01	44453	46235	44693	29293	27707	27565	23213	20026	22508	31445	30789	31009		0.01	44672	46060	45737	43284	44961	44019	29939	28404	28335	39127	41158	40557
	0.03	44251	44747	44963	29735	29134	28868	22891	24056	23785	29953	31299	30832		0.03	46005	45744	45335	45438	45230	45296	27930	27430	21760	39078	39990	42262
	0.1	43981	40456	43679	27272	27758	28656	21757	22774	23477	28447	29075	31421		0.1	42876	42249	42606	42644	43328	43549	29975	29975	28465	41271	42494	40412
	0.3	44135	42117	44192	29852	27897	28947	22801	31671	22310	26991	28489	28762		0.3	42488	43912	46800	43617	43536	42993	26684	27522	27795	40896	40264	40604
	1	40945	41536	42802	28234	26580	28857	22404	21188	22090	27723	29125	29687		1	42039	42086	43001	41177	41611	43545	28214	29341	31465	40716	40912	49029
	3	39694	42960	42442	27757	29127	28083	20521	22229	21629	25766	25929	27970		3	41950	42022	43680	42153	42527	42482	29033	28861	28929	39384	39791	37967
	10	35717	36528	34641	24986	25031	25519	21535	21230	19913	24979	23461	25264		10	38027	35657	37643	34411	35106	35426	25653	25327	25537	35501	36325	35775
	Blank	7188	7141	7164	7188	7141	7164	7188	7141	7164	7188	7141	7164		Blank	3080	3133	3082	3080	3133	3082	3080	3133	3082	3080	3133	3082

## Sheet: Extended Fig. 1d
Ext. Fig. 1d	Experiment 1
		NT						RFK g1						RFK g2						RFK g3
	DMSO	15512	21124	23132	26031	30141	30719	6340	6516	6433	8089	7030	7273	17376	19329	20970	25912	29222	28826	16294	15865	17917	23763	22782	26468
	Lip-1 (500 nM)	18613	20987	29404	21504	32850	33349	12368	12682	14159	18386	19398	20468	29902	34432	34531	38354	44008	39177	41784	40960	31391	42608	41622	34052
	Blank	5036	4923	5112	5036	4923	5112	5036	4923	5112	5036	4923	5112	5036	4923	5112	5036	4923	5112	5036	4923	5112	5036	4923	5112
	Experiment 2
		NT						RFK g1						RFK g2						RFK g3
	DMSO	38878	36085	42983	40867	35883	43306	18950	19286	18653	18693	19482	18357	10468	9584	10654	10398	10693	11161	9274	8590	8864	8303	10630	11200
	Lip-1 (500 nM)	42672	40146	39588	40202	42560	38695	23114	24608	24206	23499	21864	22172	17958	16788	17383	16511	20844	18277	13530	14877	15485	14898	12372	12953
	Blank	5435	5184	5186	5435	5184	5186	5435	5184	5186	5435	5184	5186	5435	5184	5186	5435	5184	5186	5435	5184	5186	5435	5184	5186
	Experiment 3
		NT						RFK g1						RFK g2						RFK g3
	DMSO	38924	42044	42399	42986	42002	44634	11027	8731	8035	8077	7420	9465	10438	10477	10740	10493	9801	12047	13451	10686	8084	11343	10827	11587
	Lip-1 (500 nM)	44358	45126	44245	42689	44462	41228	10672	12071	11162	12463	12108	12556	24919	26129	25065	25410	28952	25826	18697	23670	17873	16674	16436	16762
	Blank	1495	1514	1505	1495	1514	1505	1495	1514	1505	1495	1514	1505	1495	1514	1505	1495	1514	1505	1495	1514	1505	1495	1514	1505

## Sheet: Extended Fig. 1f
Ext. Fig. 1f		Phase Object Confluence (%)
		sgNT + DMSO			sgNT + Lip-1			RFK g1 + DMSO			RFK g1 + Lip-1
	Time (h)	Mean	SD	n	Mean	SD	n	Mean	SD	n	Mean	SD	n
	0	1.48255	0.127687	25	1.41329	0.104807	25	1.76962	0.140304	25	2.16089	0.130833	25
	6	1.83552	0.178513	25	1.66769	0.118214	25	2.00968	0.157343	25	2.50883	0.155099	25
	12	2.17599	0.190628	25	2.08197	0.149958	25	2.27704	0.187693	25	3.05411	0.193542	25
	18	2.58621	0.229534	25	2.44632	0.178219	25	2.39839	0.208333	25	3.47594	0.223676	25
	24	3.12595	0.307046	25	2.93502	0.240266	25	2.41893	0.202599	25	4.24042	0.269789	25
	30	3.75074	0.32841	25	3.49438	0.264149	25	2.52024	0.243547	25	5.19773	0.322537	25
	36	4.3708	0.404955	25	4.31472	0.334919	25	2.59316	0.237567	25	6.42436	0.408859	25
	42	5.23536	0.50314	25	5.10944	0.414436	25	2.68689	0.248069	25	7.61181	0.478249	25
	48	6.30586	0.566164	25	6.13571	0.481751	25	2.67133	0.265277	25	8.80693	0.53649	25
	54	7.23815	0.673353	25	7.33287	0.555528	25	2.67191	0.267681	25	10.2286	0.629805	25
	60	8.39986	0.795493	25	8.49563	0.653251	25	2.7558	0.271882	25	11.5609	0.697797	25
	66	9.61291	0.903284	25	9.99807	0.77713	25	2.8219	0.285403	25	12.8151	0.775029	25
	72	11.2064	1.07442	25	11.425	0.873764	25	2.80877	0.289954	25	14.3101	0.848548	25
	78	13.0014	1.24504	25	13.9142	1.08404	25	2.89254	0.309657	25	16.0432	0.959069	25
	84	15.599	1.53263	25	16.1629	1.26016	25	2.97926	0.329026	25	17.5637	1.02065	25
	90	17.8834	1.76595	25	18.8675	1.47534	25	3.05081	0.358804	25	18.9729	1.08467	25
	96	20.6704	2.03311	25	22.1239	1.7973	25	3.16361	0.374745	25	20.5776	1.14509	25
	102	24.017	2.33456	25	26.15	2.08464	25	3.3028	0.410909	25	22.3633	1.21589	25
	108	27.989	2.71773	25	30.8719	2.46926	25	3.45324	0.435237	25	24.2209	1.31085	25
	114	31.53	3.0003	25	35.6069	2.70936	25	3.64437	0.479224	25	25.9145	1.39275	25
	120	35.2978	3.24775	25	40.9031	3.00163	25	3.74715	0.497036	25	27.6995	1.48559	25
	126	39.6488	3.58748	25	47.1587	3.31075	25	3.91711	0.528013	25	29.9643	1.55025	25
	132	45.3006	3.95262	25	53.5038	3.57375	25	4.06332	0.577225	25	32.05	1.65182	25
	138	50.8522	4.1892	25	59.3018	3.70085	25	4.28227	0.607896	25	34.226	1.77943	25
	144	56.7492	4.30174	25	65.5818	3.76125	25	4.61435	0.679067	25	37.275	1.90301	25
	150	62.8901	4.46954	25	70.4029	3.58518	25	4.8495	0.731409	25	40.202	2.18186	25
	156	68.4245	4.44993	25	73.7603	3.36695	25	5.196	0.809181	25	42.6939	2.2736	25
	162	73.2292	4.30783	25	76.1951	3.18309	25	5.55435	0.898252	25	44.1277	2.51599	25
	168	76.9196	4.12493	25	77.8606	3.04794	25	5.91886	0.948212	25	46.1301	2.74638	25
	174	79.7104	3.8914	25	79.7093	2.8804	25	6.35385	1.06065	25	48.9541	2.93364	25
	180	81.6322	3.66936	25	80.7629	2.77082	25	6.84651	1.17611	25	52.3676	3.09349	25
	186	82.7719	3.52888	25	81.2447	2.71013	25	7.51355	1.32027	25	54.6453	3.16454	25
