# Supplementary material for: Riboflavin metabolism shapes FSP1-driven ferroptosis resistance
Source: Nat Cell Biol. 2026 Mar 13;28(4):696–706. doi: 10.1038/s41556-025-01856-x (PMC13086581; doi:10.1038/s41556-025-01856-x)
Supplement: Supplementary file 19 — Statistical source data [file 41556_2025_1856_MOESM19_ESM.xlsx]

## Sheet: Extended Fig. 2c
Ext. Fig. 2c
		NT			FLAD1KO g1			FLAD1KO g2			FLAD1KO g3
	FAD (% of control)	110	61	129	34	14	59	116	126	79	58	59	21

## Sheet: Extended Fig 2d
Ext. Fig. 2d	Experiment 1
		NT			FLAD1KO g1			FLAD1KO g2			FLAD1KO g3
	DMSO	50830	47990	48857	11668	10798	11428	50364	51401	47852	26034	24206	24151
	Lip-1 500 nM	48058	45630	47435	41120	41101	40893	50361	50479	50414	42062	40419	38058
	Blank	5120	5185	5073	5120	5185	5073	5120	5185	5073	5120	5185	5073
	Experiment 2
		NT			FLAD1KO g1			FLAD1KO g2			FLAD1KO g3
	DMSO	47516	48435	47847	8235	8006	8513	44861	47708	48891	18065	15036	16612
	Lip-1	47199	47685	45197	42404	41691	40752	50258	48857	47665	40060	40619	34833
	Blank	2246	2292	2198	2246	2292	2198	2246	2292	2198	2246	2292	2198

## Sheet: Extended Fig. 2e
Ext. Fig. 2e
		NT		FLAD1KO g1
	Riboflavin	109	91	78	88
	FMN	84	116	104	104
	FAD	91	109	25	27

## Sheet: Extended Fig 2h
Ext. Fig. 2h	Experiment 1																																		*excluded values
		NT								FLAD1KO C1								FLAD1KO C1 + mock								FLAD1KO C1 + Flag-FADS
	DMSO	22620	20716	23630	26190	21994	23036	25209	22781	1624	1562	1621	1535	1630	1544	1667	1592	1605	1524	1534	1539	1551	1544	1572	1610	34650	37724	34650	37724	32673	36247	40324	36615
	Lip-1	24786	26240	27168	24542	25670	24635	23828	24833	14314	13658	14405	15993	16019	16587	14598	1800*	11412	11862	11242	11890	15699	11664	13527	13326	36217	30674	43045	37881	36523	37498	41834	36848
	Blank	1984	1986	1964	1962	1957	1943	1971	1945	1984	1986	1964	1962	1957	1943	1971	1945	1984	1986	1964	1962	1957	1943	1971	1945	1984	1986	1964	1962	1957	1943	1971	1945
	Experiment 2
		NT								FLAD1KO C1								FLAD1KO C1 + mock								FLAD1KO C1 + Flag-FADS
	DMSO	47635	47891	48120	46951	49117	48157	48755	48123	4491	4293	4332	3556	3245	3624	3441	3454	4496	4294	4334	4155	5369	4102	4201	4267	43802	43702	43669	43124	44512	45562	48412	47441
	Lip-1	49610	48511	48761	46222	46122	46198	44125	45112	21353	21856	22111	19571	20791	19795	21406	19774	22513	23761	25746	22150	23600	23414	23165	22415	45023	46598	47812	41258	4614*	44785	49520	45213
	Blank	4518	4426	4357	4458	4498	4627	4703	4637	4518	4426	4357	4458	4498	4627	4703	4637	4518	4426	4357	4458	4498	4627	4703	4637	4518	4426	4357	4458	4498	4627	4703	4637

## Sheet: Extended Fig. 2i
Ext. Fig. 2i		Parental			FLAD1KO C1 + mock			FLAD1KO C1 + Flag-FADS
	FAD (% of control)	106	87	108	20	34	16	125	58	61

## Sheet: Extended Fig. 2k
Ext. Fig. 2k		Parental			FLAD1KO C1			FLAD1KO C1 + mock			FLAD1KO C1 + Flag-FADS
	2ΔCt(FSP1):2ΔCt(actin)	0.59	1	0.85	0.95	0.85	0.84	0.76	0.92	0.97	0.72	0.76	0.78

## Sheet: Extended Fig. 2m
Ext. Fig. 2m	Experiment 1
	RSL3 (nM)	HT1080 NT + DMSO			HT1080 NT + iFSP1			HT1080 FLAD1KO + DMSO			HT1080 FLAD1KO + iFSP1
	0	47429	45905	45829	27559	28070	27228	36764	38004	40342	26817	26753	28425
	1	45595	49133	52330	26077	27758	26924	41075	40355	40508	23454	24265	25835
	3	46603	47310	47346	18254	19138	19281	33931	33339	37124	15843	15824	17984
	10	40674	40302	41973	7186	8396	9360	6556	6777	7506	3153	3183	3252
	30	21809	17906	19211	4153	4336	4429	2548	2453	2682	2329	2369	2421
	100	7100	7562	8292	2830	3041	2864	2225	2242	2307	2237	2196	2283
	300	3938	4191	4483	2451	2734	2642	2270	2289	2289	2271	2263	2219
	1000	3094	3287	3596	2437	2500	2605	2207	2202	2196	2155	2181	2215
	Blank	2427	2479	2388	2427	2479	2388	2427	2479	2388	2427	2479	2388
	Experiment 2
	RSL3 (nM)	HT1080 NT + DMSO			HT1080 NT + iFSP1			HT1080 FLAD1KO + DMSO			HT1080 FLAD1KO + iFSP1
	0	44700	44671	45530	40264	40227	40348	38158	37781	38052	28133	33198	28543
	1	43406	42471	42696	37953	37940	38037	36513	36272	36177	30835	31977	32443
	3	43814	41746	42212	35870	36000	36094	35651	35948	35941	31532	30179	29544
	10	42836	38865	42015	8908	7600	10369	8099	7182	7489	6696	5130	5218
	30	38432	38121	39115	2012	1986	1976	2175	2549	2530	4493	6748	5339
	100	3211	2725	3100	1983	1966	1975	2662	2530	2226	2088	2161	2320
	300	2188	2147	2120	1964	1961	1955	2420	2174	2329	1994	2047	2077
	1000	2085	2113	2119	2006	2010	1982	1981	2254	3661	2052	2064	2130
	Blank	2294	2237	2218	2294	2237	2218	2294	2237	2218	2294	2237	2218

## Sheet: Extended Fig. 2p
Ext. Fig. 2p	Experiment 1														Experiment 2
	erastin (µM)	A375 parental			A375 FLAD1KO C1			A375 FLAD1KO C1 + mock			A375 FLAD1KO C1 + Flag-FADS				erastin (µM)	A375 parental			A375 FLAD1KO C1			A375 FLAD1KO C1 + mock			A375 FLAD1KO C1 + Flag-FADS
	0	51121	50649	48217	20066	20358	21955	17677	16815	18504	48311	49501	51585		0	40224	39776	39690	19652	19803	18723	12809	13067	11879	49126	48198	50192
	0.01	49887	51656	52136	22626	20624	21251	17448	18577	18202	49349	47758	46927		0.01	38413	39093	38811	19780	19479	19094	12746	12353	12690	50766	49974	49484
	0.03	54202	54351	56626	23977	22125	23317	18446	17184	18516	51552	49358	45534		0.03	38420	38733	39477	19816	19269	20635	13381	13216	13263	52153	50934	48339
	0.1	52073	55663	54162	26325	25321	24454	18099	17891	18686	54283	48062	42875		0.1	38490	39968	40886	20083	20032	21910	13105	13732	13774	54210	51262	47720
	0.3	50377	49814	50750	25497	24876	25272	18507	19027	18001	51920	47960	42207		0.3	37481	39924	42067	21956	21314	22154	13313	13204	12910	50792	49631	47475
	1	35745	48324	46708	20564	19963	20983	15076	15885	16061	48920	44830	40334		1	32174	34830	35817	19567	18012	18714	11995	12143	11558	48604	44237	42604
	3	14374	15148	15866	8733	8619	9605	7091	6888	7361	13266	15307	15993		3	13071	14001	13671	8354	8671	8999	7237	7259	6771	27844	24528	23541
	10	3473	3632	3656	2468	2445	2529	2588	2609	2529	3400	3409	3615		10	6021	6148	6185	5712	5742	5659	5709	5695	5629	7186	7029	6807
	Blank	2257	2325	2271	2257	2325	2271	2257	2325	2271	2257	2325	2271		Blank	5969	5942	5794	5969	5942	5794	5969	5942	5794	5969	5942	5794
	Experiment 1														Experiment 2
	auranofin (µM)	A375 parental			A375 FLAD1KO C1			A375 FLAD1KO C1 + mock			A375 FLAD1KO C1 + Flag-FADS				auranofin (µM)	A375 parental			A375 FLAD1KO C1			A375 FLAD1KO C1 + mock			A375 FLAD1KO C1 + Flag-FADS
	0	50469	54513	49069	22547	22012	24032	19634	19861	21287	52326	56071	54145		0	39336	40160	38480	19059	19355	19266	14015	12723	13371	48182	46961	45205
	0.01	53428	43838	56051	24318	23688	24532	21222	20068	20943	49743	58349	53845		0.01	39917	39462	40542	17850	18898	19058	12960	13226	13215	49129	49645	48221
	0.03	53779	54152	57673	22143	21883	23967	19798	18301	19995	60208	58174	47867		0.03	38050	42760	41545	17204	17470	16308	11790	11993	12195	51087	47457	45679
	0.1	51910	46247	53505	16918	16503	18804	15382	14287	15745	57654	57546	49398		0.1	32491	38121	35566	15034	15712	14733	10665	10930	10496	48717	47479	41667
	0.3	39971	38381	41784	8847	8013	9876	8430	7966	7858	44759	42658	38590		0.3	27862	30426	31333	9214	9292	9584	7356	7142	7095	38424	35959	33980
	1	9294	9622	9613	2817	2650	2890	2798	2714	2734	7788	8820	8025		1	10712	10558	10951	5967	5953	5952	5725	5631	5737	13125	13247	12901
	3	2999	2634	2908	2507	2510	2608	2561	2467	2508	3171	3193	3113		3	6165	6037	6028	5745	5693	5652	5653	5565	5515	6130	6261	6443
	10	2284	2275	2326	2332	2288	2338	2336	2315	2283	2296	2260	2316		10	5650	5703	5702	5686	5645	5526	5551	5588	5514	5491	5479	5573
	Blank	2257	2325	2271	2257	2325	2271	2257	2325	2271	2257	2325	2271		Blank	5969	5942	5794	5969	5942	5794	5969	5942	5794	5969	5942	5794
	Experiment 1														Experiment 2
	PLX-4032 (µM)	A375 parental			A375 FLAD1KO C1			A375 FLAD1KO C1 + mock			A375 FLAD1KO C1 + Flag-FADS				PLX-4032 (µM)	A375 parental			A375 FLAD1KO C1			A375 FLAD1KO C1 + mock			A375 FLAD1KO C1 + Flag-FADS
	0	47001	50394	49562	21000	20393	20646	17527	16700	16658	48355	50403	47213		0	40842	39824	39115	18746	19047	18550	13461	12815	13362	46735	48759	47290
	0.01	52389	50277	51390	22837	20895	21755	16763	16644	16898	45966	50149	47850		0.01	38831	38901	39317	18933	19360	19761	12885	13268	13215	49252	50124	48497
	0.03	51381	53359	54142	23547	22555	22699	18534	19059	17705	50690	51222	45120		0.03	35985	38355	36978	20032	20255	19754	12361	12732	13120	47533	47578	44794
	0.1	42890	46927	44069	22852	22983	23234	19510	17224	19242	49305	43321	37822		0.1	30432	31121	30727	18987	18329	18753	13296	13525	13098	39550	38174	38051
	0.3	23976	25321	26205	13974	13664	12984	10955	11187	11230	28700	24256	22123		0.3	21298	21224	22486	14798	14371	14218	10403	10170	10495	27214	27055	25573
	1	16119	16804	16593	8717	9170	9021	7379	7776	7387	18116	18073	15339		1	15524	16074	16017	10517	10100	10445	8086	7987	8059	22051	20389	20030
	3	13889	13720	13471	7260	7096	7156	6284	6378	6188	14612	14763	13327		3	13982	14473	14510	9247	9046	9241	7422	7669	7563	19055	18971	18012
	10	10018	10102	9587	5249	5164	5183	4912	4751	4839	10247	10641	9881		10	11421	11268	11171	7739	7713	7633	6762	6809	6764	13680	13799	13508
	Blank	2257	2325	2271	2257	2325	2271	2257	2325	2271	2257	2325	2271		Blank	5969	5942	5794	5969	5942	5794	5969	5942	5794	5969	5942	5794
	Experiment 1														Experiment 2
	tri-I (µM)	A375 parental			A375 FLAD1KO C1			A375 FLAD1KO C1 + mock			A375 FLAD1KO C1 + Flag-FADS				tri-I (µM)	A375 parental			A375 FLAD1KO C1			A375 FLAD1KO C1 + mock			A375 FLAD1KO C1 + Flag-FADS
	0	48677	48387	46882	21341	20461	21404	15197	17369	18010	49134	49355	50946		0	39892	37377	39717	18517	19287	20117	12985	12171	12518	46247	48417	48286
	0.01	51170	51396	51054	21163	21834	22470	16609	18999	16853	50437	50254	47991		0.01	38170	38495	38750	18784	19552	19866	12680	12965	13235	50932	49342	48131
	0.03	50684	54030	52253	22076	22507	21804	18071	17231	16742	51490	49661	46909		0.03	37958	40845	39845	18577	19043	18836	12735	12597	13010	51024	50835	45565
	0.1	54415	53981	54045	22198	21827	22114	17111	17416	16730	48364	51868	47216		0.1	37571	40229	40658	19601	18976	19235	12795	12559	12652	50938	48304	48333
	0.3	51399	52999	53777	22614	21161	21396	15637	15976	17124	51274	49503	46854		0.3	37518	39519	45442	21248	19500	20567	13006	12787	13015	48468	47036	45322
	1	51493	55088	50208	23710	22128	23765	17562	16897	17036	54166	53826	48434		1	35650	36790	40066	19091	18612	18964	12176	12718	12841	51002	49755	45228
	3	50571	50372	48897	21669	21628	21843	16902	17362	16753	53584	51841	38926		3	33368	35551	35486	16359	16300	17297	11022	11672	10747	47787	46901	44594
	10	9158	7851	8162	6886	6838	6933	5384	5423	5442	11978	10908	14940		10	5872	6095	6232	6052	5972	6123	5783	5768	5697	8326	8091	8299
	Blank	2257	2325	2271	2257	2325	2271	2257	2325	2271	2257	2325	2271		Blank	5969	5942	5794	5969	5942	5794	5969	5942	5794	5969	5942	5794
	Experiment 1														Experiment 2
	bortezomib (nM)	A375 parental			A375 FLAD1KO C1			A375 FLAD1KO C1 + mock			A375 FLAD1KO C1 + Flag-FADS				bortezomib (nM)	A375 parental			A375 FLAD1KO C1			A375 FLAD1KO C1 + mock			A375 FLAD1KO C1 + Flag-FADS
	0	52114	51854	51718	22150	21537	21141	18648	19214	18732	49569	52291	50270		0	41732	40210	40691	18346	19216	21113	13476	13157	14174	46788	48469	49214
	0.1	53184	54826	53784	21976	21458	21424	19828	19754	19386	54425	53096	50834		0.1	40813	42486	40094	19298	19501	19652	13444	12862	13081	48798	50860	48364
	0.3	52928	54949	55209	20665	22519	22571	19595	20273	19946	59016	52620	51278		0.3	42644	43058	42300	20013	19208	21034	13862	13874	13388	52929	51999	46689
	1	48790	53952	55425	23841	22787	22442	21258	19243	21855	60102	53149	51554		1	36876	41392	41840	18402	19168	19284	13517	13799	14404	52439	51435	48078
	3	46095	48540	56970	22375	22313	22923	21923	21281	20519	50112	52079	48530		3	37857	38935	38525	18403	17398	18078	13166	12094	12962	48472	44163	40442
	10	6715	7615	8061	5123	5173	5231	4757	5145	5326	7010	6899	6464		10	5749	5697	5631	6032	5962	6080	6003	5924	5975	6850	6388	6395
	30	2206	2173	2165	2147	2129	2166	2228	2204	2206	2155	2168	2266		30	5575	5712	5739	5712	5806	5742	5826	5821	5710	5759	5678	5657
	100	2268	2296	2303	2309	2282	2267	2228	2297	2297	2278	2271	2337		100	5859	5812	5816	5828	5851	5828	5819	5791	5759	5767	5701	5754
	Blank	2257	2325	2271	2257	2325	2271	2257	2325	2271	2257	2325	2271		Blank	5969	5942	5794	5969	5942	5794	5969	5942	5794	5969	5942	5794
	Experiment 1														Experiment 2
	BSO (µM)	A375 parental			A375 FLAD1KO C1			A375 FLAD1KO C1 + mock			A375 FLAD1KO C1 + Flag-FADS				BSO (µM)	A375 parental			A375 FLAD1KO C1			A375 FLAD1KO C1 + mock			A375 FLAD1KO C1 + Flag-FADS
	0	52270	48591	52779	21595	21561	22085	17886	17425	17262	45617	48529	48687		0	33813	35039	33437	29585	29515	29938	28419	28839	28789	48176	46903	48495
	1	52656	52524	52868	22053	22452	23084	18232	18223	19317	50737	52610	47315		1	30779	31691	33178	29844	30568	29874	28435	27846	28131	46753	45910	45543
	3	49141	50823	49811	20706	21164	21295	17406	17587	17986	51859	48235	42695		3	28930	31735	29733	28999	28695	27380	26524	25852	23765	41834	41937	40182
	10	42785	49250	47523	20009	20351	20783	16854	16868	19271	45997	47071	41211		10	26670	26175	26419	23636	24451	23709	20664	20925	20271	36480	36471	36326
	30	40769	43415	43114	18683	18273	20244	16455	15462	16324	43904	39889	37775		30	25594	25331	25687	20720	20113	19477	17311	17593	15707	27638	28843	26967
	100	30086	30842	33554	14428	14052	15184	12232	12328	11218	32669	33159	31162		100	11428	11106	11612	19628	19682	19852	16438	16693	16095	25134	25672	26282
	300	22615	25063	24658	11724	11419	10954	8255	8906	8751	24171	24141	25531		300	8899	8681	8861	6416	6462	6040	6597	6255	6482	5623	5467	5470
	1000	16773	19430	18689	8305	8197	8364	7528	7606	7061	19882	21726	19910		1000	3361	3507	3545	4567	4844	4530	4127	3891	3665	4238	3829	4034
	Blank	2257	2325	2271	2257	2325	2271	2257	2325	2271	2257	2325	2271		Blank	1531	1512	1500	1531	1512	1500	1531	1512	1500	1531	1512	1500
	Experiment 1														Experiment 2
	camptothecin (nM)	A375 parental			A375 FLAD1KO C1			A375 FLAD1KO C1 + mock			A375 FLAD1KO C1 + Flag-FADS				camptothecin (nM)	A375 parental			A375 FLAD1KO C1			A375 FLAD1KO C1 + mock			A375 FLAD1KO C1 + Flag-FADS
	0	52743	50209	50974	18582	18185	19121	18837	18825	20132	48703	39989	36349		0	41727	41474	41011	20470	19455	20085	13722	13689	13353	46857	47744	48482
	1	46137	53406	43175	19540	19073	19808	17138	17247	19851	48653	44648	43921		1	11947	11223	11553	8456	8366	8123	7251	7193	7188	14937	15240	14744
	3	40300	42113	39515	15535	16463	16527	13167	13446	13959	34421	34138	34384		3	9217	8829	8204	6235	6472	6455	6176	6266	5766	8818	8989	8762
	10	11733	11535	11435	6058	5834	6002	5448	5532	5675	10663	11159	12384		10	16987	16539	16540	10241	10434	10271	8495	8374	8322	23488	23218	21899
	30	5598	5632	5466	3658	3498	3383	3659	3680	3767	5179	4981	5294		30	10249	9861	10022	7380	7476	7457	6689	6738	6596	11260	10866	10675
	100	2792	2743	2690	2397	2346	2323	2433	2413	2474	2617	2673	2629		100	6517	6407	6411	5699	5848	5812	5711	5691	5663	6319	6157	6164
	300	2571	2602	2578	2422	2379	2316	2424	2415	2416	2660	2707	2664		300	5979	5962	5859	5839	5868	5882	5826	5830	5696	6171	6201	6157
	1000	2305	2381	2346	2361	2282	2255	2335	2308	2327	2332	2331	2332		1000	5733	5712	5652	5824	5748	5805	5779	5721	5662	5865	5750	5793
	Blank	2257	2325	2271	2257	2325	2271	2257	2325	2271	2257	2325	2271		Blank	5969	5942	5794	5969	5942	5794	5969	5942	5794	5969	5942	5794

## Sheet: Extended Fig. 2q
Ext. Fig. 2q	Experiment 1														Experiment 2
	erastin (µM)	A375 parental			A375 FLAD1KO C1			A375 FLAD1KO C1 + NT			A375 FLAD1KO C1 + FSP1KO				erastin (µM)	A375 parental			A375 FLAD1KO C1			A375 FLAD1KO C1 + NT			A375 FLAD1KO C1 + FSP1KO
	0	52863	50612	47335	14527	15797	15279	14004	14281	14405	11979	10945	11381		0	43597	44729	44691	20758	20214	20925	14496	14718	15425	16894	16135	16683
	0.01	50746	48861	47647	15808	15687	15666	13976	15123	14223	10726	11752	11669		0.01	42417	43565	41286	21484	21601	20902	15523	14024	15100	17202	17862	17532
	0.03	49795	51191	50990	15749	15007	14518	14449	13004	13618	11915	11873	10757		0.03	43229	43604	42535	21941	21697	20778	15108	14764	15965	17093	17195	17302
	0.1	44950	48770	52477	17400	16136	15121	15189	15138	13832	12613	12286	11145		0.1	42398	41305	42812	23183	23804	22474	14771	15943	16353	18882	17589	17483
	0.3	45168	48726	49837	15851	15219	15683	12993	13176	14168	12185	10661	10956		0.3	42207	40464	41286	22862	22322	21827	15115	14921	15780	17577	18070	18981
	1	37262	40474	40878	13825	13473	12860	12380	12437	11851	10459	9769	9738		1	36691	37052	37077	18624	18619	19000	12218	11959	13392	16137	15231	14419
	3	12810	11798	12396	5878	6396	6155	5944	5566	5914	5471	5309	4978		3	11478	10848	13049	4322	4031	4611	3864	3781	3782	4381	3892	4163
	10	2803	2805	2743	2118	2093	2070	2102	2094	2080	2017	2015	2040		10	2356	2439	2329	1889	1886	1867	1900	1919	1929	1900	1872	1925
	Blank	2943	2947	2969	2943	2947	2969	2943	2947	2969	2943	2947	2969		Blank	2028	2059	2074	2028	2059	2074	2028	2059	2074	2028	2059	2074
	Experiment 1														Experiment 2
	auranofin (µM)	A375 parental			A375 FLAD1KO C1			A375 FLAD1KO C1 + NT			A375 FLAD1KO C1 + FSP1KO				auranofin (µM)	A375 parental			A375 FLAD1KO C1			A375 FLAD1KO C1 + NT			A375 FLAD1KO C1 + FSP1KO
	0	48048	48324	44731	15649	14557	14874	13824	13858	14172	12159	12950	12817		0	44172	46166	44652	21569	20834	22440	14155	15691	15535	17714	17860	19080
	0.01	47165	47249	49015	14443	15262	14698	14541	13999	13437	11848	11755	11671		0.01	44648	44494	44773	21262	20626	20036	14414	15345	15571	18389	19408	18953
	0.03	51561	46524	47095	13192	13149	14352	13819	13102	14338	11326	11297	11148		0.03	42909	45396	47192	20634	22079	21419	15287	13823	13682	19232	17829	16587
	0.1	47476	46587	48556	11031	12214	12515	11775	11732	11686	9638	9960	9464		0.1	40082	43817	45147	17123	17798	16711	10616	10504	10866	16162	15220	13670
	0.3	34366	32005	34309	6719	6543	6279	6352	5715	6751	5584	5304	5177		0.3	33757	37472	36819	7454	8782	8907	4873	5558	5680	7589	7405	5970
	1	9264	9825	8919	2432	2421	2480	2476	2485	2426	2458	2450	2501		1	11143	10658	11913	2240	2287	2298	1952	2025	2016	2248	2105	2138
	3	2710	2639	2730	2106	2126	2105	2149	2165	2102	2124	2113	2101		3	1960	1858	1894	1769	1758	1745	1749	1746	1747	1777	1754	1775
	10	2038	2012	1985	1979	1966	1955	1975	1956	1955	1986	1953	1986		10	1743	1752	1740	1774	1737	1738	1737	1740	1747	1739	1711	1770
	Blank	2943	2947	2969	2943	2947	2969	2943	2947	2969	2943	2947	2969		Blank	2028	2059	2074	2028	2059	2074	2028	2059	2074	2028	2059	2074
	Experiment 1														Experiment 2
	PLX-4032 (µM)	A375 parental			A375 FLAD1KO C1			A375 FLAD1KO C1 + NT			A375 FLAD1KO C1 + FSP1KO				PLX-4032 (µM)	A375 parental			A375 FLAD1KO C1			A375 FLAD1KO C1 + NT			A375 FLAD1KO C1 + FSP1KO
	0	49950	50053	52067	15433	15890	15508	14893	14734	15157	11389	12217	12049		0	44539	38337	43245	23098	21863	23189	14924	15376	14751	16984	17789	17360
	0.01	49972	50330	50871	17968	15607	16479	14795	14940	14551	11386	12121	11906		0.01	42450	42880	44367	23520	22258	23083	14868	15598	15881	18266	17716	18468
	0.03	49441	51553	48435	16636	16721	16674	15320	15719	15496	13080	11798	10862		0.03	42162	44401	45087	22911	22590	23105	15774	16125	15738	18666	19126	19162
	0.1	37994	38468	41880	17025	16162	15705	16440	15310	15993	12314	11886	11302		0.1	34720	34909	34692	20505	21039	20006	15412	14326	14063	17778	17798	17376
	0.3	20898	22053	23791	10859	10647	10407	9673	10540	10338	8610	8532	7708		0.3	21342	20570	21405	12908	12361	11951	9871	9110	9731	10716	11105	10832
	1	14215	15124	15691	7570	7450	6932	6767	7282	7447	5977	5506	5605		1	14256	13820	14590	9026	8446	8662	6844	6930	6563	7643	7691	7500
	3	12482	12530	12934	6596	6211	5904	6074	6272	6013	5171	5100	4920		3	12422	12864	12958	7984	7664	7636	5996	5957	6112	6883	6769	6667
	10	9519	9698	9733	4914	4680	4601	4298	4300	4246	3965	3883	3661		10	9399	9494	9301	5324	5097	5461	4135	4068	4213	4868	4647	4992
	Blank	2943	2947	2969	2943	2947	2969	2943	2947	2969	2943	2947	2969		Blank	2028	2059	2074	2028	2059	2074	2028	2059	2074	2028	2059	2074
	Experiment 1														Experiment 2
	tri-I (µM)	A375 parental			A375 FLAD1KO C1			A375 FLAD1KO C1 + NT			A375 FLAD1KO C1 + FSP1KO				tri-I (µM)	A375 parental			A375 FLAD1KO C1			A375 FLAD1KO C1 + NT			A375 FLAD1KO C1 + FSP1KO
	0	52210	49499	52018	17604	16910	16986	15045	14351	15291	13184	13424	11831		0	46974	45779	44881	20527	19930	19746	13927	14537	14976	18452	17483	17576
	0.01	54819	54956	55463	17658	16507	17331	14792	14771	15101	13774	13211	12471		0.01	48478	47287	47243	21750	20743	21992	14332	15170	15442	19218	19442	16836
	0.03	54664	55275	56155	19210	15749	16445	14904	14528	15650	13411	12357	12433		0.03	47207	46117	44940	22032	19923	21828	15294	15111	14751	19452	18819	17511
	0.1	51040	56228	54583	18447	17340	17612	14838	15843	14975	13341	12776	12406		0.1	44855	46127	47195	20084	20666	21000	15116	17034	16190	19163	17938	17707
	0.3	56899	54450	56957	19262	17507	18048	15342	15015	14879	13043	12733	12788		0.3	48032	47175	46690	22467	23677	22802	16942	16272	16840	19333	17897	17356
	1	51509	55368	55112	17944	17469	16876	16035	15407	16000	13765	13433	12841		1	47947	46045	46971	22616	21660	23349	15743	15501	15640	19503	19584	17672
	3	51393	50935	54155	16596	16041	14630	14284	14282	13941	12335	12249	11916		3	46903	46629	48477	21388	21993	21178	15102	15341	14958	17439	18693	17163
	10	5154	5063	4774	3113	3039	2969	2963	3039	3053	3173	3048	2882		10	29666	27138	26019	9426	10286	9006	8079	6831	6166	9203	8601	8046
	Blank	2943	2947	2969	2943	2947	2969	2943	2947	2969	2943	2947	2969		Blank	2028	2059	2074	2028	2059	2074	2028	2059	2074	2028	2059	2074
	Experiment 1														Experiment 2
	bortezomib (nM)	A375 parental			A375 FLAD1KO C1			A375 FLAD1KO C1 + NT			A375 FLAD1KO C1 + FSP1KO				bortezomib (nM)	A375 parental			A375 FLAD1KO C1			A375 FLAD1KO C1 + NT			A375 FLAD1KO C1 + FSP1KO
	0	41089	44858	43200	13809	14311	14709	12747	13699	14115	11955	11350	11853		0	42700	45491	42754	22670	20927	19724	14783	12903	14394	17202	17617	17667
	0.1	42354	41896	43874	14622	14138	14655	14161	14016	14290	11900	12024	12399		0.1	45104	43643	40863	21641	20949	20594	13738	13888	14902	18446	18885	17038
	0.3	44343	48356	47427	14449	14465	15680	13921	13989	14024	12781	12030	11660		0.3	42068	42116	43244	22040	22257	22641	13652	13751	13926	17993	17284	16881
	1	43419	48261	45807	13431	12790	13696	14350	13527	14072	12256	10996	11184		1	42224	43029	43986	20746	23053	22437	14472	14001	16084	17905	17665	17109
	3	36941	40675	40806	11639	10646	11471	10509	11342	11390	9614	9450	7935		3	41309	38388	39758	19505	19053	20301	13268	13350	13267	16734	16215	15516
	10	2191	2097	2095	2134	2076	2086	2072	2076	2106	2158	2102	2175		10	2094	2028	2064	2503	2528	2423	2242	2195	2170	2531	2541	2444
	30	2108	2046	2010	1990	1981	1960	1941	1964	1967	1978	1992	2047		30	1827	1826	1784	1761	1760	1791	1790	1786	1791	1800	1867	1813
	100	2091	2094	2097	2058	2055	2026	2024	2042	2041	2004	2021	2064		100	1854	1839	1813	1799	1832	1790	1824	1824	1819	1808	1848	1828
	Blank	2943	2947	2969	2943	2947	2969	2943	2947	2969	2943	2947	2969		Blank	2028	2059	2074	2028	2059	2074	2028	2059	2074	2028	2059	2074
	Experiment 1														Experiment 2
	BSO (µM)	A375 parental			A375 FLAD1KO C1			A375 FLAD1KO C1 + NT			A375 FLAD1KO C1 + FSP1KO				BSO (µM)	A375 parental			A375 FLAD1KO C1			A375 FLAD1KO C1 + NT			A375 FLAD1KO C1 + FSP1KO
	0	50087	49413	49720	15067	14642	15355	14398	14866	14078	12010	13432	12290		0	43837	43617	43694	21584	21364	21687	13809	13866	15023	18223	18170	17767
	1	52155	48583	50307	14557	13958	15086	15490	14915	14695	11728	12273	12026		1	41967	39991	41211	21171	20812	20896	12708	13577	13444	16774	17640	18049
	3	51320	49837	50285	11816	12536	12079	12408	12848	14077	10859	11753	10483		3	39968	41175	39123	20967	19909	19574	12380	13584	12494	16231	16631	16004
	10	46394	48902	47946	12608	11879	13029	11913	11782	12241	9810	11767	10370		10	37619	37094	38014	18885	18203	17108	11212	10464	11167	14047	14297	13969
	30	43147	44071	43375	11619	11186	11268	11294	11136	10758	9711	9136	8551		30	30685	31908	32330	13412	14213	15563	6921	8286	8072	10649	10345	10405
	100	31956	29084	32594	8459	8102	8522	8056	8864	8367	6634	7322	7429		100	24335	23579	23757	10767	10254	10867	4784	5069	5397	7370	7407	7631
	300	22584	22118	20989	7034	7020	6782	7150	7118	6566	5763	5899	5601		300	19494	20161	18352	9536	8892	8732	4735	4954	4789	6106	6017	6205
	1000	19091	19458	17215	5812	5793	6215	5632	5877	5704	5125	5326	4996		1000	16748	15188	15512	6420	6495	6639	3633	3790	4028	5109	5235	5156
	Blank	2943	2947	2969	2943	2947	2969	2943	2947	2969	2943	2947	2969		Blank	2028	2059	2074	2028	2059	2074	2028	2059	2074	2028	2059	2074
	Experiment 1														Experiment 2
	camptothecin (nM)	A375 parental			A375 FLAD1KO C1			A375 FLAD1KO C1 + NT			A375 FLAD1KO C1 + FSP1KO				camptothecin (nM)	A375 parental			A375 FLAD1KO C1			A375 FLAD1KO C1 + NT			A375 FLAD1KO C1 + FSP1KO
	0	39555	43677	43993	14864	13585	14757	13705	14190	13993	12429	12603	12596		0	44380	40025	42528	20241	19253	19950	14247	14130	14668	15558	17311	17500
	1	11447	11317	11287	5136	4380	4803	4360	4563	4598	4861	5018	5108		1	43027	42445	40111	18890	18878	19372	12811	13165	14300	16056	17853	17260
	3	4727	4571	4397	2688	2185	2592	2176	2612	2611	2628	2687	2771		3	38225	38538	37127	16496	16370	16297	11870	11784	11619	15219	14564	13386
	10	2561	2483	2495	2140	1556	2073	1860	2102	2095	2110	2070	2175		10	14910	14396	13518	7331	7123	7204	4808	5203	5349	6514	6486	6166
	30	2375	2244	2298	2136	1693	2103	1974	2142	2101	2125	2146	2172		30	7218	6794	6815	3483	3548	3353	2716	2890	2864	3180	3481	3322
	100	2167	2118	2096	2072	1664	2031	1925	2003	2011	1993	1998	2058		100	2759	2644	2587	1966	1859	2043	1883	1858	1869	1936	2023	1996
	300	2185	2194	2101	2094	1881	2090	1994	2066	2045	2037	2069	2074		300	2107	2108	2018	1933	1919	1895	1854	1868	1802	1896	1988	1941
	1000	2350	2374	2315	2232	2049	2197	2113	2197	2194	2218	2233	2192		1000	1864	1879	1889	1838	1859	1832	1829	1839	1823	1818	1811	1859
	Blank	2943	2947	2969	2943	2947	2969	2943	2947	2969	2943	2947	2969		Blank	2028	2059	2074	2028	2059	2074	2028	2059	2074	2028	2059	2074
