# Supplementary material for: Riboflavin metabolism shapes FSP1-driven ferroptosis resistance
Source: Nat Cell Biol. 2026 Mar 13;28(4):696–706. doi: 10.1038/s41556-025-01856-x (PMC13086581; doi:10.1038/s41556-025-01856-x)
Supplement: Supplementary file 20 — Statistical source data [file 41556_2025_1856_MOESM20_ESM.xlsx]

## Sheet: Extended Fig. 3g
Ext. Fig. 3g	Experiment 1 - HT1080														Experiment 2 - HT1080														Experiment 3 - HT1080
	RSL3 (nM)	no RbF + DMSO			no RbF + iFSP1			with RbF + DMSO			with RbF + iFSP1				RSL3 (nM)	no RbF + DMSO			no RbF + iFSP1			with RbF + DMSO			with RbF + iFSP1				RSL3 (nM)	no RbF + DMSO			no RbF + iFSP1			with RbF + DMSO			with RbF + iFSP1
	0	8164	8169	8408	6832	6842	7035	42759	43486	41463	35352	34313	31296		0	12797	12944	11255	9774	9693	9749	53848	55407	51279	45112	39750	38657		0	20290	20989	20285	15448	15473	15283	48172	48251	47703	40083	38036	37587
	1	8733	8521	8087	6734	6692	6376	42101	44212	41308	37684	36501	33944		1	12283	12722	12103	10342	10223	10159	50877	55264	53079	41031	44451	35533		1	20458	20768	19949	15345	14923	14687	45403	46896	49340	38496	36788	35921
	3	8137	8633	8184	6998	6610	7355	43680	43202	41783	35370	31580	28875		3	11979	11938	12178	10009	9739	9382	53698	53173	51980	46810	38015	28444		3	20294	19957	20522	15149	15623	14304	46330	47384	47131	40025	35872	34480
	10	7250	7874	7738	6214	6155	5998	40614	42878	41054	35674	32313	26504		10	11738	11618	11610	9774	9613	9400	52139	58183	56006	43858	37140	33439		10	19925	19976	19900	15761	14625	15068	46526	49142	46499	38369	38478	34426
	30	6923	7276	7306	6165	6534	6059	38898	38311	37776	29902	29876	24020		30	12194	11717	11604	9280	9282	9371	59295	59018	53986	40152	36852	37495		30	19523	19814	20145	15977	15139	14594	49024	49299	47638	39653	37624	35351
	100	6549	7030	6130	5239	5272	5253	37093	35646	35465	31659	29027	25947		100	10935	11187	11021	9148	8968	8996	55289	46607	47313	40311	35461	33922		100	19567	19407	19695	14496	14024	14156	48112	45913	46964	39456	35343	36035
	300	5168	5250	5178	4452	4334	4268	31386	31103	31845	24780	25492	19346		300	9848	9345	9615	7447	7844	6882	54315	49507	48793	38371	36523	31037		300	17747	19130	17526	14141	12962	13848	46698	45805	44028	36375	37085	35504
	1000	2927	2776	2824	2604	2426	2268	5801	5403	4762	4891	3983	3234		1000	6855	6834	7125	5627	5387	5438	28477	26287	26668	23801	19597	15727		1000	14880	15101	14326	10622	11219	10746	39872	40367	40215	32901	30204	26810
	Blank	1413	1403	1396	1413	1403	1396	1413	1403	1396	1413	1403	1396		Blank	2918	2874	2897	2918	2874	2897	2918	2874	2897	2918	2874	2897		Blank	3857	3826	3817	3857	3826	3817	3857	3826	3817	3857	3826	3817
	Experiment 1 - A375														Experiment 2 - A375														Experiment 3 - A375
	RSL3 (nM)	no RbF + DMSO			no RbF + iFSP1			with RbF + DMSO			with RbF + iFSP1				RSL3 (nM)	no RbF + DMSO			no RbF + iFSP1			with RbF + DMSO			with RbF + iFSP1				RSL3 (nM)	no RbF + DMSO			no RbF + iFSP1			with RbF + DMSO			with RbF + iFSP1
	0	28718	27042	29255	27625	27249	27020	47878	50057	47483	48528	48156	48293		0	31739	31523	31895	27479	27460	27750	47452	46346	44584	45850	46375	43135		0	31268	30014	29498	25770	26462	25769	44284	43492	41339	45948	40744	40557
	1	28841	27645	28582	26494	24828	25732	47182	47206	47549	46310	47998	47612		1	33016	31961	31775	26930	26656	26375	44583	45394	45893	42798	45243	45370		1	29293	29988	30542	25677	25068	24510	40668	39318	42328	44080	42582	40210
	3	28109	27934	28755	25737	26412	25172	46220	45133	46239	45121	45128	46417		3	31356	31581	32134	26403	27593	26811	43663	42739	43863	42733	43175	40423		3	29841	29092	30323	25592	26255	26048	40664	42307	42981	45473	41506	40198
	10	27585	27456	28356	26144	25368	24215	44257	45593	45740	45224	44521	46710		10	32165	31024	30981	26457	27072	26106	44490	43981	42140	42150	43087	39097		10	29800	28859	29877	24529	25876	26042	42461	45869	44539	44822	41115	37172
	30	27530	26086	27982	25061	26625	25000	46141	46005	44597	44874	46090	45562		30	31194	30971	31529	25967	27413	26564	46146	44834	44740	42380	43707	44380		30	29679	29673	28477	24255	24611	24660	41687	40898	40170	41693	38856	35151
	100	26863	26285	27125	24217	25019	22946	44443	43781	44790	44412	43190	43919		100	29927	29211	28906	24466	24363	25542	43638	41693	43709	43280	41068	39825		100	28252	28399	27665	24395	24169	24787	41003	39133	38464	41825	41459	37595
	300	23345	22461	23860	20780	22132	20863	40280	39939	39107	40544	41053	41412		300	25928	25871	24778	21196	21376	21434	37565	38250	38476	39859	40272	37960		300	26494	26632	26003	23701	23459	23092	33943	35347	33896	37124	35434	37968
	1000	16695	16118	16724	15110	14744	14545	27618	28542	29565	28380	27131	25925		1000	18110	17552	17501	14430	13647	14324	27373	26434	27030	29834	31114	29277		1000	22941	22925	22241	20307	21081	20410	25506	26713	26277	28947	28649	27699
	Blank	2939	2950	2938	2939	2950	2938	2939	2950	2938	2939	2950	2938		Blank	4545	4519	4512	4545	4519	4512	4545	4519	4512	4545	4519	4512		Blank	15099	15360	15473	15099	15360	15473	15099	15360	15473	15099	15360	15473
	Experiment 1 - MDA-MB-231														Experiment 2 - MDA-MB-231														Experiment 3 - MDA-MB-231
	RSL3 (nM)	no RbF + DMSO			no RbF + iFSP1			with RbF + DMSO			with RbF + iFSP1				RSL3 (nM)	no RbF + DMSO			no RbF + iFSP1			with RbF + DMSO			with RbF + iFSP1				RSL3 (nM)	no RbF + DMSO			no RbF + iFSP1			with RbF + DMSO			with RbF + iFSP1
	0	34994	36338	36471	35250	36266	36212	51202	50254	53062	48146	50675	49504		0	34760	32953	34872	31313	31290	31398	52583	52361	53534	52222	50821	49911		0	15747	15407	15350	13007	12665	13288	22299	21316	20109	19998	18746	18524
	1	38426	36898	36142	36911	35288	34043	51803	47369	50075	48560	48781	47426		1	35900	35474	35508	31362	33230	31049	54029	51397	53133	53215	51955	52699		1	15285	15124	15084	13450	12668	12655	22692	20502	20918	19571	20195	18204
	3	36782	38158	37376	36369	33792	33658	51570	48376	48198	46208	48502	47928		3	34444	35185	34129	31727	32443	29131	52893	51987	51619	51472	51826	49043		3	14986	15186	16230	13723	13683	12462	22690	21879	21910	19941	18846	18011
	10	36521	36802	37497	38030	32850	32182	50790	50487	51360	48540	46880	50430		10	34908	35524	33965	33445	31634	29615	53267	54717	53172	50677	51358	49970		10	15140	14844	15024	13074	13040	11895	21698	22837	22496	21030	19625	16722
	30	38222	37441	36445	38198	34987	32482	50446	48457	47667	45373	46179	48735		30	35190	34466	34786	31182	30211	30467	52946	53739	50831	51312	49486	47855		30	14886	15268	15278	13608	13032	12375	22038	21967	21437	19468	18762	17260
	100	37639	38994	36005	37937	36154	33078	50582	51678	50099	48383	48745	47939		100	33442	33304	34325	31170	31342	29463	42347	51101	49293	49822	47631	47491		100	14636	14930	14403	13660	12371	12970	22249	21321	20986	19304	18220	17425
	300	36684	34750	35087	34754	35912	34367	48947	47543	49783	48763	48200	47256		300	32666	32184	31235	29182	28527	28599	46121	47880	46773	47062	48358	45942		300	13989	14344	13622	12334	12029	11306	21641	20233	20344	18231	18756	16652
	1000	31566	31411	30976	29837	31323	29176	42433	41132	41094	39043	41414	40109		1000	29106	29024	28500	26614	27619	26342	40950	39158	38810	40627	42384	39604		1000	11764	11443	11674	9807	9637	10012	18093	17006	17092	15996	16135	15878
	Blank	14032	14091	14053	14032	14091	14053	14032	14091	14053	14032	14091	14053		Blank	20668	21169	21417	20668	21169	21417	20668	21169	21417	20668	21169	21417		Blank	3705	3707	3662	3705	3707	3662	3705	3707	3662	3705	3707	3662
	Experiment 1 - A549														Experiment 2 - A549														Experiment 3 - A549
	RSL3 (nM)	no RbF + DMSO			no RbF + iFSP1			with RbF + DMSO			with RbF + iFSP1				RSL3 (nM)	no RbF + DMSO			no RbF + iFSP1			with RbF + DMSO			with RbF + iFSP1				RSL3 (nM)	no RbF + DMSO			no RbF + iFSP1			with RbF + DMSO			with RbF + iFSP1
	0	37440	37610	40801	31249	29676	29523	34565	41551	41154	33131	34261	29576		0	19086	19711	19034	12393	15228	15325	38861	41230	43234	33031	32955	31561		0	24906	25778	26644	22408	22497	22175	59567	56215	55842	45241	46072	36740
	1	37246	37990	38902	31130	27419	30011	51257	45936	45252	35679	36443	33401		1	19358	19308	19241	15832	14912	14886	40965	43431	42004	34763	36003	30759		1	25964	25970	25388	21699	20986	21240	54805	56956	56261	48764	50854	40368
	3	39543	39489	37249	29107	27173	27839	43814	40331	41661	32984	33235	35618		3	18811	18932	18494	15156	14826	15284	44206	38834	41905	36866	33524	34460		3	25777	27159	27754	22207	21953	22059	57567	59077	59875	42685	46709	41526
	10	36545	37435	37103	29503	30394	26860	42374	42741	40632	37230	36013	36479		10	18695	18928	18069	14446	15286	15032	44784	41276	41592	34842	33670	34044		10	24983	26156	25578	20824	21965	21260	62908	61521	58527	49423	43577	38076
	30	37187	37733	37460	30321	27065	26261	43644	37139	44484	38535	37300	33598		30	19347	18635	19194	15029	15549	15884	47798	43107	43942	37833	34534	34249		30	25460	27536	25894	20840	21197	21069	59374	64039	57639	49413	42179	35314
	100	37019	38501	36715	29207	26685	27614	42850	41986	41589	36148	38252	39198		100	18456	18995	18592	14944	15236	14611	43389	42583	41969	35987	34418	32550		100	25170	26153	25277	21721	21238	21879	59485	59369	56821	48423	42657	33950
	300	35486	36352	36671	28621	27966	28744	39799	41063	39755	33653	33599	32753		300	17956	18443	17394	14718	13907	14335	40137	37806	38858	31328	31458	29321		300	24959	24304	24387	19734	20187	18915	57916	56679	59322	44699	45084	38063
	1000	27561	28494	27620	23827	24520	23493	30718	30516	28456	26942	27068	25487		1000	14770	14522	15237	12211	11359	11682	29934	28307	29519	24328	26343	23215		1000	19918	20057	19624	16672	17405	16002	43368	42677	40282	35989	35043	31852
	Blank	7813	7854	7804	7813	7854	7804	7813	7854	7804	7813	7854	7804		Blank	5383	5369	5351	5383	5369	5351	5383	5369	5351	5383	5369	5351		Blank	3705	3707	3662	3705	3707	3662	3705	3707	3662	3705	3707	3662
