# Supplementary material for: Riboflavin metabolism shapes FSP1-driven ferroptosis resistance
Source: Nat Cell Biol. 2026 Mar 13;28(4):696–706. doi: 10.1038/s41556-025-01856-x (PMC13086581; doi:10.1038/s41556-025-01856-x)
Supplement: Supplementary file 21 — Statistical source data [file 41556_2025_1856_MOESM21_ESM.xlsx]

## Sheet: Extended Fig. 4a
Ext. Fig. 4a	SLC52A1	SLC52A2	SLC52A3
	0.226509	5.8392	1.9855
	0.0143553	4.72247	0.0426443
	0.695994	6.08406	3.17951
	0.0426443	5.65592	0.0703893
	0	5.41718	0.201634
	0.137504	5.3345	0.0976108
	0.0565835	7.04811	3.85
	0.333424	6.78424	0.137504
	0.0143553	5.96947	0.443607
	0.0143553	5.34979	0.0565835
	0.0565835	5.15704	1.81967
	0.298658	5.23228	0.62293
	0.731183	6.90183	0.0976108
	0.0426443	6.76924	0.124328
	0.321928	5.50367	1.81558
	3.17153	5.89409	3.37712
	0.0565835	5.95303	3.54226
	0.464668	6.58736	0.555816
	1.25701	5.15299	0.0143553
	0.0143553	4.88899	0.0426443
	0.163499	6.1127	2.85798
	0.124328	5.78503	0.137504
	0.0143553	4.90159	0.0143553
	0	6.18349	0.0285692
	0.0143553	5.84248	0.0426443
	0.0285692	5.75087	0.0426443
	0.485427	6.10434	0.124328
	0.0285692	3.61941	0.526069
	0.189034	6.24298	2.13093
	0.400538	6.86938	4.41278
	0.0143553	5.61442	0.0565835
	3.02148	5.99865	0
	0.0285692	4.18507	0
	0.422233	6.44145	2.57531
	0.0143553	5.61941	0.15056
	0.0143553	5.71864	0.0840643
	0.704872	4.71973	0.111031
	0.0285692	6.2502	0.0426443
	0.0426443	5.95652	1.76129
	0.201634	5.82426	0
	0.0976108	5.35896	3.15704
	0.0285692	5.28466	0.0426443
	0.0703893	5.77268	4.12102
	0.0143553	5.93286	0.0143553
	2.12763	5.32229	0
	0.0976108	5.4793	0.0285692
	0.422233	5.41447	0.0565835
	0.0143553	4.74792	0.0285692
	1.81967	6.37626	0.0143553
	0.516015	6.06587	0
	0.0426443	5.8716	0.0285692
	0	6.10245	0.189034
	0.0565835	4.51665	0.0426443
	0.0143553	4.35826	0.111031
	0.0143553	4.3875	0
	0.0285692	6.76075	0.0285692
	0.0285692	6.23228	0.0840643
	0.0143553	6.40684	3.18269
	0.0285692	6.03958	0.0143553
	0.163499	5.87922	0.925999
	0.163499	5.70238	0.0143553
	2.62293	6.8416	1.36737
	0.0285692	5.16631	0.0703893
	1.28096	6.38526	3.98914
	0.214125	6.37972	0.765535
	0.298658	5.40259	0.0143553
	0.163499	5.10936	0.0976108
	0	5.7252	0.0143553
	0.0143553	6.29241	0.978196
	0	6.06221	0.0426443
	1.0072	4.81711	0.0703893
	0	5.93263	0.0426443
	0	6.08215	0.0285692
	0.0285692	5.0027	0.0703893
	0.0426443	5.09508	0.0426443
	0	4.99865	0.0285692
	0.0285692	5.00988	0.163499
	0.0143553	4.40871	0.0976108
	0.0143553	4.82782	0.226509
	0	6.2363	0.0426443
	0.0285692	6.01837	0
	0.356144	4.63865	3.17951
	0.970854	5.56377	3.56071
	0.0285692	5.5292	0.0426443
	0.15056	5.44956	0.0565835
	0.367371	4.49057	0.0840643
	1.18903	6.51586	4.71589
	0.0143553	7.23276	2.19219
	1.19535	6.52403	0.613532
	0.0565835	5.68594	0.31034
	0	4.08321	2.91456
	0.0840643	6.23707	4.14241
	0.0426443	3.48285	0
	0.0976108	4.82934	0.163499
	1.0072	5.5043	3.71809
	0.0840643	6.40037	0.0976108
	0.0565835	5.05311	0.0426443
	0.0143553	4.9905	0.0703893
	0.0565835	2.81762	0
	0.163499	5.99164	1.04963
	0.454176	5.00809	2.37016
	0.0426443	5.17473	0.0703893
	0	5.43396	0.0426443
	0.238787	4.77768	0.0285692
	0.0426443	6.39763	5.04658
	0.0426443	5.82782	3.62994
	1.18903	6.08831	2.59694
	1.48027	6.12763	4.19928
	0.632268	6.79649	3.06867
	0.0703893	5.12474	0
	0.189034	4.62585	0.0426443
	0.815575	5.5601	3.92315
	0.0143553	4.31034	3.82069
	0.83996	6.30979	3.40054
	0.0840643	5.75382	1.28096
	0.505891	5.94953	2.01792
	0	6.20242	0.0565835
	0.0285692	4.926	0.0840643
	0.895303	6.39369	3.79077
	0.992768	5.68958	0.0143553
	0.887525	5.03782	0.0426443
	0.0143553	4.96993	0.0285692
	0.0565835	5.39746	0.0840643
	0.0285692	5.74604	0.0703893
	0.687061	5.58406	2.41954
	0.594549	5.57894	0.321928
	0	5.89336	0.0285692
	0.298658	5.55796	0.0143553
	0.0426443	5.72219	0
	0.189034	6.08831	1.65535
	0.0840643	6.06221	0.0426443
	0.0703893	6.02126	0
	0.0976108	6.09972	0
	0.0285692	4.94767	0.0565835
	0.238787	7.46744	0.378512
	0	5.23381	3.01792
	0.201634	5.84474	2.34767
	0.238787	5.65076	0.0976108
	0.333424	5.57924	3.0635
	0.594549	5.66676	3.69711
	1.36177	3.9607	0.0565835
	0.378512	5.23381	1.87971
	0.0143553	5.9814	0.933573
	0.0840643	5.82579	0.0143553
	1.98185	5.63546	4.23879
	0.0703893	6.97246	0.137504
	0.505891	6.17153	0.0143553
	0.963474	5.74792	3.23113
	0.367371	4.765	0.0565835
	0.0426443	5.8505	0.0703893
	0.485427	5.86196	0.286881
	0.0703893	5.53699	0
	0.0976108	5.30415	2.21723
	0.0703893	5.50016	0.0285692
	0.0565835	6.32984	0.378512
	0.111031	4.14323	0.0285692
	0.0840643	5.50494	3.48929
	0.286881	5.36212	0.0143553
	0.0426443	6.07275	2.01792
	0.0426443	4.61117	0.0285692
	0.0285692	6.50827	0.0426443
	0.163499	6.28059	2.28688
	0	6.04483	0.0143553
	0	5.27016	1.4957
	0.0703893	5.21257	0.0703893
	0.432959	5.10894	0
	0.0976108	5.9191	0
	0.0703893	6.63691	2.44095
	0.0143553	5.33557	0.0143553
	0.0976108	5.26716	0.0143553
	0.0143553	5.90641	2.79909
	0.137504	5.8301	0
	0	5.4121	0.0426443
	0.0143553	5.9905	0.0285692
	0.687061	6.92813	0.275007
	0.111031	6.34625	4.10434
	0.250962	6.31107	0
	0.0143553	5.63981	0.0143553
	1.29278	6.41261	2.23573
	0.344828	5.29168	4.89579
	0.0565835	6.20789	0.163499
	0.0143553	5.96694	0.0143553
	0.111031	5.85075	0.0285692
	0.475085	6.03518	3.22033
	0.0565835	5.04876	0.62293
	1.85599	5.62469	2.08746
	0.933573	5.78267	2.6017
	0.0285692	6.54998	0.0143553
	0.0143553	6.03452	0.238787
	0.0285692	4.904	0.111031
	0.632268	4.9486	0.124328
	0.0426443	5.6311	0.0143553
	0.124328	5.28614	1.9486
	3.25852	6.22439	1.74846
	0.0143553	4.10434	0.0565835
	0.0143553	5.25361	0.0285692
	0.0976108	5.32984	0
	0.226509	5.91456	0.0143553
	0.495695	5.77452	0.201634
	0	5.24336	0.0426443
	0.0143553	5.12226	0.0703893
	0	5.35685	0.0285692
	0.0285692	6.6799	3.07039
	0	3.22497	0
	1.23266	5.77952	1.57046
	0.298658	6.34731	0.263034
	0.0143553	5.23381	2.50335
	0.263034	6.04221	0.0285692
	0.163499	5.39129	2.76553
	0.321928	4.95466	0.0976108
	0.0143553	5.88264	2.4957
	0.0976108	6.3466	0
	0.111031	6.16229	0.0703893
	0.516015	5.78529	3.30159
	0.0143553	6.93711	0.594549
	0.0285692	4.45088	0.0285692
	0.0565835	5.6851	0.0840643
	0.0143553	5.28355	0.0143553
	0	6.80658	0.0143553
	0.731183	7.29783	4.5656
	0.226509	7.36159	4.46793
	0.0565835	5.6094	0.124328
	0.0703893	5.17033	0.124328
	0.0703893	5.46009	0.0565835
	0.0143553	4.48929	0
	2.42761	6.5097	3.46989
	0.0565835	5.62117	0
	0	5.76951	0
	0.0565835	5.55152	0.0976108
	0.0285692	5.09466	0.111031
	0.0285692	5.42021	0.0426443
	0	6.02791	2.84197
	0.443607	6.15583	2.91648
	0	7.17622	4.27053
	0.0840643	5.5245	0.545968
	0.992768	6.28244	2.31325
	0.0285692	6.95152	3.99729
	0.163499	5.79468	0
	0	4.59694	0.0840643
	0.695994	5.64731	3.12928
	0.298658	6.54133	2.75916
	0.0285692	6.08831	0.0840643
	0.0285692	6.42744	0.0426443
	1.04264	7.62095	5.16952
	2.82985	6.3918	3.16511
	0	6.65921	4.78712
	0.356144	6.05745	0.0703893
	0.83996	5.04439	1.79909
	0	7.36763	4.94439
	0.0426443	7.52756	6.20438
	2.44626	5.99005	2.46205
	0.0285692	6.77096	0.903038
	0.594549	3.774	0.263034
	0.555816	5.10266	0.0285692
	0.0285692	7.1983	5.12102
	0.0565835	4.84197	0
	0.0143553	6.27109	0.0143553
	0.124328	5.77505	0.356144
	0.0426443	5.75916	0.0285692
	0.0143553	5.00764	0.669027
	0.0143553	6.34501	0.0285692
	0.163499	4.58075	0.0565835
	0.0976108	6.12205	3.0072
	0.31034	5.15381	0
	0.15056	6.90063	3.86096
	0.0565835	6.3087	1.61824
	0.0143553	5.05918	2.33056
	0.0143553	3.43696	0.0143553
	0.0143553	5.32121	0
	0.0143553	6.7148	0.124328
	0.0143553	6.00248	0
	0.0143553	5.99571	0.0143553
	1.40054	4.79701	4.37851
	0.584963	6.84987	3.23726
	0.422233	6.38059	1.09085
	0.0285692	6.18408	0.0426443
	0.31034	6.40803	2.73118
	0.0143553	4.35896	2.7845
	0.0285692	6.57243	0.286881
	0.0565835	5.60377	0.505891
	0.0143553	6.28021	0.0143553
	0.422233	5.50557	0.0840643
	0.238787	7.51531	4.62059
	0.0143553	4.7703	0.0426443
	0.0143553	7.19692	0.0143553
	0.0840643	5.83036	0.15056
	0.189034	6.28448	0
	0.0840643	6.25077	2.7866
	1.60407	5.02015	0.0285692
	0.0840643	5.33771	0.641546
	0.0143553	5.24869	0.0426443
	0	5.53605	0.0285692
	0.333424	6.25456	5.48285
	0.263034	5.27798	0.0285692
	0.0285692	6.2502	0.0426443
	0	4.0505	0.695994
	0.0703893	6.03628	0.15056
	0	5.37051	0.0703893
	0.863938	4.79494	0.704872
	0.176323	6.8166	1.81558
	0.111031	5.40361	0.238787
	4.38336	5.13873	2.43296
	0.163499	5.62527	0.0426443
	0.238787	6.0936	4.22728
	1.38957	5.69153	1.65535
	0.0143553	4.59753	0
	0.0426443	4.82528	1.9782
	0.0143553	4.71094	0
	0.263034	5.90014	0.0703893
	0.201634	5.51916	1.61353
	0.0426443	5.63604	0.0285692
	0.0143553	5.72629	0.0285692
	0.250962	5.46238	0.978196
	1.94111	6.44741	1.64155
	0.0143553	5.12309	0.356144
	0.0703893	5.54319	0.137504
	0	4.72083	0.0840643
	0.0426443	5.85	0.124328
	0.0976108	6.70058	0.111031
	0.111031	5.97865	0.0426443
	0.0143553	6.44741	3.95513
	0.0143553	6.28836	0.0143553
	0.176323	5.85524	1.20163
	0.0426443	5.09424	3.08406
	0.0840643	6.27072	0.0426443
	1.18269	5.98868	3.63807
	0.0143553	6.89385	0.344828
	0.0840643	6.08151	3.22188
	0.790772	6.99503	5.33092
	0.0143553	3.90207	0
	0.111031	5.92244	0.0565835
	0.0285692	4.82782	0
	0.485427	4.57713	2.15704
	0.0565835	5.52857	0.0426443
	0.0703893	5.59783	0.516015
	0.0143553	5.71232	0.0426443
	0.0703893	6.2114	0.0143553
	0.111031	5.36597	4.71589
	0.137504	5.91934	4.23726
	0.15056	6.91013	1.75275
	0.0426443	4.96809	0.0143553
	0.124328	5.25663	0.0143553
	0	5.75007	0.422233
	0.0565835	5.97292	0.0143553
	0.565597	6.62469	3.22188
	0.0703893	5.40531	4.69711
	0.422233	6.76022	2.24184
	0.389567	4.04963	1.02857
	1.15056	5.22574	3.51223
	0.250962	6.4522	4.79909
	0.0976108	5.41143	0.0143553
	0.0840643	5.23726	2.20789
	0.0840643	3.78031	0
	0.0285692	5.84122	0.0565835
	0.0703893	4.70653	0.0565835
	0.0143553	6.34199	4.13504
	0.321928	5.46009	0.189034
	0	6.20379	0.0285692
	0.0143553	7.37112	0.0426443
	1.33342	6.36947	0.263034
	0.0840643	3.77716	0.0285692
	0.0143553	4.79546	0.0143553
	0.214125	5.5043	0.111031
	0.0285692	6.03056	0.0565835
	0	5.10182	0.189034
	0.565597	6.19377	0.0143553
	0.0143553	5.23496	0
	0.0285692	4.42626	0
	0.0426443	6.22091	0.0143553
	3.28244	6.9607	3.99458
	0.0703893	5.31578	0.0143553
	0.464668	5.90809	1.35614
	0.111031	5.70321	1.44361
	0.0565835	5.79416	1.87578
	0.189034	7.27445	2.74416
	0.722466	5.99299	0.0143553
	0.0703893	6.09866	3.9279
	1.29278	4.9644	0.464668
	0.0143553	6.40514	3.5008
	1.79909	5.55704	3.55459
	0.137504	6.55628	0.0703893
	0.0143553	6.04002	0.0285692
	0	6.0813	1.852
	0.238787	4.53978	0.0285692
	0.0426443	5.3726	0.495695
	1.19535	6.7039	3.72574
	0.545968	5.16872	0.0565835
	0.163499	6.0917	2.27501
	0	5.37782	0.0840643
	0.0426443	4.74201	0
	0.0285692	5.80478	0.871844
	0.0565835	6.70155	0.0976108
	0	5.45516	1.3505
	0.367371	5.11437	0.0143553
	0.0426443	5.6401	0
	1.02857	6.66221	3.19692
	0	5.24945	0.0840643
	0.0143553	4.5552	0.0143553
	0.298658	5.40939	2.22651
	0.111031	6.03958	0.137504
	0	4.57592	0.0565835
	0.0426443	5.32229	0.0565835
	0.0143553	4.95791	0.0285692
	3.66903	4.29939	2.75702
	0.275007	6.57743	1.42761
	0.0143553	6.30907	0.0565835
	0.0143553	6.36615	0.0143553
	0.214125	6.03782	3.15381
	0.0840643	5.57046	0.0703893
	0.555816	5.89554	1.80323
	1.1177	5.01123	1.1375
	0.545968	4.92884	1.25096
	0.0426443	7.15987	2.87578
	0	5.44095	0.773996
	0.0143553	6.56529	0.0285692
	0	6.49057	0.0565835
	0.871844	5.79286	3.68145
	0.0285692	6.18587	0.0285692
	0.0143553	5.62702	0.0426443
	0	5.21723	0.0426443
	0	5.58976	0.970854
	0	6.47492	3.59096
	1.28688	5.65992	0.111031
	0.0426443	3.58496	0.0426443
	0	5.92339	0.0426443
	0.485427	5.86369	0.0426443
	0.0285692	6.58646	0.0565835
	0.356144	5.53792	0.0143553
	0.137504	4.41143	0.275007
	0.0703893	4.80529	1.50589
	0.0285692	4.45812	0.0426443
	0.0285692	5.45549	0.124328
	0.0840643	6.15239	2.46989
	0	5.04745	4.10182
	0.0976108	4.67807	0.0840643
	0.0143553	6.78057	0.0285692
	0.978196	5.45154	0.356144
	2.03914	5.33092	3.52607
	0.422233	6.70819	0.0143553
	0.0285692	6.09993	2.01792
	0.411426	6.01547	0.0285692
	0.356144	6.31759	3.16189
	0.485427	5.44593	1.34483
	0	5.63052	0.0840643
	0.124328	5.57592	0
	0.782409	5.76235	0.238787
	3.12598	6.59798	1.29278
	0.0426443	5.61324	1.43829
	0.863938	5.94228	2.49825
	0.356144	5.11395	0.0285692
	0.0426443	5.51507	2.33342
	2.02148	5.77162	2.9542
	2.65076	5.86121	1.7137
	1.11103	6.13278	0.263034
	0.0143553	5.56803	2.80735
	0.0426443	6.92481	2.54597
	0.0426443	5.33199	0
	0.137504	5.63662	0.0285692
	0.0703893	5.21878	0.0285692
	0.0285692	5.52669	0.333424
	0.226509	6.48172	2.41143
	0	6.19554	3.74308
	0.176323	5.22342	1.87184
	0	5.71315	0.378512
	0.0285692	7.45121	3.53356
	0.0285692	6.35067	0.176323
	0.695994	4.82222	2.38957
	0.432959	6.50573	3.72247
	0.516015	6.23821	1.43829
	0.0143553	5.5345	0.250962
	0.464668	5.2854	0.286881
	0	5.56316	0.163499
	0.613532	5.69683	0.505891
	0.298658	5.79077	0.0426443
	0.176323	5.50716	1.89142
	0.555816	5.94743	2.35896
	0.0143553	5.82629	0.367371
	0	6.05918	0.0143553
	0.0565835	5.7211	4.13504
	1.58015	5.48543	3.04089
	0.0143553	5.39266	0.286881
	1.04963	6.50239	1.774
	0.0143553	5.8515	3.51602
	4.51223	4.42761	1.852
	0	5.25323	0
	0.0703893	4.80426	0.0426443
	0.0143553	5.62059	0.0840643
	0.9855	5.35509	0.111031
	0	5.41007	0.378512
	0.9855	5.40633	0.124328
	0.0143553	4.90929	0.0285692
	0.443607	5.35931	0
	1.96717	6.42744	2.05311
	0.0143553	6.43396	3.31904
	0.485427	5.80503	2.07382
	1.8679	6.05658	1.81967
	0.0703893	5.89918	0.367371
	0	5.50048	0.0426443
	0.137504	6.01458	0
	0.0426443	6.32085	4.03122
	0.176323	6.04811	0.0840643
	0.124328	5.374	0.0426443
	0.0426443	6.44162	0
	0.0143553	4.83693	1.52105
	0.275007	5.99413	0.0285692
	0.0426443	5.78136	0.0703893
	0	4.98732	0
	0.0143553	4.8166	0.0426443
	0.584963	6.18567	0.432959
	0.238787	5.03122	1.85599
	4.1102	5.91815	4.18428
	0.201634	5.03342	0
	0.238787	6.19633	0.0143553
	0.0143553	6.43212	2.70487
	0.0143553	6.09993	0.0426443
	0.124328	5.38232	0.0143553
	0.0565835	6.47946	0.411426
	0.226509	5.67186	0.0285692
	0	5.95791	0.176323
	0.0703893	5.7137	1.29278
	0.0143553	6.42475	1.38957
	0.0703893	5.68902	0.0840643
	0.321928	6.10497	0.111031
	0.275007	5.75756	0.0565835
	0.85599	4.0054	4.09677
	0.0703893	5.33628	0
	0	4.46271	0.124328
	0.757023	6.0568	4.4019
	0.250962	5.79961	4.90545
	0.0143553	5.55121	0.0976108
	0.201634	6.02436	0.941106
	0	5.99774	0.0565835
	0.0565835	5.72465	0.0143553
	0	6.23649	0.0285692
	0.0565835	5.21101	0.0976108
	0.0840643	5.69516	0.0426443
	0.970854	5.46271	0.333424
	0.895303	6.42777	4.14241
	3.86691	4.75969	3.69153
	0.286881	5.93381	3.76235
	2.57531	6.52027	5.23074
	2.30159	5.66704	4.6241
	0	6.08343	0.0143553
	0.0143553	5.15299	0.536053
	0	5.94603	3.8166
	0.333424	6.14057	2.40599
	1.54597	7.08948	3.15543
	0.0143553	6.39438	0.0565835
	1.42223	5.14078	2.77821
	0.0285692	6.03804	0.0426443
	0.15056	5.66676	0.0840643
	0.389567	6.54952	0.432959
	0.275007	5.62732	0.0703893
	3.86592	4.59335	2.45943
	0.263034	6.10455	2.87774
	0.0285692	6.03452	3.55336
	0.0143553	6.52654	0.0426443
	0.0143553	6.8596	3.01078
	0.0143553	6.08598	0.0840643
	0.0565835	5.5008	0.0426443
	0.9855	5.66818	3.99367
	0.0285692	6.74079	0.0703893
	0.0840643	5.92481	0.333424
	0.0703893	6.45385	0.15056
	0.137504	5.8212	0.111031
	0.0426443	7.39	0.0840643
	0.0426443	5.47021	0.137504
	0.0285692	5.93664	1.25701
	0.0565835	7.08406	0
	0	7.31406	0.263034
	0.782409	6.12102	2.14078
	0.0703893	6.33718	1.79077
	0	6.24336	0.0565835
	0.0285692	4.99548	3.46989
	0.0143553	5.27277	0.263034
	0.0426443	4.58496	0.0565835
	1.65535	6.28965	4.01257
	0.298658	6.20633	3.0635
	0.124328	4.71315	0.0426443
	0.201634	4.97177	2.97269
	0	6.27184	0.0840643
	0.163499	5.59634	1.66903
	0.367371	6.30706	1.76977
	0.201634	5.77689	0.659925
	0.0840643	4.72901	0.0840643
	0.411426	6.08831	3.34767
	0.0285692	6.02059	0.422233
	0.31034	5.3906	0.15056
	0.0143553	6.41143	1.91073
	0	4.76924	0
	1.87971	6.82642	0.0426443
	0.0143553	6.33967	3.63575
	0.0703893	5.86839	0.0143553
	0.0285692	5.58406	0.0426443
	0.0285692	6.12288	1.20789
	0.201634	6.43496	0.250962
	0	5.59305	1.29866
	3.27947	5.00675	1.27501
	1.45418	5.62088	3.2854
	0.189034	5.15826	0.0143553
	0.367371	5.96671	2.02148
	0.0143553	5.55152	0.356144
	0.111031	6.0072	0.485427
	0.0285692	4.38681	0.0285692
	0.0285692	4.91504	0
	0.0143553	4.97499	0.0143553
	0.0426443	6.07703	0.0285692
	0.0143553	5.19456	0.0976108
	0.15056	6.67539	0.536053
	0.176323	6.61029	1.77821
	2.57046	5.83415	2.37573
	3.84699	5.62615	3.82579
	1.87971	5.55643	1.69599
	3.21878	6.06652	0.0703893
	0.0285692	5.2854	0.201634
	1.20163	6.08023	0.378512
	2.37295	5.43396	2.86987
	0.0840643	5.75462	0.0976108
	0	4.63285	0.124328
	0.83996	6.15178	0.695994
	1.16993	5.85125	2.48543
	0.0565835	5.99413	0.0426443
	3.23419	5.43162	1.15056
	0.0143553	6.30706	0.15056
	0.111031	6.01078	0.286881
	0.464668	5.23343	0.0840643
	0.0840643	5.87357	0.137504
	0.669027	7.70888	2.34483
	0	4.80529	0.0143553
	2.4957	4.97545	1.67356
	0.0976108	5.89797	2.42492
	0.678072	6.31723	0.565597
	0.0703893	6.35156	0.545968
	0.0285692	4.70598	0.214125
	1.81558	6.36247	1.09085
	3.01078	6.24317	1.76129
	0.0143553	6.55888	0.432959
	0	6.74376	0.0840643
	1.74846	4.05398	1.38405
	1.81558	6.18706	3.35755
	0	4.98413	0
	0	6.86071	0.0285692
	0.0143553	5.87381	0.263034
	0.0285692	5.54473	3.52482
	0.0565835	6.21665	2.39506
	0.275007	5.94837	0.0426443
	0.0143553	5.35931	0.0703893
	0.0143553	6.56529	0.124328
	0.0143553	4.21801	0.0143553
	0.0703893	5.20594	0.176323
	0.0285692	4.85748	0.0426443
	0.0285692	4.97269	0.176323
	0.163499	6.17732	0.411426
	0.238787	4.85898	3.06695
	0.604071	5.1819	0.0976108
	0	4.11853	0.0143553
	1.28688	6.09698	3.0054
	0.731183	5.78895	1.20789
	0.0143553	4.73227	0.263034
	0.0976108	6.39523	5.49793
	0.344828	6.41549	2.73985
	0.0285692	6.03474	2.05311
	0.0143553	6.22477	3.62059
	0.31034	6.26585	0.464668
	0.189034	5.61353	0
	0.176323	5.19771	2.74846
	0.83996	6.81417	0.485427
	0.0143553	5.81275	0.0703893
	1.68257	6.06867	0.0840643
	0.526069	5.98732	2.82171
	0.0285692	6.04636	3.78973
	0.201634	5.63836	3.20006
	0.956057	5.61117	1.1375
	1.51096	5.8495	4.51349
	2.50335	5.3565	1.65076
	0.0143553	5.87086	1.25096
	1.08406	5.60555	3.9607
	0.0285692	5.7926	0.9855
	0	5.15664	0.0426443
	0	6.0321	0.0143553
	0.757023	6.09529	0.0285692
	2.96162	6.69905	0.422233
	0.137504	7.45796	2.22033
	0.238787	5.50176	3.52607
	1.54597	5.45681	0.895303
	4.65535	4.81813	3.40599
	0.0976108	5.57773	0.201634
	0.687061	7.05615	1.1177
	0.0565835	6.25304	0.0840643
	0.485427	6.92612	1.11103
	1.08406	7.198	0.15056
	0.263034	5.58195	0.757023
	0.189034	5.77083	2.14078
	0.0143553	5.90737	0.0976108
	2.57531	5.90713	0.0703893
	0.871844	6.5598	0.15056
	3.91265	5.34305	0.356144
	1.50589	5.70404	2.33914
	0.0143553	5.14037	0
	0.0143553	6.87836	5.01436
	0.0143553	5.6153	0.0426443
	0	6.93428	0.124328
	0.298658	6.63183	0.632268
	0	7.32166	0.333424
	0.85599	6.41447	2.62059
	0.0143553	5.55459	0.0703893
	2.26003	5.60496	2.65764
	0.0840643	6.00854	0.565597
	5.10224	4.95838	4.45352
	0.214125	6.04418	0.555816
	0.0143553	6.08236	1.8953
	0	6.03716	1.08406
	0.0143553	5.64703	0.0285692
	0.0703893	7.48228	4.87431
	0.739848	5.43796	2.26903
	1.16993	6.25588	3.27947
	0.475085	7.33181	3.26454
	2.90497	5.70155	2.64616
	0.0143553	5.73173	0.0285692
	0.0285692	5.56438	0.0285692
	0.0143553	5.95791	0.163499
	0.704872	7.8703	0
	0.669027	5.62936	2.04963
	1.05658	7.06985	0.799087
	0.0565835	5.74093	0.286881
	1.51602	6.22959	3.28096
	0.0840643	7.24536	3.29719
	0.0285692	5.86096	0.0143553
	0.0285692	6.01502	1.91456
	0.0285692	4.96809	0.0703893
	3.6311	5.80839	3.27947
	0.0143553	6.56773	2.31615
	0	5.44956	0.0565835
	0.555816	5.8382	0.0703893
	0.0426443	5.52231	2.71589
	1.9855	6.15644	0.0285692
	0.0285692	6.15644	4.19377
	0.0143553	6.45582	0.0143553
	0	5.53481	0.0285692
	0.0143553	4.36597	0.0143553
	0	6.37886	0.0285692
	0.189034	5.36422	0.0840643
	0	6.18646	0.0285692
	0.111031	6.27891	0.0426443
	0.0143553	6.3579	0
	0.226509	6.73904	2.5008
	0.0285692	6.22689	0.0426443
	1.82375	6.70764	2.33628
	0	7.22468	2.854
	0.687061	6.14649	6.05593
	0.0143553	6.26604	0.0143553
	1.88362	6.63198	3.12598
	1.20789	5.86295	2.48543
	0	6.36054	0
	0	7.15228	0.124328
	0.0840643	6.52826	0.137504
	0.807355	6.40973	2.39232
	0.124328	5.76261	0.799087
	0	6.04023	0.124328
	0.0426443	5.64386	0.815575
	0.0143553	5.50875	0.0565835
	2.65764	5.25663	2.31325
	0	5.47994	0.0976108
	0.0143553	5.60526	0.0565835
	0.575312	5.96417	3.25248
	0.0565835	5.62644	0.31034
	0.970854	6.02281	0.773996
	0.201634	5.59455	4.26679
	0.565597	5.78398	1.50589
	0.124328	6.60303	2.30743
	0.713696	5.97223	0
	0.411426	6.00495	2.16027
	0	5.38716	0.0565835
	0.0426443	6.75114	3.15056
	0.344828	5.98732	1.58496
	3.98459	6.52529	3.89239
	0.0703893	4.27053	0.0565835
	0.111031	6.60199	0.464668
	0.0840643	6.51444	0.111031
	0	5.22381	0.0426443
	0	6.76805	0.163499
	0.831877	6.30597	2.82579
	0	7.38085	0.847997
	0.0143553	6.49249	4.7366
	2.80116	5.53947	2.60407
	0	5.71589	2.09424
	0.0565835	6.04745	0.0143553
	0.0703893	6.45516	5.2854
	0.298658	5.79546	0.0285692
	0.432959	5.54905	0.0565835
	0	5.76341	0.0703893
	1.02148	6.34678	2.06695
	0	5.26266	0
	0.0143553	4.16108	0.0285692
	0.0565835	6.08194	0.176323
	0.0285692	5.05572	0.0565835
	0	5.59842	0.0285692
	0	6.29186	0.0565835
	0.111031	6.10832	1.36177
	0.0565835	6.33646	0.176323
	0.124328	5.58767	2.65076
	0.0143553	5.32048	0.0565835
	0.0143553	6.92955	2.89142
	0.176323	6.31288	0.0840643
	0.0840643	5.38716	0.0285692
	0.0285692	5.18309	0.0285692
	0.238787	5.83036	0.31034
	1.31034	6.59708	4.00809
	1.02857	6.21548	2.22342
	0	7.60526	4.29572
	2.41414	5.89215	0.0703893
	0.0976108	5.73633	0.124328
	3.27352	6.0354	0.0840643
	2.40599	4.73118	2.33914
	0.0285692	6.29976	0.111031
	1	5.87357	4.05658
	0.0703893	6.45976	0.0565835
	0.0565835	7.01179	3.1375
	0.0143553	5.30998	0
	0.0565835	6.45681	0
	0.0426443	5.88313	0
	2.30743	5.42962	3.22959
	0.0143553	5.30816	0.0143553
	1.29278	6.2926	2.73552
	0.0426443	6.35913	0.189034
	0.226509	5.57622	2.61353
	0.0285692	6.19731	1.44361
	0.0285692	5.05528	0.0426443
	0.594549	5.51128	1.57531
	0.189034	6.56301	2.67807
	0.31034	6.69293	2.07382
	0.111031	5.16792	3.06523
	2.75916	6.59857	1.25701
	0.0426443	6.81583	0.238787
	0.137504	6.15644	0.910733
	1.73985	5.51381	2.5656
	0.0285692	4.99955	0.0285692
	0	5.08789	0.0143553
	0.124328	6.04286	3.17632
	0.0840643	5.64731	0
	0.111031	5.57531	3.18428
	0.0143553	7.99729	5.25058
	0.298658	6.09656	0
	0.0285692	6.08598	0.0143553
	4.33485	5.95163	1.22033
	0.432959	5.14119	0.137504
	0.15056	6.0847	2.94673
	1.62293	5.39815	2.22033
	0.0565835	5.98322	3.19061
	0.201634	6.15157	2.62994
	0.0703893	6.02989	1.31034
	0.887525	5.93239	4.82222
	0.790772	5.18031	0.321928
	0.111031	5.96278	0.201634
	0.632268	6.46189	0.650765
	0.137504	5.38059	0.0285692
	1.76129	5.33235	2.35614
	1.42761	7.29499	2.57531
	0.739848	6.24089	1.62761
	0.201634	6.5489	0
	0.321928	5.97062	0.454176
	0.0285692	5.33378	1.55582
	2.28096	6.00832	2.5656
	0	3.34483	0
	0.367371	6.40327	1.66448
	0.464668	5.62702	2.88947
	0.0840643	4.96993	0.0565835
	0.275007	5.97522	2
	1.41143	6.03342	0.15056
	0.0143553	6.06199	3.83188
	0	6.41515	0
	0.0703893	5.75061	0.0703893
	0.0426443	6.46532	0.0565835
	0.15056	6.31904	1.30451
	0.669027	5.70072	0.641546
	0.0143553	6.10811	2.15056
	0.831877	6.71397	2.34199
	0.555816	5.17991	0.111031
	0.333424	5.65421	0
	0.0143553	5.44162	0.0285692
	0.0285692	5.50335	2.59694
	0.0285692	6.10664	0.731183
	0.765535	5.73363	0.344828
	1.23879	6.94451	0.485427
	0.298658	5.84398	3.31759
	0	6.67129	2.53107
	0.0143553	6.79572	0.333424
	0	5.40769	3.61941
	0	5.54597	0.137504
	0.176323	6.21801	0.978196
	0.0143553	6.6091	0.176323
	0.214125	5.74712	0.226509
	0	6.42576	0.956057
	0.0840643	6.04614	0.422233
	0.0143553	6.14629	3.10936
	0	5.84323	0.0840643
	0.948601	5.66704	0.0285692
	0	7.26828	4.03298
	0.111031	5.68342	0.0565835
	0	6.79025	2.38405
	0.111031	5.67327	2.93546
	0.137504	6.18626	2.41954
	0	5.33557	0.137504
	0	5.63546	0
	0	5.68986	0.250962
	0.356144	5.57471	3.13422
	0.0976108	5.15502	2.89142
	0.0285692	4.75596	0
	0.0143553	6.35244	4.1334
	0.137504	5.09212	0.111031
	0.565597	6.58691	1.23266
	0.0426443	5.51538	0.0143553
	0.0143553	6.23974	0.0285692
	0.0565835	6.15381	0.0565835
	0.124328	6.61515	4.32553
	0.250962	7.0063	3.27053
	0.0285692	6.13072	3.43296
	2.01792	6.49057	2.52857
	0.275007	7.21422	2.28983
	0.286881	6.95977	2.73552
	0.214125	5.34802	0.0565835
	0.0703893	5.62381	0
	0.0143553	5.61677	1.96347
	0.0285692	6.63329	3.10936
	0.201634	6.16892	0.201634
	0.0565835	5.66647	4.16832
	0.0285692	4.0635	0.0565835
	0	4.89191	0.0565835
	0.356144	6.00068	0.124328
	0.0565835	5.78712	0.0426443
	0.0285692	5.79727	0.903038
	0.0703893	4.52982	0.0143553
	0.0976108	5.83112	0.0143553
	0.0143553	5.02192	0.0565835
	0.250962	5.78346	0.0426443
	0	6.00921	1.85599
	0.0976108	6.30634	0.111031
	0.137504	6.49249	3.80012
	0	5.24793	3.43162
	1.20789	5.34412	2.37295
	2.18587	6.11124	1.91839
	0.367371	6.58961	3.81865
	0.0703893	4.65076	0.0703893
	0.0285692	5.89966	2.87578
	1.57046	6.25965	4.20085
	0.879706	5.87873	2.51602
	0.0565835	6.49761	3.67356
	0.0285692	6.0072	3.39643
	0.0143553	5.97705	4.41414
	0	5.44095	0
	0.0426443	6.28965	2.73769
	0.0426443	4.97085	2.95606
	0.137504	6.78411	2.43029
	0.111031	4.95327	0.0565835
	0.333424	5.52293	3.29719
	0	6.02835	2.49825
	0.411426	6.06781	6.77162
	0	5.92267	0.516015
	0.0285692	5.38991	0.757023
	0.344828	5.16591	2.87774
	0.0143553	6.29186	3.14405
	0.0285692	5.91552	2.87184
	0.238787	6.22516	0.124328
	0.0285692	6.34997	1.37851
	0.0426443	5.81711	0.0703893
	0	5.68398	2.15704
	0.0285692	5.6879	1.80323
	0.124328	6.07189	0.333424
	0.0143553	6.67694	0.0143553
	0.344828	5.03078	0.214125
	0.275007	6.55597	4.27053
	0	6.45286	1.17632
	0.111031	6.35632	2.1635
	0.0285692	5.47541	2.99458
	0.887525	5.48317	3.47249
	0.0426443	5.69516	0.0565835
	0	6.56864	2.82579
	0.0426443	5.60437	2.89724
	0.31034	5.99526	0.0285692
	0.0285692	6.12763	2.50843
	0	5.54813	1.57046
	2.10434	5.71149	1.5656
	0.887525	5.33557	0.0143553
	0.0143553	5.77109	0.411426
	0.475085	5.54628	3.07553
	1.82782	6.26547	4.31542
	0.214125	6.42408	4.32697
	0.0565835	4.91743	0.0426443
	0.0426443	5.09212	0.0143553
	0.0426443	5.49346	0
	0	4.78346	0
	0	3.91456	0
	0.0565835	5.08831	0
	0.0840643	5.17712	0.0143553
	0	4.50208	0.163499
	0.0143553	5.16832	0
	0.0976108	4.88996	0.0703893
	0.0285692	4.36457	0
	0.0143553	5.25399	0
	0	3.96625	0.163499
	0.163499	4.99413	0
	0.0565835	5.43095	0.0703893
	0.111031	5.11478	3.91361
	0.0285692	4.62176	0
	0.495695	6.01681	0.0565835
	0	3.59335	0
	0	4.14731	0
	0.0143553	4.75275	0.111031
	0	3.78973	0
	0.275007	5.21062	3.47379
	0.163499	5.44989	0.0976108
	0	3.42761	0
	1.18269	5.76102	1.7866
	0.0143553	5.55949	0.526069
	0	3.49953	0
	0.0143553	5.59335	0
	0	5.07468	1.83996
	0.632268	5.44626	0
	0.0426443	4.43363	0.0426443
	0.0285692	5.393	0.0143553
	0.0285692	5.16752	0
	0	5.96878	0.0143553
	3.59455	4.51538	0.124328
	0	3.63227	0.0143553
	0	5.22535	0
	0.526069	5.14445	0.0143553
	0.0143553	3.32337	0.0143553
	0.0426443	4.81506	0
	0	6.00383	0
	0.0143553	5.85574	3.40463
	0	3.21257	0
	0.0426443	4.3978	0.0426443
	0.0426443	5.41819	3.78031
	0	4.31687	3.05832
	0.847997	4.0917	0.903038
	0.604071	4.98003	0.632268
	0.526069	4.87823	2.16672
	0.0285692	2.97269	0
	0	3.66903	0
	0.0143553	5.48993	1.20163
	0.137504	4.93074	0.0285692
	0.0285692	5.25399	0.0565835
	0.0426443	4.70155	0
	0	4.76447	0
	0	3.36177	0.0143553
	0.0703893	6.56316	0.201634
	0	3.36457	0
	0	5.47119	0.0565835
	0.0703893	5.01078	0.0426443
	0.111031	4.89772	0.0703893
	2.98732	4.62702	0.31034
	0.286881	4.85599	1.61353
	0	5.18587	0
	0.0285692	4.78921	1.20789
	0	4.99367	0
	0.475085	4.93452	0.704872
	0.0285692	5.23688	0
	0.0143553	5.23189	0.0976108
	0.485427	4.09339	0.0285692
	0.356144	4.64328	0.0840643
	0.214125	5.11312	0.0285692
	0	4.77452	0.0285692
	0.0143553	4.17153	0.0143553
	0.0143553	4.26303	0.0703893
	0	3.55459	0
	0	4.66221	0
	0	3.99277	0
	0	3.67243	0.0143553
	0	5.90617	0.226509
	0	5.75275	2.08406
	0.847997	5.27389	0
	0.201634	6.58195	2.76977
	0.0143553	6.65507	3.04614
	0.0143553	5.17273	0.176323
	0.879706	4.27352	2.30159
	0.0426443	5.40871	0.0703893
	1.18903	4.98914	1.97453
	0.0426443	4.92647	0
	1.64616	4.88947	4.33414
	1.09085	5.47411	3.0036
	0.555816	5.08704	2.56071
	0	4.00899	0
	0.0285692	4.18031	0.124328
	0.321928	5.32121	2.5008
	0.659925	4.95977	3.96717
	0	4.28392	0.0703893
	1.43296	5.68734	3.67469
	2.42761	5.56224	3.06695
	1.7137	5.90159	2.24793
	0.516015	5.74551	0.948601
	0.555816	5.39197	3.46336
	0	4.58256	0.0143553
	0.0426443	4.9397	0.0143553
	1.67807	6.35861	2.81352
	0.0565835	3.27202	0
	0	5.00315	0.0143553
	0.0285692	5.74416	0
	1.62761	5.58256	2.52105
	0.0703893	6.07895	1.17632
	0.226509	4.68818	0.0426443
	0.0426443	4.55152	0.400538
	0.650765	5.06523	3.52982
	0.214125	4.98596	5.04483
	0.903038	5.56925	3.19061
	0.545968	6.51191	3.48156
	0	4.81967	2.53854
	0.0285692	5.06609	3.20163
	0	5.66562	2.35332
	0	6.52246	0.0565835
	0.0703893	2.74631	0.871844
	0	3.64847	0
	0.0426443	2.17313	0.0565835
	0.0143553	4.76129	0.0426443
	0.584963	5.56742	0.367371
	0.0143553	4.35755	0.0143553
	0	6.32517	4.23343
	0	4.39506	2.06005
	0.400538	3.88264	1.9855
	0	5.50208	4.41819
	0	5.50938	2.25096
	0	4.49121	0.31034
	0.0143553	5.70901	5.31361
	2.93357	2.84197	1.30451
	0.124328	4.94017	0.0426443
	0.389567	5.30634	0.475085
	0.226509	4.67073	0
	0	6.45943	0
	1.13093	4.03738	3.7137
	0.111031	5.87676	2.98732
	0.226509	5.34127	4.73552
	0.956057	4.8885	3.27947
	0	5.58856	1.22651
	0.344828	5.29646	0.0285692
	1.37851	5.76022	0.748461
	0.0703893	4.68426	3.24945
	0.0143553	5.80839	0.799087
	0.485427	6.82286	2.07724
	0.250962	6.26397	2.02148
	0.0565835	3.94392	0
	1.28096	5.08491	2.42761
	0.333424	4.55949	0.0143553
	0.0703893	4.15299	0
	0	4.29719	0
	1.49057	5.65335	2.71809
	0	5.17473	0
	0.0426443	4.62702	0
	2.21412	5.43263	1.82375
	1.04264	4.85997	3.08066
	2.36177	4.38474	2.98732
	0.505891	4.40735	3.57773
	0.0976108	5.33949	2.68032
	0.0703893	5.84323	2.53107
	0.0565835	5.72874	3.32912
	0.0285692	6.87946	4.08321
	0	5.59515	0
	0.0426443	3.71149	0.0143553
	0	3.32769	0.0285692
	0.275007	6.44642	3.46467
	0.0143553	5.35896	1.05658
	0.176323	6.87357	3.61117
	0.0285692	5.32337	0.111031
	0	3.01436	0
	0.632268	4.70321	0.0426443
	4.24184	5.5744	1.93357
	1.68706	5.54751	0.918386
	1.69599	5.97016	4.21179
	0.15056	4.1416	1.43296
	0.695994	5.03826	1.51602
	0	4.81096	0.0285692
	0.0426443	5.82934	0.333424
	0	5.6279	2.68482
	0.0285692	4.47768	0
	0.0285692	4.62352	0
	1.73985	5.71617	2.78869
	0	4.64789	1.63691
	2.32193	4.56377	3.91648
	1.95606	5.81762	3.36597
	0.464668	4.80064	2.48543
	0	5.89191	0.163499
	0	4.03826	0.0840643
	0.910733	6.46695	0.678072
	0.367371	4.44692	0.526069
	0.0143553	5.55674	0
	0.15056	4.91743	0
	0.0143553	5.99141	1.91839
	0.0703893	4.59096	1.07039
	0	4.00899	0.189034
	0.0426443	5.10098	0
	0	4.59574	0
	0.963474	5.04701	3.21412
	2.44095	4.63923	2.37573
	0.0703893	4.20867	0.189034
	0.0143553	3.76129	0.0840643
	0.713696	5.53169	0
	0.411426	4.05918	0.0565835
	0.757023	4.12184	0.0840643
	0.0703893	3.95606	0.526069
	0	5.28614	0
	0.0565835	4.88313	0.0285692
	0	3.94017	0
	0.0285692	4.52795	0.85599
	0.0143553	4.67807	1.15704
	0	5.0505	0.0143553
	0.333424	4.68201	0
	0.555816	3.96809	1.70487
	0.137504	5.51854	0.773996
	0	4.26679	0
	0.0426443	5.20984	0.0426443
	0	4.91648	0
	0	5.23993	0
	0	4.63633	1.0072
	0.31034	4.46271	0.0285692
	0	4.31252	1.5509
	0	5.59425	0
	0	3.84398	2.66903
	0.0840643	4.07039	3.04614
	0	2.78241	0
	0	4.99277	0
	0.0143553	5.7761	2.13422
	0	5.1811	0.0565835
	0	5.46565	0.0426443
	0.286881	5.21994	0.0703893
	0	4.92505	0.757023
	0	3.76553	0.422233
	0.286881	3.9991	0
	0.201634	4.12516	0
	0.0426443	5.5744	0
	0.0840643	5.33914	1.47508
	0	5.3147	0.0143553
	0.214125	4.42895	0.0143553
	0.731183	6.02392	0.0565835
	1.33914	5.50462	3.20945
	2.74201	4.95327	3.47249
	1.45943	5.28836	2.47768
	0.799087	4.63865	0.344828
	0.15056	5.93145	2.26903
	0.0285692	6.57909	1.75275
	0.0143553	5.34696	0
	0.0143553	3.95233	0
	0.0143553	4.55275	0
	2.23266	4.93546	2.54102
	0	4.93404	0
	0.0143553	4.24793	0.124328
	0	3.50335	0
	1.20789	5.71918	0.378512
	1.65535	5.16712	3.45681
	0	5.85225	1.97453
	0.321928	6.03782	0.584963
	0.201634	4.96347	0.933573
	0.0426443	4.70432	1.59455
	0.871844	4.42626	1.88362
	0.0143553	5.55643	0.0565835
	0	5.80193	2.09424
	0	5.05355	1.90689
	2.38681	4.88118	2.68706
	0.505891	5.7666	0
	0.286881	4.39438	0.0143553
	0.0285692	4.58496	3.12598
	0	4.47184	0.0143553
	0.137504	3.46467	0
	1.57046	4.24565	0.0143553
	0	5.56773	0
	0	5.6153	0.0143553
	0.713696	4.19928	2.7866
	0.411426	3.80632	0.214125
	1.53107	4.85898	1.0635
	2.65535	5.17752	3.47119
	0.286881	5.53481	2.5656
	0.992768	3.58976	0.731183
	1.28096	4.56377	2.72683
	2.28688	5.58556	3.37156
	1.23266	5.14037	0
	0	4.67356	0
	0.0143553	3.94953	0
	0.632268	3.45418	0
	0.0143553	5.15015	0.0143553
	0	4.38819	0
	0	3.57531	0.0143553
	0	3.84298	0
	0.201634	4.37434	0.659925
	0	4.89772	0
	0.0565835	4.31687	0
	0.0143553	5.22381	0
	0.0426443	4.07382	0
	0.15056	4.04614	0.0703893
	0.0143553	3.53107	0
	0.0285692	4.41481	0
	0	4.8535	0
	0	3.62761	0
	0.0426443	6.05202	3.50208
	0	6.53419	0
	0	4.7126	0
	0.0143553	5.79961	0
	0.0143553	5.52262	0.495695
	0	4.66789	0
	0	6.43929	0
	0.0143553	4.60526	0.0840643
	0	4.6011	0
	0.0143553	3.85997	0
	0	5.39815	0.0143553
	0.0143553	4.58195	0
	0	4.61412	3.22033
	0	2.89142	3.21723
	0	4.98504	2.5509
	0.0285692	5.98709	3.12928
	0.0840643	5.33521	3.25248
	0.0565835	4.70266	1.80735
	0.0565835	6.14751	2.18903
	0.536053	5.86987	2.82375
	1.39506	6.18329	4.96209
	0.238787	5.19771	0
	0.0426443	5.8902	3.51223
	0	4.98732	3.05311
	0	5.10685	2.56316
	0.0285692	4.77505	2.21723
	0	4.53419	1.04963
	1.0635	5.37955	0.238787
	0.0426443	4.82731	3.30012
	0	5.68566	4.56071
	0	5.74281	0.0565835
	0.0143553	5.43429	0.0703893
	0.0143553	5.49921	0.941106
	0.31034	5.08619	3.30597
	0	4.7148	3.24336
	0.0143553	5.85325	5.08151
	0.0143553	5.33485	2.82579
	0	5.01748	0
	1.80735	4.91743	1.81967
	0.263034	3.71589	2.67807
	0.0285692	4.66846	0.0143553
	0	3.12763	0.0565835
	0.823749	5.3799	0.124328
	0	4.45549	0.226509
	0	4.94767	0.0976108
	0	5.35826	0
	0.0143553	3.89045	0.321928
	0.201634	4.33914	0.111031
	0.0143553	3.76553	0
	0.0285692	6.12433	1.4957
	0.137504	4.94345	4.29205
	0.111031	4.9814	0
	0.0285692	4.68874	0.176323
	0.111031	5.478	0.250962
	0	3.94111	0.286881
	0	5.23074	0.0703893
	0.298658	5.11645	0.0143553
	0.0143553	4.33842	0
	0	5.19653	0
	0	4.42223	0
	0.0143553	4.14568	0
	0	4.10852	0
	1.74416	4.58856	1.65535
	3.12763	3.90304	2.70266
	0.238787	4.43296	2.04614
	0.286881	4.27426	3.30451
	0.0143553	5.27761	0.0143553
	0.799087	5.49506	3.85898
	0.0143553	4.78346	1.35614
	0.978196	5.59335	3.11603
	0.214125	4.916	1.56071
	0.286881	3.61471	0.411426
	0	4.8679	4.79805
	1.31034	5.14771	2.29572
	0	3.72465	0.475085
	0.263034	5.44593	1.0072
	0.0565835	5.87455	2.58496
	1.31615	5.0197	2.26003
	0.0703893	4.53792	2.43829
	0.85599	5.47346	0.485427
	0.163499	5.65363	0
	0.0426443	4.13832	0
	0.298658	4.54967	0.0426443
	0.0143553	2.28096	0
	0	3.92125	0
	0.0143553	3.93452	1.07724
	0	4.10098	0
	0.411426	5.3906	0
	0	4.26379	0.669027
	1.59455	5.08619	2.51854
	0	6.47184	0.0143553
	0.0703893	5.58045	1.25096
	0.226509	4.48349	0
	0	3.21568	0.0840643
	0	4.58976	0.214125
	0.15056	2.39232	0.250962
	0.0840643	5.47508	0.485427
	0	4.80839	0.0285692
	0.0143553	5.04701	0
	0	4.48671	0.0143553
	0.344828	5.51223	0.0285692
	0	4.95327	0.0143553
	0	4.85947	0
	0	4.98596	0.0426443
	0	4.97223	0
	0	5.47476	0
	0	4.46074	0
	0	5.10434	0.0143553
	0.0143553	3.51728	0
	0.0976108	3.66448	0
	0.378512	3.10601	0.565597
	0	5.11936	0
	0.62293	4.96901	0.0426443
	0	3.99729	0.0143553
	0.0703893	3.59574	0
	0.0565835	5.37921	0.903038
	0.0426443	4.97545	0.887525
	1.24489	4.09255	0.0143553
	0.0285692	4.59574	2.72465
	0	4.09761	1.95977
	1.0072	5.75942	4.21568
	0	4.94486	4.0027
	0	5.18982	2.22033
	0.0840643	4.80012	2.77821
	0.0426443	4.70653	2.82985
	0	5.49506	2.68257
	0.0285692	4.47832	0
	0	5.42727	0.632268
	0.0143553	3.01792	0.0143553
	0	4.3799	0
	0	5.30852	2.56803
	0	4.79286	2.27202
	0.0285692	5.48993	1.91456
	0	5.78267	3.89239
	0.124328	4.96578	3.35473
	0	5.23343	4.64155
	0	5.11728	2.98185
	0.31034	3.58856	4.73173
	1.1177	4.20163	4.44427
	0	4.05398	0
	0.0703893	4.37921	2.45154
	0.773996	4.23879	0.887525
	0.298658	4.14812	0.111031
	0.31034	4.93734	5.26228
	0.321928	6.35702	4.17632
	0.0976108	5.58826	3.35332
	0.344828	5.9607	0
	0.594549	5.15218	3.27053
	0.238787	4.94439	3.75168
	0.0285692	4.86196	4.21412
	0.0703893	6.88179	3.11437
	0.0976108	4.71205	0.0840643
	0.0143553	4.87234	0
	0.863938	4.92172	1.27501
	1.29278	5.52638	3.59574
	0.124328	5.64328	4.81044
	0.526069	4.80993	4.42156
	0	5.824	3.64501
	0.111031	4.43296	0.871844
	0	6.19771	4.38888
	0.263034	5.11145	2.96532

## Sheet: Extended Fig. 4b
Ext. Fig. 4b	Experiment 1
		NT								SLC52A2KO g1								SLC52A2KO g2								SLC52A2KO g3								SLC52A2KO g4
	DMSO	41969	44720	45705	42569	45370	35996	46794	44770	12232	14584	10422	13961	13168	12292	13402	14148	11762	13202	9978	13339	11574	13448	9814	12955	28413	21862	27005	22004	22396	28710	25405	29560	41916	33286	44793	31748	40992	37469	40189	44184
	Lip-1	40864	47620	42082	41638	42170	42048	41420	42680	23326	20134	18542	18879	16449	16320	16035	16052	44870	43886	44717	41172	41708	39327	41763	43751	33776	33113	30563	33946	32078	32837	34522	35463	46101	44412	38572	35622	39251	39020	40224	42136
	Blank	1974	1895	1950	1948	1934	1954	1853	1829	1974	1895	1950	1948	1934	1954	1853	1829	1974	1895	1950	1948	1934	1954	1853	1829	1974	1895	1950	1948	1934	1954	1853	1829	1974	1895	1950	1948	1934	1954	1853	1829
	Experiment 2																																										*excluded values
		NT								SLC52A2KO g1								SLC52A2KO g2								SLC52A2KO g3								SLC52A2KO g4
	DMSO	41678	41622	46309	43765	49327	49741	47760	47968	15302	12498	12977	14675	17767	14712	22333	12196	4226	3666	3971	3376	3131	3010	2836	3316	22810	18063	21134	17028	22265	12025	14450	15128	31675	28989	28603	35437	1653*	10284	32358	28114
	Lip-1	50552	47152	43095	41756	43601	44690	47996	43639	30885	24253	27548	31240	31540	28271	33509	34147	15582	16121	15777	15631	18449	15813	18793	18166	37506	32692	34685	36056	37148	36648	39243	40342	39157	34864	42906	39782	40714	39339	39939	32557
	Blank	3099	2989	3000	2962	2989	2987	2969	2921	3099	2989	3000	2962	2989	2987	2969	2921	3099	2989	3000	2962	2989	2987	2969	2921	3099	2989	3000	2962	2989	2987	2969	2921	3099	2989	3000	2962	2989	2987	2969	2921

## Sheet: Extended Fig. 4d
Ext. Fig. 4d	Experiment 1
		NT						SLC52A2KO C1						SLC52A2KO C1 + mock						SLC52A2KO C1 + SLC52A2
	DMSO	47764	48496	48829	50169	51338	50987	4550	4915	4872	4800	5067	4548	2290	2660	2351	2472	2485	2706	39524	39580	41122	40310	43575	41784
	Lip-1	51642	48369	50342	50610	51287	49845	18559	17286	18337	17614	19353	18624	9713	11047	10172	9709	10806	10558	39407	38606	41752	39362	40014	40237
	Blank	6539	6588	6290	6345	6605	6349	6539	6588	6290	6345	6605	6349	6539	6588	6290	6345	6605	6349	6539	6588	6290	6345	6605	6349
	Experiment 2
		NT						SLC52A2KO C1						SLC52A2KO C1 + mock						SLC52A2KO C1 + SLC52A2
	DMSO	47719	52816	52554	46706	49117	46350	3040	3209	3470	4244	3171	2603	4999	4528	4528	4175	4969	4558	30463	28774	28832	25462	32012	26981
	Lip-1	45127	50743	45140	47058	44438	47881	19406	21406	18791	17844	17622	20450	23340	23784	23010	25874	21100	21730	24059	23225	32150	33992	31902	30349
	Blank	3641	3670	3635	3672	3706	3661	3641	3670	3635	3672	3706	3661	3641	3670	3635	3672	3706	3661	3641	3670	3635	3672	3706	3661

## Sheet: Extended Fig. 4i
Ext. Fig. 4i	Experiment 1
	RSL3 (nM)	NT			SLC52A2KO C1			SLC52A2KO C1 + mock			SLC52A2KO C1 + SLC52A2
	0	51779	50209	49314	29644	31045	28594	19988	20486	19582	45372	45461	45244
	1	45978	43943	46966	29336	28620	27262	18079	17453	19392	48698	44783	45411
	3	47033	47163	48091	27066	26858	27166	17309	17279	17737	45161	43459	44364
	10	47179	46222	49304	18392	17227	19687	11249	12748	12652	43992	43045	43004
	30	48769	47146	47589	6880	7824	6909	5926	5984	6177	40904	40082	37957
	100	42317	41704	42916	4827	4782	4756	4844	4846	4826	11476	10944	12622
	300	26986	26765	28580	4798	4690	4689	4745	4783	4780	5474	5446	5575
	1000	10067	12403	11485	4720	4734	4760	4833	4892	4872	5356	5290	5239
	Blank	5377	5395	5383	5377	5395	5383	5377	5395	5383	5377	5395	5383
	Experiment 2
	RSL3 (nM)	NT			SLC52A2KO C1			SLC52A2KO C1 + mock			SLC52A2KO C1 + SLC52A2
	0	49106	49923	50670	24686	22444	22380	15803	15337	15394	46432	46999	48871
	1	46111	47884	51393	22350	24077	21980	16279	14829	16416	45918	48817	47526
	3	49468	47517	48612	23919	22473	22471	12788	15282	13629	45000	43591	44027
	10	48580	46409	49040	22178	21997	21103	11854	12544	13701	44669	44552	44916
	30	41038	41245	42378	6369	7387	7613	6447	6727	6757	44882	41795	42881
	100	39938	38185	32243	4629	4415	4219	5713	5855	5537	21288	24784	23666
	300	25735	27177	28738	4099	4537	4027	4649	4521	4742	18330	14863	19378
	1000	14740	11753	14515	4960	4243	4244	4722	4020	3584	4244	4593	4229
	Blank	4381	4375	4391	4381	4375	4391	4381	4375	4391	4381	4375	4391
