# Supplementary material for: Riboflavin metabolism shapes FSP1-driven ferroptosis resistance
Source: Nat Cell Biol. 2026 Mar 13;28(4):696–706. doi: 10.1038/s41556-025-01856-x (PMC13086581; doi:10.1038/s41556-025-01856-x)
Supplement: Supplementary file 22 — Statistical source data [file 41556_2025_1856_MOESM22_ESM.xlsx]

## Sheet: Extended Fig. 5a
Ext. Fig. 5a	Experiment 1 - A375																												*excluded values
	ML210 (µM)	DMSO			RoF 1 nM			RoF 3 nM			RoF 10 nM
	0	47766	48213	46470	45170	44763	45047	41720	42545	42146	34483	35244	38784
	0.01	46609	47647	46045	43696	44249	42858	42982	40476	30716*	36227	39546	39216
	0.03	45347	45850	45595	42053	42734	43074	42347	39506	39354	29688	33806	34918
	0.1	42769	45355	43894	41708	39495	41104	42540	39907	37784	29260	31355	35004
	0.3	44623	42066	40821	39037	36812	35873	33481	31376	29609	20262	25789	28606
	1	31109	27889	27936	21748	19964	19438	15762	15619	12437	11097	11566	13398
	3	18107	16373	15396	13303	12232	12498	10765	10138	9143	9025	9097	9464
	10	16837	15494	14097	11975	12100	12060	9491	9080	8994	9105	8941	9148
	Blank	9443	8823	8782	9443	8823	8782	9443	8823	8782	9443	8823	8782
	Experiment 2 - A375
	ML210 (µM)	DMSO			RoF 1 nM			RoF 3 nM			RoF 10 nM
	0	44689	45269	45987	50535	50149	50401	50697	49020	49704	44743	47231	44074
	0.01	43411	44827	44203	50876	50254	48392	47595	47998	51430	44647	42440	44433
	0.03	44104	46379	46029	47046	47584	47860	45630	46317	47090	42865	41009	43360
	0.1	42958	42693	43472	45195	44848	44271	40984	43829	43817	41065	41237	41342
	0.3	40526	43302	40889	43242	45312	41906	35763	41470	41363	34549	35635	38006
	1	28853	29306	31958	30847	30884	30816	19318	22850	24388	13610	13477	14464
	3	17949	17271	14775	12314	13271	11319	9399	9173	9477	7751	7787	7837
	10	17390	17911	17925	18439	19375	18227	12936	13089	12385	7787	7895	7592
	Blank	7970	8081	8007	7970	8081	8007	7970	8081	8007	7970	8081	8007

## Sheet: Extended Fig. 2b
Ext. Fig. 5b	Experiment 1 - A375														Experiment 2 - A375														*excluded values
	ML210 (µM)	DMSO			iFSP1 (3 µM)			RoF (10 nM)			RoF (10 nM) + iFSP1 (3 µM)				ML210 (µM)	DMSO			iFSP1 (3 µM)			RoF (10 nM)			RoF (10 nM) + iFSP1 (3 µM)
	0	49866	49503	47626	41219	39734	39053	39406	37905	39876	41927	42717	45113		0	44100	46479	45584	45658	45912	46232	41928	42124	42140	42369	40259	43254
	0.01	49938	48796	45187	40436	40615	37186	39166	37760	41716	42417	43383	45529		0.01	45266	45460	44084	42686	42013	44017	39196	38303	37859	39253	40080	41344
	0.03	51321	53831	47882	39602	40870	38412	40280	39946	44080	44835	44391	45258		0.03	41370	44258	42135	43696	43057	41363	35263	35093	35586	38061	38557	40661
	0.1	49428	50775	48926	43966	41547	41752	43106	41650	41500	43740	43464	45756		0.1	45079	45259	43872	42518	42030	41785	37106	38296	36494	37323	39393	38898
	0.3	51633	50821	49520	41230	40184	41272	40288	41331	40530	41157	41841	42630		0.3	41368	40795	39647	25570	24968	22946	29265	27648	28739	22227	23226	25245
	1	45558	44772	46503	12233	12088	13168	12218	12281	13643	12924	15017	21040		1	25775	26636	24097	9831	9716	9905	12157	11946	12594	9750	10401	10876
	3	31439	24726	23330	7886	7982	7856	7799	7714	7633	7803	7665	7991		3	16175	14164	14890	9306	9351	9385	9914	9918	9808	9389	9469	9675
	10	21603	21135	21308	7902	7928	7810	7709	7646	7698	7973	7762	7896		10	12637	13183	13639	9669	9395	9435	9762	9942	9852	9549	9478	9825
	Blank	7970	8081	8007	7970	8081	8007	7970	8081	8007	7970	8081	8007		Blank	10712	10561	10685	10712	10561	10685	10712	10561	10685	10712	10561	10685
	Experiment 1 - HT1080														Experiment 2 - HT1080
	ML210 (µM)	DMSO			iFSP1 (3 µM)			RoF (10 nM)			RoF (10 nM) + iFSP1 (3 µM)				ML210 (µM)	DMSO			iFSP1 (3 µM)			RoF (10 nM)			RoF (10 nM) + iFSP1 (3 µM)
	0	42258	39907	40297	29165	37186	33837	41103	40182	41118	37953	34244	30962		0	43168	47768	44584	32566	31587	29259	26098	27310	29418	22798	21896	24276
	0.01	39823	41559	40417	9704	8318	7906	30359	26077	9755*	13468	11023	17177		0.01	42617	36180	37895	20650	21897	19317	16926	16501	18543	14573	15485	20761
	0.03	40778	44038	39552	4743	4844	4885	5211	8098	6172	4803	9293	8111		0.03	33809	29047	26762	15177	14998	14645	14602	14242	16093	12240	12185	15576
	0.1	9851	5836	5605	4524	4538	4545	4565	4450	4472	4327	4365	4463		0.1	15480	13599	13008	9063	9268	9368	9772	9229	9360	8531	8692	8838
	0.3	5081	4758	4741	4562	4599	4591	4323	4441	4476	4523	4486	4578		0.3	9267	8756	9253	7976	8035	8093	7951	7893	8089	7709	7715	7785
	1	4911	4695	4671	4596	4522	4423	4382	4176	4492	4508	4401	4437		1	7829	7916	7789	7709	7623	7703	7699	7683	7694	7670	7525	7225
	3	5046	4767	4739	4614	4647	4542	4600	4425	4525	4576	4454	4505		3	7879	7644	7700	7595	7670	7621	7748	7728	7603	7640	7517	7238
	10	4945	4854	4814	4738	4765	4723	4623	4579	4567	4690	4583	4587		10	7775	7711	7703	7651	7626	7601	7672	7696	7629	7696	7552	7649
	Experiment 1 - MDA-MB-436														Experiment 2 - MDA-MB-436
	ML210 (µM)	DMSO			iFSP1 (3 µM)			RoF (10 nM)			RoF (10 nM) + iFSP1 (3 µM)				ML210 (µM)	DMSO			iFSP1 (3 µM)			RoF (10 nM)			RoF (10 nM) + iFSP1 (3 µM)
	0	48827	47080	45130	43173	41911	43797	43033	42564	42779	43897	43361	45573		0	37732	37911	36304	35085	33626	34477	34524	33798	34188	34673	33210	31954
	0.01	48813	45349	44997	41294	41230	39193	40673	41073	42011	41739	41806	44056		0.01	37599	37267	35774	34892	31619	32038	34144	32113	32495	30309	30570	33096
	0.03	49139	45733	45116	40849	39776	39197	37986	40776	39441	40376	40011	43305		0.03	37324	37214	37347	33285	33176	32572	31881	30600	33179	32224	30979	30450
	0.1	45565	44558	43120	35508	34714	34872	36396	36784	35940	35668	36730	39469		0.1	34795	36134	36652	27418	26127	27901	27824	30271	30364	19967	19353	21401
	0.3	43167	41077	40039	28336	28056	27870	28193	27797	28253	28021	29506	30821		0.3	32595	31734	31302	13761	12732	13216	14998	15521	15593	11264	11093	11235
	1	39275	37379	35091	26475	26858	26432	26396	26004	26180	26212	26361	26937		1	20413	20414	19338	10669	10403	10542	11122	10869	10881	10357	10333	10701
	3	36908	34145	33682	26750	26959	26749	26939	26914	26509	26388	26273	26580		3	16598	16353	14739	10429	10392	10555	10636	10613	10540	10398	10472	10550
	10	33903	33205	33058	27635	27416	27183	27397	27270	27160	27041	26784	27536		10	14796	14519	14849	10443	10584	10470	10649	10726	10687	10485	10444	10591
	Blank	29028	29420	29200	29028	29420	29200	29028	29420	29200	29028	29420	29200		Blank	11425	11447	11454	11425	11447	11454	11425	11447	11454	11425	11447	11454
	Experiment 1 - PC-9														Experiment 2 - PC-9
	ML210 (µM)	DMSO			iFSP1 (3 µM)			RoF (10 nM)			RoF (10 nM) + iFSP1 (3 µM)				ML210 (µM)	DMSO			iFSP1 (3 µM)			RoF (10 nM)			RoF (10 nM) + iFSP1 (3 µM)
	0	45187	43821	40841	41232	36595	36341	24367	30530	33747	38386	38454	41461		0	45776	44967	42887	44120	42280	43696	45131	43947	41651	41499	43553	45802
	0.01	44472	42675	39208	36843	36213	33606	28284	33033*	26908	38025	38845	45221		0.01	45339	43579	43846	41605	38964	39562	41548	44120	40879	41331	45124	44884
	0.03	44558	41410	39105	36183	35816	33993	33212	27385	28215	37747	39613	41863		0.03	45082	41818	41882	41242	41677	41236	44427	45168	42084	40748	39412	40498
	0.1	45560	43312	40578	38409	36527	37019	36149	31168	32788	37388	37674	41964		0.1	41951	41781	40082	39172	36205	35854	40113	39500	42679	37739	40120	42574
	0.3	45085	40712	40961	32848	29876	30232	22971	20609	29511*	33024	33356	34027		0.3	40964	41159	38291	19284	19851	19167	29171	28966	28759	21438	25154	30973
	1	33327	31423	31714	16794	17018	18141	14412	14402	14264	16991	17609	17058		1	20037	20923	20601	8279	8044	8195	9807	9760	9763	8296	8308	8829
	3	20418	21695	21676	13900	13900	13876	13782	13733	13622	13595	13683	13881		3	10612	10848	10369	8079	8216	8178	8130	8115	8158	8051	8124	8390
	10	19039	19789	21520	14099	14420	13965	13912	13851	13956	13588	13703	14002		10	9173	9851	9477	8357	8180	8220	8261	8338	8340	8302	8154	8535
	Blank	14795	14949	14824	14795	14949	14824	14795	14949	14824	14795	14949	14824		Blank	9265	9258	9375	9265	9258	9375	9265	9258	9375	9265	9258	9375
	Experiment 1 - H460														Experiment 2 - H460
	ML210 (µM)	DMSO			iFSP1 (3 µM)			RoF (10 nM)			RoF (10 nM) + iFSP1 (3 µM)				ML210 (µM)	DMSO			iFSP1 (3 µM)			RoF (10 nM)			RoF (10 nM) + iFSP1 (3 µM)
	0	25621	25378	24668	24100	23760	22072	18522	18241	19366	23564	23578	23852		0	48237	49404	48022	48076	46628	47187	46072	43707	47495	42965	40035	40405
	0.01	25329	23588	22973	20205	21479	19848	17238	16799	19688	21572	24098	25399		0.01	48057	47252	48161	41269	45398	41400	42796	44596	40498	39995	40515	38854
	0.03	27415*	23756	23116	22005	22036	20166	17006	17722	18445	21980	23091	25217		0.03	47489	46309	48659	42177	41891	41189	42391	43479	46333	40103	39311	37420
	0.1	25114	24243	23500	21928	21804	22069	14920	16334	17913	21137	22376	25511		0.1	42655	47917	47275	42703	42076	38106	43715	42716	44516	35653	34952	36925
	0.3	27752*	22723	23453	19456	19325	18852	10450	12975	11083	17859	18754	22564		0.3	43768	42430	43363	27708	31643	32156	27363	33159	32896	19361	16295	18082
	1	23516	22871	23545	13564	14209	12956	8717	8817	8961	12859	14496	18557		1	43616	46884	45518	10493	5246	5999	6666	6676	6575	3875	4143	4190
	3	22086	21771	21577	11984	11584	10911	8892	8796	8862	10561	11639	13213		3	45453	47245	49224	6883	6704	5724	6374	6603	6857	3930	4034	4050
	10	22387	23007	21471	13910	15813	13634	11156	10305	9696	12735	12358	13013		10	40103	39782	41030	7396	6886	6938	6704	7122	7210	4101	4123	4344
	Blank	9420	9585	9501	9420	9585	9501	9420	9585	9501	9420	9585	9501		Blank	4140	4196	4164	4140	4196	4164	4140	4196	4164	4140	4196	4164
